# Supplementary material for: Circulating Extracellular Vesicles Reflect Dynamic Shifts in Liver Transcriptome Following Tumour Resection
Source: Cancers (Basel). 2026 Jun 29;18(13):2109. doi: 10.3390/cancers18132109 (PMC13359854; doi:10.3390/cancers18132109)
Supplement: Supplementary file 1 [file cancers-18-02109-s001.zip]

Archive with 6 entries (6 files):
- Supplementary Figure S1.tiff
- Supplementary Figure S2.tiff
- Supplementary Figure S3.tiff
- Supplementary Figure S4.tiff
- Supplementary Table S1.xlsx
- Supplementary Table S2.xlsx
