# Supplementary material for: Circulating Extracellular Vesicles Reflect Dynamic Shifts in Liver Transcriptome Following Tumour Resection
Source: Cancers (Basel). 2026 Jun 29;18(13):2109. doi: 10.3390/cancers18132109 (PMC13359854; doi:10.3390/cancers18132109)
Supplement: Supplementary file 1 [file cancers-18-02109-s001.zip › Supplementary Table S1.xlsx]

## Sheet: pEVT1 vs T
Name	Mean CPM	log2 Fold Change	Standard Error	Wald statistic	p-value	adjusted p-value
hsa-miR-4508	109.407	10.0818	2.85841	3.52707	0.000420183	0.00504566
hsa-piR-427	125.452	9.84183	2.12044	4.6414	3.46051e-06	0.000142342
hsa-piR-33116	93.9274	9.77596	2.8296	3.4549	0.000550502	0.00595894
hsa-piR-25274	62.5975	9.55225	2.91748	3.27414	0.00105982	0.0090821
hsa-piR-26271	97.9598	9.46967	2.15357	4.3972	1.09658e-05	0.000338295
hsa-piR-32984	44.0437	8.85554	2.63334	3.36285	0.000771415	0.00743693
hsa-piR-33079	53.2135	8.82143	2.96451	2.97568	0.00292341	0.0196059
hsa-piR-33123	53.8187	8.75839	2.79007	3.13913	0.0016945	0.0127501
hsa-piR-3411	86.7732	8.73876	2.18696	3.99585	6.44619e-05	0.00142046
hsa-piR-28735	36.5106	8.50524	2.6264	3.23836	0.00120218	0.00943067
hsa-piR-12263	33.7729	8.47326	2.86588	2.9566	0.00311056	0.0204172
hsa-piR-14633	42.4163	8.46708	2.20716	3.83619	0.00012496	0.00217357
hsa-piR-28466	29.0893	8.22153	2.68507	3.06195	0.00219902	0.016134
hsa-piR-32181	36.6782	8.01521	2.13658	3.75142	0.000175837	0.00264614
hsa-piR-32977	39.2174	7.924	2.10826	3.75856	0.000170897	0.00263609
hsa-piR-26691	28.9804	7.88725	2.7818	2.8353	0.00457825	0.0279681
hsa-piR-23502	26.5293	7.8868	2.70585	2.91472	0.00356005	0.0228807
hsa-piR-14992	42.3662	7.88148	2.05152	3.84179	0.000122142	0.00217357
hsa-piR-23503	23.9074	7.83887	2.90841	2.69524	0.00703382	0.0361656
hsa-piR-16920	29.5047	7.81983	2.20225	3.55084	0.000383997	0.00473853
hsa-piR-32879	26.3728	7.81687	2.72744	2.86601	0.0041568	0.0261708
hsa-piR-23026	29.2293	7.79911	2.96057	2.63433	0.00843037	0.0397064
hsa-piR-33174	23.1467	7.70614	2.82184	2.73089	0.00631639	0.0341861
hsa-miR-184	23.4941	7.67085	2.92203	2.62518	0.00866043	0.0401766
hsa-piR-26690	27.6538	7.62819	2.66877	2.85832	0.00425888	0.0265427
hsa-piR-12262	17.2931	7.61767	2.93047	2.59947	0.00933684	0.0414448
hsa-piR-22401	14.5308	7.54355	2.88575	2.61407	0.00894697	0.0405903
hsa-piR-30778	16.2094	7.49399	2.85871	2.62146	0.00875538	0.040314
hsa-piR-29235	21.53	7.3774	2.76439	2.66873	0.00761386	0.037582
hsa-piR-1599	17.0292	7.37495	2.87506	2.56515	0.0103131	0.0432871
hsa-piR-33087	1168.02	7.37458	1.36341	5.40894	6.33994e-08	6.51957e-06
hsa-piR-32855	17.0553	7.3358	2.81135	2.60935	0.00907139	0.0408544
hsa-piR-3381	16.8033	7.33399	2.73774	2.67885	0.00738758	0.0372139
hsa-piR-1476	14.9246	7.30562	2.84282	2.56985	0.0101742	0.0432871
hsa-piR-27428	15.1689	7.24406	2.81876	2.56995	0.0101714	0.0432871
hsa-piR-32161	15.4241	7.02022	2.52009	2.78571	0.00534108	0.0309826
hsa-piR-32002	14.1772	6.99467	2.6612	2.62839	0.00857897	0.0401002
hsa-piR-23840	187.115	6.59152	1.80606	3.64966	0.000262588	0.00360037
hsa-piR-27197	18.3581	6.49194	2.37446	2.73408	0.00625555	0.0341564
hsa-miR-4486	19.1272	6.4728	2.57362	2.51505	0.0119015	0.0476832
hsa-piR-1014	2361.97	6.09941	0.647011	9.42706	4.21747e-21	2.60218e-18
hsa-miR-4488	159.542	5.9913	1.56327	3.83255	0.000126821	0.00217357
hsa-piR-23519	11.3199	5.97381	2.17932	2.74113	0.00612281	0.0337301
hsa-piR-33113	62.0649	5.72964	1.68895	3.39242	0.000692773	0.00678478
hsa-piR-23832	154.354	5.51193	1.29134	4.26838	1.96898e-05	0.000552209
hsa-piR-33175	57.633	5.38591	1.61239	3.34032	0.000836833	0.00782312
hsa-piR-32871	61.5351	5.34864	2.02206	2.64515	0.00816549	0.0396701
hsa-piR-28258	665.684	5.33529	1.19025	4.48249	7.37773e-06	0.000280373
hsa-piR-32837	583.433	5.29633	1.11721	4.74068	2.13004e-06	0.000101095
hsa-piR-28736	38.3871	5.25241	1.93855	2.70945	0.00673955	0.0358474
hsa-piR-27080	376.49	5.23165	0.625818	8.35969	6.28811e-17	1.93988e-14
hsa-piR-28737	45.8921	5.2295	2.04969	2.55136	0.0107303	0.0444335
hsa-miR-3960	127.282	5.22738	1.32026	3.95935	7.51536e-05	0.00159896
hsa-piR-23019	431.394	5.22284	1.01111	5.16548	2.39829e-07	1.64416e-05
hsa-miR-4492	69.2851	5.14454	1.82586	2.81761	0.0048383	0.0289828
hsa-piR-23127	609.761	5.13591	1.16612	4.40427	1.06142e-05	0.000338295
hsa-piR-18682	163.255	5.11728	0.827694	6.18257	6.30657e-10	1.29705e-07
hsa-piR-32869	507.677	5.0494	1.07589	4.69325	2.68903e-06	0.000118509
hsa-piR-28192	482.241	5.0284	1.0489	4.79395	1.63525e-06	8.40791e-05
hsa-piR-32926	649.21	4.96844	1.1669	4.25781	2.06437e-05	0.00055379
hsa-piR-32845	1714.31	4.95859	0.8805	5.63156	1.78585e-08	2.75467e-06
hsa-piR-12390	383.856	4.91574	0.943168	5.21195	1.86869e-07	1.44123e-05
hsa-piR-12584	416.963	4.90632	0.905635	5.41754	6.0425e-08	6.51957e-06
hsa-piR-33189	41.812	4.87468	1.82249	2.67473	0.00747896	0.0372139
hsa-piR-33139	87.6901	4.85066	1.41974	3.41658	0.000634142	0.00641419
hsa-piR-28700	511.031	4.83867	1.22967	3.93492	8.32231e-05	0.00169347
hsa-piR-414	391.804	4.79602	0.936325	5.12217	3.02033e-07	1.86354e-05
hsa-piR-32158	60.3243	4.7895	1.21882	3.92961	8.50851e-05	0.00169347
hsa-piR-33161	65.789	4.78313	1.85364	2.5804	0.00986857	0.0428796
hsa-miR-4516	346.066	4.78174	1.1624	4.11366	3.89427e-05	0.00092414
hsa-piR-28191	304.193	4.72337	1.08128	4.36833	1.25197e-05	0.000367842
hsa-piR-28533	70.8916	4.71783	1.2482	3.77971	0.000157013	0.0025494
hsa-piR-28738	90.6584	4.61589	1.80442	2.5581	0.0105245	0.0438759
hsa-piR-23020	69.7046	4.58895	1.17114	3.91836	8.9153e-05	0.00171898
hsa-piR-1028	478.212	4.57697	0.873351	5.24069	1.59974e-07	1.41005e-05
hsa-piR-20918	1521.16	4.48808	0.910563	4.92891	8.26917e-07	4.63826e-05
hsa-piR-28172	67.609	4.38785	1.63442	2.68465	0.00726059	0.037023
hsa-piR-33058	56.1841	4.33695	1.6898	2.56655	0.0102717	0.0432871
hsa-piR-33083	1177.78	4.30364	1.22491	3.51343	0.000442354	0.00514967
hsa-piR-32194	18.4702	4.20933	1.50954	2.78849	0.00529538	0.0309826
hsa-piR-17602	69.975	4.12996	1.52967	2.69989	0.00693615	0.0361656
hsa-piR-32913	445.872	4.05907	1.18668	3.42052	0.00062501	0.00641419
hsa-piR-1056	110.883	3.97059	1.22139	3.25088	0.00115049	0.00939977
hsa-piR-32931	101.55	3.96638	1.0687	3.7114	0.000206113	0.0030279
hsa-piR-32160	17.5373	3.95365	1.52042	2.60037	0.0093124	0.0414448
hsa-piR-32852	2713.96	3.91697	0.875758	4.47267	7.72504e-06	0.000280373
hsa-piR-26758	1007.93	3.83854	0.87124	4.40584	1.05376e-05	0.000338295
hsa-piR-24828	1366.49	3.82414	1.19346	3.20425	0.00135416	0.010444
hsa-piR-32833	1272.9	3.75616	1.09002	3.44594	0.000569074	0.00602403
hsa-piR-8871	518.81	3.6835	0.873577	4.21657	2.48047e-05	0.000637688
hsa-piR-23136	81.4837	3.67772	1.32113	2.78378	0.005373	0.0309826
hsa-piR-23413	86.473	3.51456	1.05604	3.32806	0.000874517	0.00805339
hsa-piR-32920	121.373	3.51055	1.05615	3.3239	0.000887681	0.0080544
hsa-miR-223-3p	3320.06	3.46413	0.897392	3.86022	0.000113287	0.00211812
hsa-piR-26243	183.115	3.4474	1.35568	2.54294	0.0109926	0.0452161
hsa-piR-28085	482.54	3.34086	0.948058	3.5239	0.000425242	0.00504566
hsa-piR-33182	2789.72	3.31515	1.0944	3.0292	0.00245204	0.0174006
hsa-miR-744-5p	84.1557	3.30695	0.924348	3.5776	0.000346763	0.00445735
hsa-piR-32914	201.229	3.30294	0.894942	3.69068	0.000223657	0.00320921
hsa-piR-10942	1185.76	3.26693	1.21169	2.69619	0.0070138	0.0361656
hsa-piR-23058	131.705	3.24014	1.07758	3.00686	0.00263964	0.0180962
hsa-piR-33031	270.217	3.22356	1.13361	2.84363	0.00446025	0.0275197
hsa-piR-33028	70.1811	3.04043	1.15104	2.64147	0.0082548	0.0397064
hsa-piR-32916	97.562	3.03635	1.11499	2.72322	0.00646486	0.0346854
hsa-miR-223-5p	181.33	2.94493	1.05412	2.79373	0.00521045	0.030912
hsa-piR-28734	142.632	2.87115	1.0887	2.63723	0.00835855	0.0397064
hsa-piR-32897	70.2126	2.84963	1.0894	2.61577	0.00890262	0.0405903
hsa-piR-12655	56.8346	2.7897	0.741206	3.76373	0.000167399	0.00263609
hsa-piR-1091	79.5917	2.74237	1.04065	2.63525	0.00840751	0.0397064
hsa-piR-33025	214.545	2.58185	0.75671	3.41194	0.000645022	0.00641901
hsa-miR-432-5p	851.835	2.49238	0.924655	2.69547	0.00702903	0.0361656
hsa-miR-652-3p	140.525	2.4262	0.87432	2.77496	0.00552092	0.0315408
hsa-piR-23358	369.349	2.37563	0.865666	2.74428	0.00606431	0.0337301
hsa-piR-33142	159.337	2.342	0.874985	2.67662	0.00743699	0.0372139
hsa-miR-877-5p	115.334	2.30208	0.813486	2.82989	0.0046564	0.0281667
hsa-piR-28060	205.74	2.29987	0.917425	2.50688	0.0121803	0.0481748
hsa-piR-28061	213.21	2.23446	0.882732	2.53131	0.0113639	0.0458269
hsa-piR-28062	210.406	2.23127	0.892729	2.49938	0.0124409	0.0488921
hsa-piR-1507	44.5322	2.22389	0.735705	3.02281	0.00250441	0.0174006
hsa-piR-1900	52.0587	2.06224	0.628376	3.28186	0.00103126	0.00896176
hsa-piR-601	221.867	2.02547	0.624114	3.24535	0.00117307	0.00939977
hsa-piR-33073	22.1528	1.97746	0.720276	2.74542	0.00604334	0.0337301
hsa-piR-24541	323.222	1.83964	0.712501	2.58194	0.00982456	0.0428796
hsa-piR-5747	324.663	1.8314	0.729291	2.51121	0.0120319	0.0478948
hsa-piR-28063	305.089	1.81976	0.437075	4.16349	3.13416e-05	0.000773511
hsa-piR-6960	121.636	1.05176	0.4222	2.49114	0.0127334	0.0497246
hsa-miR-15a-5p	231.256	-1.42606	0.535932	-2.6609	0.00779313	0.0381616
hsa-miR-335-5p	3169.78	-1.50558	0.497478	-3.02642	0.00247467	0.0174006
hsa-miR-378a-3p	74.7352	-1.62044	0.630394	-2.57051	0.0101547	0.0432871
hsa-miR-376c-3p	63.4222	-1.66057	0.565179	-2.93814	0.00330188	0.0214448
hsa-miR-10a-5p	428.269	-1.67105	0.560611	-2.98077	0.00287528	0.019495
hsa-miR-34a-5p	1276.34	-1.70959	0.526626	-3.24632	0.00116909	0.00939977
hsa-miR-450a-5p	19.7055	-1.76201	0.680346	-2.58987	0.00960128	0.0423142
hsa-miR-192-5p	1045.91	-1.87446	0.603159	-3.10773	0.0018853	0.0140148
hsa-miR-374a-5p	41.4546	-1.95814	0.771553	-2.53792	0.0111512	0.0455649
hsa-miR-340-5p	160.385	-2.02297	0.58762	-3.44265	0.000576042	0.00602403
hsa-miR-590-3p	80.5663	-2.0251	0.577328	-3.50771	0.000451989	0.00516439
hsa-piR-6288	211.813	-2.05515	0.671894	-3.05874	0.00222268	0.016134
hsa-miR-148a-3p	551.275	-2.09346	0.64301	-3.25572	0.00113107	0.00939977
hsa-miR-424-5p	722.826	-2.09516	0.601273	-3.48453	0.000493002	0.00543182
hsa-miR-411-5p	36.4061	-2.10345	0.766803	-2.74315	0.00608535	0.0337301
hsa-miR-338-3p	18.1364	-2.10552	0.710951	-2.96155	0.00306093	0.0203074
hsa-miR-125b-5p	703.274	-2.18622	0.688398	-3.17581	0.00149421	0.0113818
hsa-miR-30a-5p	669.724	-2.19259	0.677331	-3.2371	0.00120749	0.00943067
hsa-let-7c-5p	3669.49	-2.19686	0.726924	-3.02214	0.00250998	0.0174006
hsa-miR-144-3p	432.13	-2.21371	0.667401	-3.31691	0.000910202	0.00813905
hsa-miR-99a-5p	95.2446	-2.24038	0.629014	-3.56174	0.000368409	0.00463895
hsa-miR-200a-3p	32.2022	-2.27038	0.787778	-2.88201	0.00395152	0.0251349
hsa-miR-374a-3p	32.2791	-2.27099	0.632244	-3.59195	0.000328213	0.00440234
hsa-miR-497-5p	226.281	-2.28343	0.599578	-3.80839	0.000139872	0.00233246
hsa-piR-24553	14585.4	-2.28633	0.702611	-3.25405	0.00113771	0.00939977
hsa-miR-29c-3p	1006.59	-2.28902	0.654907	-3.49518	0.000473738	0.00531448
hsa-miR-143-3p	5883.72	-2.30836	0.690777	-3.34169	0.00083271	0.00782312
hsa-miR-101-3p	224.427	-2.31888	0.629362	-3.68449	0.000229157	0.0032134
hsa-miR-195-5p	194.424	-2.33019	0.569146	-4.09418	4.23665e-05	0.000968152
hsa-miR-29b-3p	448.227	-2.39773	0.728469	-3.29147	0.000996662	0.00878487
hsa-miR-203a-3p	23.9609	-2.50518	0.989634	-2.53142	0.0113603	0.0458269
hsa-piR-27484	46.7693	-2.75072	0.767762	-3.58278	0.00033996	0.00445735

## Sheet: pEVT2 vs pEVT1
Name	Mean CPM	log2 Fold Change	Standard Error	Wald statistic	p-value	adjusted p-value
hsa-let-7a-5p	31656.3	2.64817	0.600985	4.40638	1.05112e-05	0.000949511
hsa-let-7b-5p	48816.2	3.82478	0.914054	4.18442	2.859e-05	0.00172175
hsa-let-7d-3p	37.3424	-2.05704	0.654306	-3.14385	0.00166743	0.0258884
hsa-let-7d-5p	1856.33	2.1625	0.669365	3.23067	0.00123499	0.0223121
hsa-let-7e-5p	1496.73	2.94553	0.828416	3.55562	0.000377089	0.010757
hsa-let-7f-5p	29438.3	2.23765	0.55959	3.99873	6.36834e-05	0.00313785
hsa-let-7g-5p	17851.2	2.19676	0.566246	3.87953	0.000104661	0.00405186
hsa-let-7i-5p	23565.6	3.81205	0.717176	5.31536	1.06446e-07	2.88468e-05
hsa-miR-127-3p	43.0373	2.28017	0.795947	2.86473	0.00417369	0.0396866
hsa-miR-1307-3p	103.84	2.6472	0.901245	2.93727	0.00331119	0.0381843
hsa-miR-130b-3p	814.648	2.56927	0.549128	4.67882	2.88524e-06	0.00031276
hsa-miR-139-3p	89.6154	3.18101	1.10305	2.88383	0.00392872	0.0391709
hsa-miR-185-5p	1413.77	2.3102	0.624647	3.6984	0.00021696	0.00783948
hsa-miR-191-5p	22411.1	2.48607	0.841525	2.95424	0.00313443	0.0377525
hsa-miR-224-5p	201.532	-2.1894	0.680608	-3.21682	0.00129618	0.0226622
hsa-miR-26a-5p	5850.77	2.27758	0.692385	3.28947	0.00100375	0.0205662
hsa-miR-30c-1-3p	35.8011	2.50775	0.763693	3.28371	0.00102451	0.0205662
hsa-miR-30e-3p	1165.52	2.00312	0.658131	3.04366	0.00233722	0.0316694
hsa-miR-320a-3p	3027.66	2.37955	0.694804	3.42478	0.000615307	0.0144999
hsa-miR-324-5p	170.506	2.30953	0.803466	2.87446	0.00404718	0.0391709
hsa-miR-335-5p	3169.78	1.93981	0.497406	3.89985	9.62529e-05	0.00401301
hsa-miR-339-3p	93.6072	3.00949	1.00785	2.98606	0.00282595	0.0356201
hsa-miR-342-5p	42.7752	3.17003	0.87304	3.63102	0.000282299	0.00900036
hsa-miR-376c-3p	63.4222	1.89102	0.5631	3.35822	0.000784449	0.0177155
hsa-miR-382-5p	393.994	3.74776	0.888153	4.21973	2.44599e-05	0.00165716
hsa-miR-411-5p	36.4061	2.13489	0.76556	2.78866	0.00529264	0.0458958
hsa-miR-423-5p	932.556	2.71375	0.836143	3.24556	0.0011722	0.0219079
hsa-miR-425-3p	231.328	2.93101	0.846538	3.46235	0.000535486	0.0132897
hsa-miR-432-5p	851.835	4.81103	0.901343	5.33763	9.41684e-08	2.88468e-05
hsa-miR-505-5p	91.5105	2.3947	0.736838	3.24997	0.00115416	0.0219079
hsa-miR-628-3p	48.9144	2.79526	0.765093	3.6535	0.000258695	0.00876328
hsa-miR-629-5p	144.542	2.64421	0.907975	2.91221	0.00358883	0.0391709
hsa-miR-7-5p	360.739	1.81904	0.636755	2.85674	0.0042802	0.0399977
hsa-miR-877-5p	115.334	3.18498	0.750871	4.24171	2.21826e-05	0.00165716
hsa-miR-93-5p	10193.4	3.44347	0.677595	5.08189	3.73691e-07	6.75135e-05
hsa-miR-98-5p	1331.15	2.92409	0.615179	4.75324	2.00185e-06	0.000271251
hsa-piR-12654	114.954	-3.52171	1.01773	-3.46037	0.000539434	0.0132897
hsa-piR-1614	117.097	-2.6254	0.870127	-3.01726	0.00255075	0.0329168
hsa-piR-23058	131.705	-3.09584	1.07495	-2.87998	0.00397706	0.0391709
hsa-piR-25627	111.494	-3.70717	1.24879	-2.9686	0.0029916	0.036851
hsa-piR-26243	183.115	-3.73983	1.35666	-2.75664	0.00583987	0.0479577
hsa-piR-26630	23.2885	-8.01511	2.88103	-2.78203	0.00540196	0.0458958
hsa-piR-26691	28.9804	-8.04383	2.78021	-2.89325	0.00381282	0.0391709
hsa-piR-26758	1007.93	-3.45165	0.870277	-3.96615	7.30422e-05	0.00329907
hsa-piR-26893	23.9232	-8.13336	2.59479	-3.13449	0.00172152	0.0258884
hsa-piR-27489	144.337	2.28415	0.632227	3.61287	0.00030283	0.00911854
hsa-piR-28191	304.193	-3.27147	1.07109	-3.05433	0.00225566	0.0316694
hsa-piR-28192	482.241	-2.88447	1.03908	-2.77599	0.00550334	0.0458958
hsa-piR-28258	665.684	-3.282	1.1823	-2.77595	0.00550411	0.0458958
hsa-piR-28263	610.721	-2.29875	0.655591	-3.50638	0.000454246	0.0123101
hsa-piR-28700	511.031	-3.51833	1.22379	-2.87494	0.00404107	0.0391709
hsa-piR-28737	45.8921	-9.10771	2.7694	-3.28869	0.00100654	0.0205662
hsa-piR-2958	116.641	-3.34109	1.04498	-3.19726	0.00138738	0.0234987
hsa-piR-32826	57.7061	-3.82808	1.32117	-2.89749	0.00376161	0.0391709
hsa-piR-32833	1272.9	-3.32374	1.08938	-3.05104	0.00228053	0.0316694
hsa-piR-32837	583.433	-3.46822	1.1092	-3.12679	0.00176729	0.0258884
hsa-piR-32860	66.7103	-4.14824	1.50852	-2.74988	0.00596177	0.0482281
hsa-piR-32869	507.677	-3.00465	1.06696	-2.81608	0.0048613	0.0439138
hsa-piR-32916	97.562	-3.5039	1.11901	-3.13126	0.00174056	0.0258884
hsa-piR-32920	121.373	-2.9349	1.04922	-2.79722	0.0051544	0.0457982
hsa-piR-32926	649.21	-3.66459	1.16224	-3.15304	0.00161579	0.0258884
hsa-piR-32931	101.55	-3.04186	1.05355	-2.88724	0.00388642	0.0391709
hsa-piR-32993	75.0743	-3.68851	1.27118	-2.90165	0.00371207	0.0391709
hsa-piR-33028	70.1811	-3.49731	1.15588	-3.02567	0.00248086	0.0327957
hsa-piR-33083	1177.78	-3.35849	1.22366	-2.74462	0.00605805	0.0482862
hsa-piR-33139	87.6901	-3.946	1.39693	-2.82477	0.00473146	0.0434653
hsa-piR-33142	159.337	-3.55595	0.883965	-4.02272	5.75289e-05	0.00311807
hsa-piR-33177	17.7604	-7.17943	2.44331	-2.9384	0.00329913	0.0381843

## Sheet: TEV vs T
Name	Mean CPM	log2 Fold Change	Standard Error	Wald statistic	p-value	adjusted p-value
hsa-piR-427	125.452	9.62813	2.12101	4.5394	5.64151e-06	0.000611539
hsa-miR-4508	109.407	9.42673	2.85903	3.29718	0.000976606	0.0182524
hsa-piR-33116	93.9274	9.41005	2.83015	3.32493	0.000884395	0.0177958
hsa-piR-33123	53.8187	8.84909	2.79064	3.17099	0.00151919	0.0228723
hsa-piR-33079	53.2135	8.80994	2.96512	2.97119	0.00296647	0.0345119
hsa-piR-25274	62.5975	8.1998	2.91923	2.80889	0.0049713	0.048115
hsa-piR-26271	97.9598	8.13705	2.15603	3.77409	0.00016059	0.00774173
hsa-piR-14633	42.4163	8.06278	2.20899	3.64999	0.000262253	0.0101529
hsa-piR-26691	28.9804	8.04173	2.78272	2.88988	0.00385391	0.0401696
hsa-piR-32984	44.0437	8.03676	2.63522	3.04975	0.00229035	0.0296867
hsa-piR-26690	27.6538	7.93897	2.66957	2.97388	0.00294063	0.0345119
hsa-piR-28735	36.5106	7.80274	2.62853	2.96848	0.00299273	0.0345119
hsa-piR-32879	26.3728	7.6754	2.72907	2.81246	0.0049164	0.048115
hsa-piR-3411	86.7732	7.63586	2.19019	3.48639	0.000489592	0.0126361
hsa-piR-14992	42.3662	7.25651	2.05526	3.5307	0.000414459	0.0124599
hsa-piR-16920	29.5047	7.06868	2.20649	3.20359	0.00135727	0.0225437
hsa-piR-33087	1168.02	6.63439	1.36354	4.86557	1.14126e-06	0.000154641
hsa-piR-32181	36.6782	6.53641	2.14419	3.04842	0.00230045	0.0296867
hsa-piR-32977	39.2174	6.48003	2.11619	3.06212	0.00219774	0.0296867
hsa-piR-23840	187.115	6.25434	1.80648	3.46216	0.00053585	0.0130719
hsa-piR-1014	2361.97	5.94131	0.647148	9.18077	4.2803e-20	2.31992e-17
hsa-piR-33175	57.633	5.5701	1.61319	3.45284	0.000554712	0.0130719
hsa-piR-33113	62.0649	5.39197	1.69042	3.18972	0.00142413	0.0225437
hsa-miR-4488	159.542	5.30869	1.56407	3.39414	0.000688434	0.0149253
hsa-miR-3960	127.282	4.89362	1.32115	3.70407	0.000212168	0.00884576
hsa-piR-28258	665.684	4.78061	1.19048	4.0157	5.92699e-05	0.00406
hsa-piR-27080	376.49	4.53646	0.627044	7.23468	4.66643e-13	1.2646e-10
hsa-piR-28700	511.031	4.35315	1.22994	3.53931	0.000401171	0.0124599
hsa-piR-32837	583.433	4.29699	1.11761	3.84482	0.000120641	0.00653876
hsa-piR-28192	482.241	4.21119	1.04936	4.0131	5.99262e-05	0.00406
hsa-piR-18682	163.255	4.19967	0.830268	5.0582	4.23222e-07	7.64621e-05
hsa-piR-32869	507.677	4.19548	1.07632	3.89799	9.69935e-05	0.00584117
hsa-piR-33139	87.6901	4.16118	1.42134	2.92763	0.00341551	0.0376214
hsa-piR-23832	154.354	4.12324	1.29308	3.1887	0.00142912	0.0225437
hsa-miR-4516	346.066	4.09334	1.16292	3.5199	0.000431716	0.0124599
hsa-piR-32926	649.21	3.98098	1.16724	3.4106	0.000648206	0.0146387
hsa-piR-28533	70.8916	3.92564	1.25268	3.13379	0.00172564	0.0246131
hsa-piR-28191	304.193	3.92084	1.08196	3.62384	0.000290264	0.0104882
hsa-piR-32158	60.3243	3.8939	1.2232	3.18336	0.00145578	0.0225437
hsa-piR-23127	609.761	3.47446	1.16753	2.9759	0.00292134	0.0345119
hsa-piR-1056	110.883	3.4623	1.22275	2.83156	0.00463209	0.0464924
hsa-piR-20918	1521.16	3.42319	0.910952	3.75781	0.000171404	0.00774173
hsa-piR-32931	101.55	3.30176	1.07059	3.08407	0.00204192	0.0283774
hsa-piR-12390	383.856	3.13815	0.946244	3.31643	0.000911752	0.0177958
hsa-piR-32833	1272.9	3.13413	1.09017	2.87491	0.00404137	0.0413288
hsa-piR-1028	478.212	3.06727	0.87527	3.50437	0.000457682	0.0124599
hsa-piR-26758	1007.93	3.05299	0.871496	3.50316	0.000459774	0.0124599
hsa-piR-414	391.804	3.03567	0.939253	3.23201	0.00122925	0.0222084
hsa-piR-12584	416.963	2.90291	0.909125	3.19308	0.00140765	0.0225437
hsa-piR-32914	201.229	2.7001	0.897135	3.00969	0.00261512	0.0329626
hsa-piR-12655	56.8346	2.1701	0.746644	2.90647	0.00365534	0.0388469
hsa-miR-340-5p	160.385	-1.72299	0.589529	-2.92265	0.00347061	0.0376214
hsa-miR-590-3p	80.5663	-1.9332	0.583325	-3.31411	0.000919338	0.0177958
hsa-miR-374a-3p	32.2791	-2.03769	0.644854	-3.15992	0.00157812	0.0231173
hsa-piR-27484	46.7693	-2.28207	0.772426	-2.95442	0.00313254	0.0353716
hsa-miR-144-3p	432.13	-2.94842	0.670581	-4.39681	1.09856e-05	0.000992362

## Sheet: pEVT2 vs T
Name	Mean CPM	log2 Fold Change	Standard Error	Wald statistic	p-value	adjusted p-value
hsa-miR-5187-5p	64.4173	10.0774	2.97939	3.38238	0.000718607	0.00590285
hsa-piR-3411	86.7732	9.76613	2.18662	4.4663	7.95836e-06	0.00014151
hsa-piR-26271	97.9598	9.44177	2.15396	4.38344	1.16818e-05	0.000191916
hsa-miR-11400	43.4202	9.40445	2.6929	3.49232	0.000478851	0.00433646
hsa-piR-18274	45.4245	9.2626	3.00577	3.0816	0.00205889	0.0138995
hsa-miR-1908-5p	30.0658	8.98161	2.94948	3.04515	0.00232566	0.0147221
hsa-piR-5575	29.8642	8.90094	2.75656	3.229	0.00124224	0.00911858
hsa-piR-427	125.452	8.83575	2.12162	4.16462	3.11867e-05	0.000391251
hsa-miR-3120-3p	25.6904	8.67289	2.58167	3.35941	0.000781084	0.00634057
hsa-miR-4446-3p	23.1887	8.54685	2.5611	3.33718	0.000846337	0.00679038
hsa-piR-32977	39.2174	8.42477	2.10837	3.99586	6.44598e-05	0.000741287
hsa-piR-14992	42.3662	8.4233	2.05157	4.10578	4.02945e-05	0.000496485
hsa-miR-6734-5p	18.7313	8.29883	2.93088	2.83152	0.0046328	0.0251703
hsa-piR-32181	36.6782	8.13629	2.13735	3.80672	0.000140823	0.0014949
hsa-miR-6515-5p	16.6104	8.0958	3.05013	2.65425	0.00794854	0.0386232
hsa-miR-664b-5p	15.386	7.95368	3.11856	2.55043	0.0107589	0.0485205
hsa-miR-548ax	14.7317	7.80452	2.72382	2.86529	0.00416634	0.0237585
hsa-miR-4486	19.1272	7.78019	2.57162	3.02541	0.00248299	0.0154348
hsa-miR-184	23.4941	7.58613	2.92315	2.59519	0.00945397	0.0443758
hsa-miR-2110	14.107	7.54209	2.56163	2.94426	0.00323732	0.0198555
hsa-miR-766-3p	10.8329	7.39533	2.72523	2.71365	0.00665458	0.0335158
hsa-piR-32590	15.7854	7.368	2.57775	2.85831	0.00425906	0.0238923
hsa-miR-432-5p	851.835	7.30341	0.922284	7.91883	2.3976e-15	5.51448e-13
hsa-piR-32176	13.4217	7.28125	2.60711	2.79285	0.00522464	0.0275191
hsa-piR-27197	18.3581	7.27574	2.37373	3.06511	0.0021759	0.0140315
hsa-piR-16920	29.5047	7.22739	2.20512	3.27754	0.00104714	0.00802808
hsa-piR-32657	11.4669	6.91579	2.59174	2.6684	0.00762134	0.0372959
hsa-piR-14633	42.4163	6.80101	2.21264	3.07371	0.00211416	0.0138995
hsa-piR-1014	2361.97	6.75977	0.647002	10.4478	1.49906e-25	1.03435e-22
hsa-piR-32251	11.1402	6.69986	2.58772	2.5891	0.0096228	0.044863
hsa-piR-23519	11.3199	6.23594	2.18134	2.85876	0.00425296	0.0238923
hsa-piR-23127	609.761	6.2046	1.16603	5.32114	1.03118e-07	3.95284e-06
hsa-piR-12390	383.856	6.01781	0.942971	6.38176	1.75068e-10	1.72567e-08
hsa-piR-12584	416.963	5.99599	0.905454	6.62208	3.54186e-11	4.88777e-09
hsa-piR-414	391.804	5.84197	0.936153	6.24041	4.36438e-10	3.76428e-08
hsa-piR-23019	431.394	5.70047	1.01113	5.63771	1.72326e-08	7.43155e-07
hsa-miR-382-5p	393.994	5.4935	0.901123	6.09628	1.08566e-09	6.81006e-08
hsa-miR-877-5p	115.334	5.48705	0.807119	6.79831	1.0585e-11	1.82592e-09
hsa-piR-1028	478.212	5.37863	0.873278	6.15912	7.3149e-10	5.04728e-08
hsa-miR-223-5p	181.33	5.34834	1.05246	5.08178	3.73919e-07	1.12176e-05
hsa-piR-32913	445.872	5.29803	1.18651	4.46523	7.99837e-06	0.00014151
hsa-piR-28533	70.8916	5.27091	1.24824	4.22269	2.41403e-05	0.000333136
hsa-piR-23020	69.7046	5.21702	1.17105	4.45498	8.39004e-06	0.000144728
hsa-piR-20918	1521.16	5.19917	0.910549	5.70992	1.13027e-08	5.57062e-07
hsa-piR-32845	1714.31	5.12013	0.880533	5.81481	6.07018e-09	3.22694e-07
hsa-piR-27080	376.49	4.97565	0.626365	7.94369	1.96261e-15	5.51448e-13
hsa-miR-1307-3p	103.84	4.86524	0.937753	5.18819	2.12352e-07	7.32615e-06
hsa-piR-18682	163.255	4.81834	0.828669	5.81455	6.07973e-09	3.22694e-07
hsa-miR-423-5p	932.556	4.74887	0.840124	5.65258	1.58053e-08	7.27046e-07
hsa-piR-23413	86.473	4.5982	1.0552	4.35765	1.31468e-05	0.000210961
hsa-piR-33031	270.217	4.56168	1.13325	4.02532	5.68982e-05	0.00066542
hsa-miR-744-5p	84.1557	4.55733	0.923143	4.93676	7.94323e-07	2.19233e-05
hsa-miR-191-5p	22411.1	4.48039	0.841668	5.32323	1.01939e-07	3.95284e-06
hsa-piR-28060	205.74	4.46671	0.915979	4.87644	1.0802e-06	2.76051e-05
hsa-miR-652-3p	140.525	4.43761	0.872444	5.08642	3.64892e-07	1.12176e-05
hsa-piR-28061	213.21	4.43404	0.881236	5.03162	4.86363e-07	1.39829e-05
hsa-piR-28062	210.406	4.38594	0.891291	4.92089	8.61528e-07	2.28636e-05
hsa-miR-223-3p	3320.06	4.33944	0.897379	4.83568	1.32689e-06	3.26985e-05
hsa-miR-339-3p	93.6072	4.32716	1.02955	4.20298	2.63429e-05	0.000356405
hsa-piR-32914	201.229	4.30577	0.894583	4.81316	1.48565e-06	3.53482e-05
hsa-miR-139-3p	89.6154	4.30564	1.12276	3.83486	0.000125636	0.00135452
hsa-piR-28085	482.54	4.25994	0.947951	4.49384	6.99502e-06	0.000132424
hsa-piR-32158	60.3243	4.22357	1.22128	3.45831	0.00054357	0.00480851
hsa-miR-93-5p	10193.4	4.1999	0.677819	6.19619	5.78449e-10	4.43477e-08
hsa-piR-32852	2713.96	4.01905	0.875783	4.58909	4.45173e-06	9.30817e-05
hsa-piR-8871	518.81	4.00358	0.873655	4.58256	4.59314e-06	9.32137e-05
hsa-miR-629-5p	144.542	3.9328	0.920468	4.27261	1.932e-05	0.000277725
hsa-piR-33025	214.545	3.91031	0.756005	5.17234	2.31183e-07	7.59601e-06
hsa-piR-33087	1168.02	3.8714	1.36453	2.83716	0.00455169	0.0249259
hsa-miR-425-5p	283.388	3.86359	0.845805	4.56794	4.92546e-06	9.7102e-05
hsa-let-7i-5p	23565.6	3.77672	0.717216	5.2658	1.39578e-07	5.06887e-06
hsa-miR-425-3p	231.328	3.69133	0.852594	4.32953	1.49429e-05	0.000234332
hsa-miR-409-3p	104.473	3.54802	0.918358	3.86343	0.000111805	0.00124428
hsa-miR-342-5p	42.7752	3.44971	0.895203	3.85355	0.000116417	0.00127505
hsa-let-7b-5p	48816.2	3.42132	0.91406	3.743	0.000181837	0.00187265
hsa-miR-320a-3p	3027.66	3.32775	0.695314	4.78596	1.70171e-06	3.91393e-05
hsa-miR-486-5p	259.612	3.21377	0.96584	3.32743	0.000876496	0.00695152
hsa-miR-505-5p	91.5105	3.19561	0.750823	4.25615	2.07978e-05	0.000292867
hsa-miR-628-3p	48.9144	3.06258	0.781193	3.92039	8.84051e-05	0.000999992
hsa-miR-339-5p	70.8158	3.04376	0.887642	3.42904	0.000605722	0.00515986
hsa-piR-1900	52.0587	2.96008	0.626862	4.72206	2.33471e-06	5.19662e-05
hsa-piR-28063	305.089	2.87084	0.436519	6.57666	4.8112e-11	5.53288e-09
hsa-piR-25623	75.997	2.80958	0.673602	4.17098	3.03289e-05	0.000387536
hsa-piR-25622	50.1542	2.78425	0.807246	3.44907	0.000562521	0.00491316
hsa-miR-889-3p	22.366	2.77725	1.03791	2.67581	0.00745491	0.0369639
hsa-miR-185-5p	1413.77	2.76508	0.625325	4.42182	9.78729e-06	0.000164713
hsa-let-7e-5p	1496.73	2.73339	0.828663	3.29856	0.000971826	0.00762
hsa-miR-151a-5p	11775.8	2.71867	0.631998	4.30171	1.69483e-05	0.000250359
hsa-let-7d-5p	1856.33	2.71358	0.669872	4.05089	5.10233e-05	0.000607001
hsa-piR-25621	44.606	2.68271	0.873635	3.07074	0.00213529	0.0138995
hsa-piR-20636	40.2477	2.67625	0.819345	3.26632	0.00108954	0.00826138
hsa-piR-601	221.867	2.60872	0.624104	4.17994	2.91587e-05	0.000386914
hsa-piR-20474	45.8961	2.5946	0.899364	2.88492	0.00391511	0.0228935
hsa-miR-130b-3p	814.648	2.46912	0.549838	4.49064	7.10098e-06	0.000132424
hsa-miR-625-5p	70.492	2.41756	0.733938	3.29396	0.000987874	0.0076588
hsa-miR-151a-3p	795.239	2.38638	0.657535	3.62928	0.000284212	0.00268639
hsa-miR-324-5p	170.506	2.3727	0.806249	2.94289	0.00325169	0.0198555
hsa-miR-98-5p	1331.15	2.29632	0.615238	3.73241	0.000189658	0.00189658
hsa-let-7a-5p	31656.3	2.09715	0.600989	3.4895	0.000483924	0.00433646
hsa-miR-320c	41.2825	2.0381	0.657662	3.09901	0.00194171	0.0133978
hsa-miR-421	113.137	2.01903	0.655021	3.08239	0.00205346	0.0138995
hsa-piR-6960	121.636	1.98454	0.421009	4.71378	2.43167e-06	5.24329e-05
hsa-miR-664a-5p	33.5719	1.93486	0.755181	2.56212	0.0104035	0.0475393
hsa-piR-27198	613.895	1.47147	0.575532	2.55672	0.0105665	0.0479665
hsa-miR-23b-3p	675.479	-1.49378	0.557027	-2.68171	0.00732478	0.0366239
hsa-miR-122-5p	592029	-1.53103	0.601169	-2.54675	0.0108731	0.0486319
hsa-piR-1119	267.904	-1.56398	0.482211	-3.24334	0.00118136	0.00886019
hsa-miR-146b-5p	210.394	-1.59201	0.571256	-2.78686	0.00532219	0.0276113
hsa-miR-590-3p	80.5663	-1.65947	0.578974	-2.86623	0.00415393	0.0237585
hsa-miR-574-3p	257.452	-1.66307	0.63407	-2.62285	0.00871978	0.0414941
hsa-piR-28765	24060.5	-1.7057	0.529418	-3.22183	0.00127373	0.0092513
hsa-piR-32946	263.444	-1.72123	0.489141	-3.51889	0.000433363	0.00398694
hsa-piR-27491	2820.33	-1.76423	0.602254	-2.92938	0.00339643	0.0205573
hsa-miR-192-3p	37.455	-1.77276	0.635994	-2.78739	0.00531348	0.0276113
hsa-miR-144-3p	432.13	-1.78499	0.667587	-2.67379	0.00749993	0.0369639
hsa-miR-29a-3p	2316.75	-1.81831	0.655251	-2.77498	0.00552051	0.0282159
hsa-miR-29c-3p	1006.59	-1.82149	0.654978	-2.78099	0.00541935	0.0279056
hsa-miR-21-5p	3514.72	-1.83047	0.651686	-2.80882	0.00497232	0.0263915
hsa-miR-30c-5p	953.948	-1.83618	0.640105	-2.86856	0.00412349	0.0237585
hsa-miR-497-5p	226.281	-1.83735	0.600021	-3.06215	0.00219755	0.0140399
hsa-piR-28004	17100.3	-1.85938	0.653811	-2.8439	0.00445647	0.0245997
hsa-piR-1044	17092.1	-1.8665	0.654176	-2.85321	0.00432801	0.0240833
hsa-piR-27433	175.695	-1.89202	0.736685	-2.56829	0.0102202	0.047013
hsa-miR-455-3p	153.617	-1.91873	0.534054	-3.59277	0.000327179	0.00305072
hsa-miR-194-5p	1809	-1.96048	0.56898	-3.44561	0.000569764	0.00491422
hsa-piR-1901	12489.9	-1.98238	0.617747	-3.20906	0.00133171	0.00957168
hsa-miR-27b-3p	2065.14	-1.98355	0.542225	-3.65816	0.00025403	0.00246874
hsa-miR-19b-3p	168.577	-1.99916	0.638453	-3.13125	0.00174063	0.0121317
hsa-miR-101-3p	224.427	-2.0126	0.630202	-3.19358	0.00140521	0.00999585
hsa-miR-340-5p	160.385	-2.01337	0.590089	-3.41198	0.000644928	0.00536145
hsa-miR-15a-5p	231.256	-2.03406	0.539684	-3.76898	0.000163919	0.0017137
hsa-miR-338-3p	18.1364	-2.0455	0.728123	-2.80928	0.00496523	0.0263915
hsa-piR-24553	14585.4	-2.0534	0.702627	-2.92246	0.00347279	0.0208367
hsa-piR-32944	9657.21	-2.11656	0.72962	-2.90091	0.00372086	0.0219435
hsa-piR-27306	448.971	-2.12204	0.700329	-3.03006	0.00244502	0.015337
hsa-miR-27a-3p	1211.27	-2.16926	0.743073	-2.91931	0.00350804	0.0208668
hsa-miR-200a-3p	32.2022	-2.18065	0.796931	-2.73631	0.00621324	0.0315231
hsa-miR-34a-5p	1276.34	-2.20187	0.527342	-4.17541	2.97451e-05	0.000387247
hsa-miR-192-5p	1045.91	-2.205	0.603864	-3.65148	0.000260729	0.00249866
hsa-miR-148a-3p	551.275	-2.2063	0.644068	-3.42557	0.000613513	0.00516248
hsa-miR-424-5p	722.826	-2.20918	0.602058	-3.66939	0.000243133	0.0023966
hsa-piR-27435	7008.82	-2.21949	0.721416	-3.07657	0.00209395	0.0138995
hsa-miR-125b-5p	703.274	-2.23183	0.689106	-3.23873	0.00120065	0.00890805
hsa-miR-29b-3p	448.227	-2.32154	0.729205	-3.18366	0.00145425	0.0102391
hsa-miR-99a-5p	95.2446	-2.37598	0.635943	-3.73615	0.000186856	0.00189604
hsa-miR-195-5p	194.424	-2.4734	0.57273	-4.3186	1.57019e-05	0.000240763
hsa-miR-152-3p	41.7834	-2.7343	1.05921	-2.58145	0.00983869	0.0455617
hsa-miR-224-5p	201.532	-2.78277	0.680784	-4.0876	4.35864e-05	0.000527624
hsa-miR-122-3p	50.2824	-2.78345	1.05133	-2.64756	0.00810752	0.0391202
hsa-miR-365a-3p	138.07	-2.80872	0.653139	-4.30034	1.70534e-05	0.000250359
hsa-let-7g-3p	15.0292	-3.97249	1.29305	-3.0722	0.0021249	0.0138995
hsa-piR-33177	17.7604	-6.23838	2.45113	-2.5451	0.0109246	0.0486319
hsa-miR-34a-3p	8.29596	-6.25956	2.39674	-2.6117	0.00900933	0.0425783
hsa-miR-145-3p	8.68945	-6.70768	2.53892	-2.64194	0.00824329	0.0394991
hsa-miR-214-3p	12.5605	-7.30526	2.59343	-2.81684	0.00484994	0.0261442

## Sheet: pEVT2 vs TEV
Name	Mean CPM	log2 Fold Change	Standard Error	Wald statistic	p-value	adjusted p-value
hsa-miR-5187-5p	64.4173	10.1403	2.96944	3.4149	0.000638066	0.00836949
hsa-miR-11400	43.4202	9.46736	2.67438	3.54001	0.000400106	0.00634454
hsa-miR-1908-5p	30.0658	9.04451	2.93874	3.07768	0.00208616	0.0189926
hsa-piR-5575	29.8642	8.96384	2.74017	3.27128	0.00107063	0.0120855
hsa-miR-3120-3p	25.6904	8.73578	2.55905	3.41368	0.000640907	0.00836949
hsa-miR-4446-3p	23.1887	8.60975	2.53767	3.39278	0.000691869	0.0086896
hsa-miR-6734-5p	18.7313	8.36172	2.91962	2.86398	0.0041836	0.0305338
hsa-miR-889-3p	22.366	8.28219	2.13598	3.87747	0.00010555	0.00251058
hsa-miR-6515-5p	16.6104	8.15871	3.0419	2.68211	0.00731594	0.045115
hsa-miR-548ax	14.7317	7.86742	2.7063	2.90707	0.0036483	0.0279284
hsa-miR-769-5p	15.0484	7.66671	2.26576	3.38373	0.000715083	0.0086896
hsa-miR-766-3p	10.8329	7.45823	2.70774	2.75441	0.00587973	0.0376529
hsa-miR-432-5p	851.835	6.93741	0.917412	7.56193	3.97125e-14	2.64485e-11
hsa-miR-382-5p	393.994	5.06667	0.897359	5.64621	1.64027e-08	2.18484e-06
hsa-miR-877-5p	115.334	4.7215	0.781325	6.04294	1.51329e-09	2.51963e-07
hsa-miR-223-5p	181.33	4.68996	1.042	4.50091	6.76638e-06	0.000300427
hsa-let-7i-5p	23565.6	4.48451	0.717289	6.25203	4.05164e-10	8.99464e-08
hsa-miR-423-5p	932.556	4.46946	0.839413	5.3245	1.0123e-07	9.63128e-06
hsa-miR-93-5p	10193.4	4.43159	0.677893	6.5373	6.26396e-11	2.0859e-08
hsa-miR-1307-3p	103.84	4.12701	0.921482	4.47867	7.51112e-06	0.00031265
hsa-miR-425-5p	283.388	4.06915	0.847491	4.80141	1.57556e-06	0.000104932
hsa-miR-652-3p	140.525	4.04146	0.866434	4.66448	3.09397e-06	0.000165807
hsa-miR-339-3p	93.6072	3.95308	1.02343	3.86257	0.000112201	0.00257676
hsa-miR-628-3p	48.9144	3.8272	0.802944	4.76646	1.87489e-06	0.000113516
hsa-miR-191-5p	22411.1	3.82026	0.84161	4.53922	5.64614e-06	0.000268595
hsa-let-7b-5p	48816.2	3.73251	0.914069	4.0834	4.43815e-05	0.00141226
hsa-miR-223-3p	3320.06	3.66184	0.896935	4.08262	4.45306e-05	0.00141226
hsa-miR-629-5p	144.542	3.61656	0.917507	3.94172	8.08988e-05	0.00215514
hsa-miR-139-3p	89.6154	3.46637	1.1111	3.11976	0.00181001	0.0177275
hsa-piR-28062	210.406	3.4663	0.883602	3.92293	8.74802e-05	0.00224084
hsa-miR-185-5p	1413.77	3.45454	0.62613	5.51729	3.44276e-08	3.82146e-06
hsa-piR-28060	205.74	3.45105	0.907292	3.80368	0.000142563	0.00299207
hsa-piR-28061	213.21	3.449	0.872927	3.95107	7.78015e-05	0.00215514
hsa-miR-339-5p	70.8158	3.38726	0.894613	3.78629	0.000152915	0.00299534
hsa-miR-425-3p	231.328	3.38022	0.850964	3.97223	7.12034e-05	0.0020618
hsa-miR-142-3p	740.571	3.33784	0.928122	3.59634	0.00032273	0.0052424
hsa-piR-32845	1714.31	3.3295	0.876927	3.79678	0.000146587	0.00299207
hsa-miR-98-5p	1331.15	3.25978	0.616195	5.29018	1.22195e-07	1.01727e-05
hsa-piR-23019	431.394	3.23058	0.991264	3.25905	0.00111787	0.0122049
hsa-miR-744-5p	84.1557	3.1263	0.889914	3.51304	0.000443014	0.00655661
hsa-let-7d-5p	1856.33	3.11987	0.670189	4.65521	3.23646e-06	0.000165807
hsa-piR-12584	416.963	3.09308	0.879405	3.51725	0.000436051	0.00655661
hsa-piR-32852	2713.96	3.05328	0.875034	3.48932	0.000484251	0.00671898
hsa-miR-409-3p	104.473	2.9723	0.911847	3.25965	0.00111551	0.0122049
hsa-miR-320a-3p	3027.66	2.96259	0.695166	4.2617	2.02882e-05	0.000750663
hsa-piR-25622	50.1542	2.94879	0.81099	3.63603	0.000276868	0.00475715
hsa-let-7e-5p	1496.73	2.91305	0.828804	3.51477	0.000440142	0.00655661
hsa-miR-20b-5p	142.571	2.90041	0.946122	3.06558	0.00217247	0.0189943
hsa-piR-20636	40.2477	2.88227	0.824552	3.49557	0.000473059	0.00670335
hsa-piR-12390	383.856	2.87966	0.914455	3.14905	0.00163804	0.0162826
hsa-piR-414	391.804	2.8063	0.911105	3.08011	0.00206925	0.0189926
hsa-piR-20474	45.8961	2.79569	0.903578	3.09402	0.00197464	0.0185227
hsa-piR-25621	44.606	2.79053	0.876105	3.18515	0.00144678	0.0147787
hsa-miR-130b-3p	814.648	2.7824	0.550403	5.0552	4.29944e-07	3.18159e-05
hsa-miR-625-5p	70.492	2.77627	0.739797	3.75274	0.000174909	0.00332828
hsa-miR-505-5p	91.5105	2.74923	0.745425	3.68813	0.000225904	0.00417923
hsa-miR-486-5p	259.612	2.71499	0.963891	2.8167	0.00485197	0.0333135
hsa-let-7a-5p	31656.3	2.68046	0.60101	4.45992	8.19898e-06	0.000321207
hsa-miR-151a-5p	11775.8	2.56332	0.631987	4.05598	4.99251e-05	0.00151137
hsa-piR-25623	75.997	2.54082	0.669698	3.79397	0.000148256	0.00299207
hsa-miR-342-5p	42.7752	2.40584	0.8727	2.75678	0.0058374	0.0376529
hsa-miR-26a-5p	5850.77	2.34254	0.692492	3.38276	0.000717609	0.0086896
hsa-piR-1028	478.212	2.31135	0.855825	2.70073	0.00691877	0.0430645
hsa-miR-324-5p	170.506	2.28994	0.806045	2.84096	0.00449779	0.0318673
hsa-piR-33025	214.545	2.23696	0.74434	3.0053	0.00265322	0.0215494
hsa-miR-139-5p	470.472	2.19705	0.75916	2.89405	0.00380312	0.0287827
hsa-let-7f-5p	29438.3	2.16999	0.559612	3.87767	0.00010546	0.00251058
hsa-miR-126-5p	8930.95	2.0852	0.612852	3.40246	0.000667827	0.00855333
hsa-piR-27489	144.337	2.04003	0.635227	3.2115	0.00132046	0.0139591
hsa-miR-151a-3p	795.239	2.00988	0.657109	3.05868	0.00222318	0.0189943
hsa-miR-421	113.137	2.00371	0.655129	3.05849	0.00222456	0.0189943
hsa-let-7g-5p	17851.2	1.98088	0.566272	3.4981	0.000468583	0.00670335
hsa-miR-7-5p	360.739	1.96289	0.638492	3.07426	0.00211029	0.0189926
hsa-piR-28063	305.089	1.81976	0.430665	4.22546	2.38455e-05	0.000835847
hsa-piR-1900	52.0587	1.65507	0.595477	2.77939	0.00544603	0.0359115
hsa-miR-335-5p	3169.78	1.65054	0.497553	3.31731	0.00090889	0.0106197
hsa-piR-6960	121.636	1.31859	0.414281	3.18285	0.00145835	0.0147787
hsa-piR-1119	267.904	-1.45968	0.482481	-3.02537	0.00248332	0.0206736
hsa-piR-27572	347.131	-1.59011	0.584133	-2.72217	0.00648539	0.0407478
hsa-piR-32946	263.444	-1.60448	0.489431	-3.27825	0.00104454	0.0119942
hsa-piR-27571	300.085	-1.66123	0.549937	-3.02077	0.00252132	0.0207308
hsa-miR-27b-3p	2065.14	-1.68848	0.542291	-3.1136	0.00184822	0.0178393
hsa-miR-148a-3p	551.275	-1.70608	0.644374	-2.64765	0.00810528	0.049524
hsa-miR-122-5p	592029	-1.76619	0.601169	-2.93794	0.00330406	0.0255873
hsa-miR-99a-5p	95.2446	-1.82297	0.637855	-2.85796	0.00426373	0.0305338
hsa-piR-28004	17100.3	-1.83836	0.653813	-2.81175	0.0049273	0.0334855
hsa-piR-1044	17092.1	-1.84521	0.654178	-2.82065	0.00479266	0.0332491
hsa-miR-192-3p	37.455	-1.89181	0.635195	-2.97832	0.00289838	0.02298
hsa-miR-194-5p	1809	-1.89975	0.569001	-3.33875	0.000841555	0.0100085
hsa-miR-30b-5p	881.11	-1.95897	0.706043	-2.77458	0.00552726	0.0360897
hsa-miR-30c-5p	953.948	-1.98915	0.640066	-3.10773	0.00188533	0.0179376
hsa-miR-23b-3p	675.479	-2.0334	0.556718	-3.65247	0.000259732	0.00467518
hsa-miR-574-3p	257.452	-2.0436	0.633638	-3.22518	0.00125893	0.0135233
hsa-miR-455-3p	153.617	-2.04428	0.533824	-3.8295	0.000128404	0.00285057
hsa-piR-28263	610.721	-2.08721	0.656022	-3.18162	0.00146455	0.0147787
hsa-miR-365a-3p	138.07	-2.25768	0.654483	-3.44957	0.000561488	0.00763166
hsa-miR-224-5p	201.532	-2.47636	0.681356	-3.63445	0.000278572	0.00475715
hsa-piR-1614	117.097	-2.64415	0.871287	-3.03476	0.00240728	0.0202943
hsa-piR-26758	1007.93	-2.6661	0.870533	-3.0626	0.0021942	0.0189943
hsa-piR-12654	114.954	-2.94642	1.01948	-2.89012	0.003851	0.0288176
hsa-piR-2958	116.641	-3.00137	1.04629	-2.86857	0.00412337	0.0305129
hsa-piR-32916	97.562	-3.07446	1.12054	-2.74373	0.00607448	0.0385296
hsa-piR-33142	159.337	-3.19938	0.885111	-3.61467	0.000300736	0.00500726
hsa-piR-32826	57.7061	-3.71354	1.32276	-2.80743	0.0049939	0.0335953
hsa-piR-33177	17.7604	-6.93362	2.44695	-2.83358	0.00460304	0.0322697
hsa-piR-26893	23.9232	-7.28089	2.59842	-2.80205	0.00507795	0.0338192
hsa-piR-26691	28.9804	-8.19831	2.78113	-2.94784	0.00320008	0.0250735
hsa-piR-28737	45.8921	-8.30506	2.77105	-2.99708	0.00272577	0.0218719
hsa-piR-32918	35.0605	-8.50614	2.97621	-2.85804	0.00426262	0.0305338
