# Supplementary material for: Circulating Extracellular Vesicles Reflect Dynamic Shifts in Liver Transcriptome Following Tumour Resection
Source: Cancers (Basel). 2026 Jun 29;18(13):2109. doi: 10.3390/cancers18132109 (PMC13359854; doi:10.3390/cancers18132109)
Supplement: Supplementary file 1 [file cancers-18-02109-s001.zip › Supplementary Table S2.xlsx]

## Sheet: GO
GO Number	Subcategory	Enrichment	P-value	P-adjusted	Q-value	Expected	Observed	miRNAs/precursors
GO0044857	plasma membrane raft organization	over-represented	1.8e-14	2.27e-10	2.27e-10	0.703357	13	hsa-let-7b-5p; hsa-let-7i-5p; hsa-miR-877-5p; hsa-let-7e-5p; hsa-miR-98-5p; hsa-let-7a-5p; hsa-miR-320a-3p; hsa-let-7f-5p; hsa-let-7g-5p; hsa-let-7d-5p; hsa-miR-30e-3p; hsa-miR-335-5p; hsa-miR-7-5p
GO0005534	galactose binding	over-represented	6.48e-14	4.09e-10	4.09e-10	0.769711	13	hsa-let-7b-5p; hsa-let-7i-5p; hsa-miR-877-5p; hsa-miR-342-5p; hsa-let-7e-5p; hsa-miR-98-5p; hsa-let-7a-5p; hsa-let-7f-5p; hsa-let-7g-5p; hsa-let-7d-5p; hsa-miR-30e-3p; hsa-miR-335-5p; hsa-miR-7-5p
GO0044346	fibroblast apoptotic process	over-represented	2.81e-13	8.87e-10	8.87e-10	1.61905	16	hsa-let-7b-5p; hsa-let-7i-5p; hsa-miR-93-5p; hsa-let-7e-5p; hsa-miR-98-5p; hsa-miR-423-5p; hsa-let-7a-5p; hsa-miR-320a-3p; hsa-miR-185-5p; hsa-miR-26a-5p; hsa-let-7f-5p; hsa-let-7g-5p; hsa-let-7d-5p; hsa-miR-30e-3p; hsa-miR-335-5p; hsa-miR-7-5p
GO0090096	positive regulation of metanephric cap mesenchymal cell proliferation	over-represented	2.81e-13	8.87e-10	8.87e-10	1.61905	16	hsa-let-7b-5p; hsa-let-7i-5p; hsa-miR-93-5p; hsa-let-7e-5p; hsa-miR-98-5p; hsa-miR-423-5p; hsa-let-7a-5p; hsa-miR-320a-3p; hsa-miR-185-5p; hsa-miR-26a-5p; hsa-let-7f-5p; hsa-let-7g-5p; hsa-let-7d-5p; hsa-miR-30e-3p; hsa-miR-335-5p; hsa-miR-7-5p
GO1904672	regulation of somatic stem cell population maintenance	over-represented	4.16e-13	1.05e-09	1.05e-09	1.65886	16	hsa-let-7b-5p; hsa-let-7i-5p; hsa-miR-93-5p; hsa-let-7e-5p; hsa-miR-98-5p; hsa-miR-423-5p; hsa-let-7a-5p; hsa-miR-320a-3p; hsa-miR-185-5p; hsa-miR-26a-5p; hsa-let-7f-5p; hsa-let-7g-5p; hsa-let-7d-5p; hsa-miR-30e-3p; hsa-miR-335-5p; hsa-miR-7-5p
GO0005315	inorganic phosphate transmembrane transporter activity	over-represented	5.04e-13	1.06e-09	1.06e-09	0.690086	12	hsa-let-7b-5p; hsa-let-7i-5p; hsa-miR-93-5p; hsa-miR-877-5p; hsa-let-7e-5p; hsa-miR-98-5p; hsa-let-7a-5p; hsa-miR-324-5p; hsa-let-7f-5p; hsa-let-7g-5p; hsa-let-7d-5p; hsa-miR-335-5p
GO0032873	negative regulation of stress-activated MAPK cascade	over-represented	5.95e-13	1.07e-09	1.07e-09	3.66276	21	hsa-let-7b-5p; hsa-let-7i-5p; hsa-miR-93-5p; hsa-miR-342-5p; hsa-miR-339-3p; hsa-let-7e-5p; hsa-miR-98-5p; hsa-miR-423-5p; hsa-let-7a-5p; hsa-miR-1307-3p; hsa-miR-30c-1-3p; hsa-miR-320a-3p; hsa-miR-185-5p; hsa-miR-324-5p; hsa-miR-26a-5p; hsa-let-7f-5p; hsa-let-7g-5p; hsa-let-7d-5p; hsa-miR-30e-3p; hsa-miR-335-5p; hsa-miR-7-5p
GO0060201	clathrin-sculpted acetylcholine transport vesicle membrane	over-represented	1.01e-12	1.23e-09	1.23e-09	0.398126	10	hsa-let-7b-5p; hsa-let-7i-5p; hsa-let-7e-5p; hsa-miR-98-5p; hsa-let-7a-5p; hsa-let-7f-5p; hsa-let-7g-5p; hsa-let-7d-5p; hsa-miR-335-5p; hsa-miR-7-5p
GO0098746	fast, calcium ion-dependent exocytosis of neurotransmitter	over-represented	1.07e-12	1.23e-09	1.23e-09	0.278689	9	hsa-let-7b-5p; hsa-let-7i-5p; hsa-let-7e-5p; hsa-miR-98-5p; hsa-let-7a-5p; hsa-let-7f-5p; hsa-let-7g-5p; hsa-let-7d-5p; hsa-miR-335-5p
GO1903235	positive regulation of calcium ion-dependent exocytosis of neurotransmitter	over-represented	1.07e-12	1.23e-09	1.23e-09	0.278689	9	hsa-let-7b-5p; hsa-let-7i-5p; hsa-let-7e-5p; hsa-miR-98-5p; hsa-let-7a-5p; hsa-let-7f-5p; hsa-let-7g-5p; hsa-let-7d-5p; hsa-miR-335-5p
GO1903305	regulation of regulated secretory pathway	over-represented	1.07e-12	1.23e-09	1.23e-09	0.278689	9	hsa-let-7b-5p; hsa-let-7i-5p; hsa-let-7e-5p; hsa-miR-98-5p; hsa-let-7a-5p; hsa-let-7f-5p; hsa-let-7g-5p; hsa-let-7d-5p; hsa-miR-335-5p
GO0060203	clathrin-sculpted glutamate transport vesicle membrane	over-represented	1.47e-12	1.55e-09	1.55e-09	0.411397	10	hsa-let-7b-5p; hsa-let-7i-5p; hsa-let-7e-5p; hsa-miR-98-5p; hsa-let-7a-5p; hsa-let-7f-5p; hsa-let-7g-5p; hsa-let-7d-5p; hsa-miR-335-5p; hsa-miR-7-5p
GO0000956	nuclear-transcribed mRNA catabolic process	over-represented	1.62e-12	1.57e-09	1.57e-09	3.3708	20	hsa-miR-432-5p; hsa-let-7b-5p; hsa-let-7i-5p; hsa-miR-93-5p; hsa-miR-877-5p; hsa-let-7e-5p; hsa-miR-98-5p; hsa-miR-628-3p; hsa-miR-423-5p; hsa-let-7a-5p; hsa-miR-1307-3p; hsa-miR-130b-3p; hsa-miR-320a-3p; hsa-miR-185-5p; hsa-miR-324-5p; hsa-miR-26a-5p; hsa-let-7f-5p; hsa-let-7g-5p; hsa-let-7d-5p; hsa-miR-335-5p
GO0003218	cardiac left ventricle formation	over-represented	3.02e-12	2.54e-09	2.54e-09	0.437939	10	hsa-let-7b-5p; hsa-let-7i-5p; hsa-miR-877-5p; hsa-let-7e-5p; hsa-miR-98-5p; hsa-let-7a-5p; hsa-let-7f-5p; hsa-let-7g-5p; hsa-let-7d-5p; hsa-miR-335-5p
GO0008482	sulfite oxidase activity	over-represented	2.93e-12	2.54e-09	2.54e-09	0.30523	9	hsa-let-7b-5p; hsa-let-7i-5p; hsa-let-7e-5p; hsa-miR-98-5p; hsa-let-7a-5p; hsa-miR-185-5p; hsa-let-7f-5p; hsa-let-7g-5p; hsa-let-7d-5p
GO0061202	clathrin-sculpted gamma-aminobutyric acid transport vesicle membrane	over-represented	3.26e-12	2.57e-09	2.57e-09	1.56596	15	hsa-let-7b-5p; hsa-let-7i-5p; hsa-miR-93-5p; hsa-miR-877-5p; hsa-let-7e-5p; hsa-miR-98-5p; hsa-let-7a-5p; hsa-miR-130b-3p; hsa-miR-320a-3p; hsa-miR-26a-5p; hsa-let-7f-5p; hsa-let-7g-5p; hsa-let-7d-5p; hsa-miR-335-5p; hsa-miR-7-5p
GO0070083	clathrin-sculpted monoamine transport vesicle membrane	over-represented	4.24e-12	3.15e-09	3.15e-09	0.45121	10	hsa-let-7b-5p; hsa-let-7i-5p; hsa-let-7e-5p; hsa-miR-98-5p; hsa-let-7a-5p; hsa-let-7f-5p; hsa-let-7g-5p; hsa-let-7d-5p; hsa-miR-335-5p; hsa-miR-7-5p
GO0045145	single-stranded DNA 5-3 DNA exonuclease activity	over-represented	6.09e-12	4.28e-09	4.28e-09	1.63232	15	hsa-let-7b-5p; hsa-let-7i-5p; hsa-miR-93-5p; hsa-miR-877-5p; hsa-let-7e-5p; hsa-miR-98-5p; hsa-let-7a-5p; hsa-miR-30c-1-3p; hsa-miR-505-5p; hsa-miR-320a-3p; hsa-miR-185-5p; hsa-let-7f-5p; hsa-let-7g-5p; hsa-let-7d-5p; hsa-miR-335-5p
GO1902255	positive regulation of intrinsic apoptotic signaling pathway by p53 class mediator	over-represented	7.57e-12	4.78e-09	4.78e-09	3.18501	19	hsa-let-7b-5p; hsa-let-7i-5p; hsa-miR-382-5p; hsa-miR-93-5p; hsa-miR-877-5p; hsa-let-7e-5p; hsa-miR-98-5p; hsa-miR-423-5p; hsa-let-7a-5p; hsa-miR-130b-3p; hsa-miR-320a-3p; hsa-miR-185-5p; hsa-miR-26a-5p; hsa-let-7f-5p; hsa-let-7g-5p; hsa-let-7d-5p; hsa-miR-30e-3p; hsa-miR-335-5p; hsa-miR-7-5p
GO0004630	phospholipase D activity	over-represented	7.39e-12	4.78e-09	4.78e-09	1.35363	14	hsa-let-7b-5p; hsa-let-7i-5p; hsa-miR-877-5p; hsa-let-7e-5p; hsa-miR-98-5p; hsa-let-7a-5p; hsa-miR-30c-1-3p; hsa-miR-505-5p; hsa-miR-320a-3p; hsa-miR-185-5p; hsa-let-7f-5p; hsa-let-7g-5p; hsa-let-7d-5p; hsa-miR-335-5p
GO0045091	regulation of single stranded viral RNA replication via double stranded DNA intermediate	over-represented	8.08e-12	4.86e-09	4.86e-09	0.477752	10	hsa-let-7b-5p; hsa-let-7i-5p; hsa-miR-93-5p; hsa-let-7e-5p; hsa-miR-98-5p; hsa-let-7a-5p; hsa-let-7f-5p; hsa-let-7g-5p; hsa-let-7d-5p; hsa-miR-335-5p
GO0032986	protein-DNA complex disassembly	over-represented	8.54e-12	4.91e-09	4.91e-09	2.0039	16	hsa-let-7b-5p; hsa-let-7i-5p; hsa-miR-93-5p; hsa-let-7e-5p; hsa-miR-98-5p; hsa-miR-423-5p; hsa-let-7a-5p; hsa-miR-320a-3p; hsa-miR-185-5p; hsa-miR-26a-5p; hsa-let-7f-5p; hsa-let-7g-5p; hsa-let-7d-5p; hsa-miR-30e-3p; hsa-miR-335-5p; hsa-miR-7-5p
GO0001626	nociceptin receptor activity	over-represented	1.09e-11	5.99e-09	5.99e-09	0.345043	9	hsa-let-7b-5p; hsa-let-7i-5p; hsa-let-7e-5p; hsa-miR-98-5p; hsa-let-7a-5p; hsa-miR-324-5p; hsa-let-7f-5p; hsa-let-7g-5p; hsa-let-7d-5p
GO0004825	methionine-tRNA ligase activity	over-represented	1.48e-11	7.46e-09	7.46e-09	0.504294	10	hsa-let-7b-5p; hsa-let-7i-5p; hsa-let-7e-5p; hsa-miR-98-5p; hsa-let-7a-5p; hsa-miR-505-5p; hsa-miR-185-5p; hsa-let-7f-5p; hsa-let-7g-5p; hsa-let-7d-5p
GO0006431	methionyl-tRNA aminoacylation	over-represented	1.48e-11	7.46e-09	7.46e-09	0.504294	10	hsa-let-7b-5p; hsa-let-7i-5p; hsa-let-7e-5p; hsa-miR-98-5p; hsa-let-7a-5p; hsa-miR-505-5p; hsa-miR-185-5p; hsa-let-7f-5p; hsa-let-7g-5p; hsa-let-7d-5p
GO0000266	mitochondrial fission	over-represented	2.13e-11	1.03e-08	1.03e-08	3.3708	19	hsa-let-7b-5p; hsa-let-7i-5p; hsa-miR-382-5p; hsa-miR-93-5p; hsa-miR-139-3p; hsa-let-7e-5p; hsa-miR-98-5p; hsa-miR-423-5p; hsa-let-7a-5p; hsa-miR-629-5p; hsa-miR-130b-3p; hsa-miR-320a-3p; hsa-miR-185-5p; hsa-miR-324-5p; hsa-miR-26a-5p; hsa-let-7f-5p; hsa-let-7g-5p; hsa-let-7d-5p; hsa-miR-335-5p
GO0009756	carbohydrate mediated signaling	over-represented	2.25e-11	1.05e-08	1.05e-08	0.928962	12	hsa-let-7b-5p; hsa-let-7i-5p; hsa-miR-877-5p; hsa-let-7e-5p; hsa-miR-98-5p; hsa-let-7a-5p; hsa-miR-30c-1-3p; hsa-let-7f-5p; hsa-let-7g-5p; hsa-let-7d-5p; hsa-miR-30e-3p; hsa-miR-7-5p
GO0071943	Myc-Max complex	over-represented	2.34e-11	1.06e-08	1.06e-08	2.13661	16	hsa-let-7b-5p; hsa-let-7i-5p; hsa-miR-93-5p; hsa-let-7e-5p; hsa-miR-98-5p; hsa-miR-423-5p; hsa-let-7a-5p; hsa-miR-320a-3p; hsa-miR-185-5p; hsa-miR-26a-5p; hsa-let-7f-5p; hsa-let-7g-5p; hsa-let-7d-5p; hsa-miR-30e-3p; hsa-miR-335-5p; hsa-miR-7-5p
GO0006910	phagocytosis, recognition	over-represented	2.68e-11	1.17e-08	1.17e-08	0.942233	12	hsa-let-7b-5p; hsa-let-7i-5p; hsa-miR-877-5p; hsa-let-7e-5p; hsa-miR-98-5p; hsa-let-7a-5p; hsa-miR-30c-1-3p; hsa-let-7f-5p; hsa-let-7g-5p; hsa-let-7d-5p; hsa-miR-30e-3p; hsa-miR-7-5p
GO1903428	positive regulation of reactive oxygen species biosynthetic process	over-represented	3.36e-11	1.41e-08	1.41e-08	2.99922	18	hsa-let-7b-5p; hsa-let-7i-5p; hsa-miR-93-5p; hsa-miR-342-5p; hsa-let-7e-5p; hsa-miR-425-3p; hsa-miR-98-5p; hsa-let-7a-5p; hsa-miR-1307-3p; hsa-miR-130b-3p; hsa-miR-320a-3p; hsa-miR-26a-5p; hsa-let-7f-5p; hsa-let-7g-5p; hsa-let-7d-5p; hsa-miR-411-5p; hsa-miR-335-5p; hsa-miR-7-5p
GO0097161	DH domain binding	over-represented	4.48e-11	1.57e-08	1.57e-08	0.982045	12	hsa-let-7b-5p; hsa-let-7i-5p; hsa-miR-93-5p; hsa-let-7e-5p; hsa-miR-98-5p; hsa-let-7a-5p; hsa-miR-130b-3p; hsa-miR-320a-3p; hsa-let-7f-5p; hsa-let-7g-5p; hsa-let-7d-5p; hsa-miR-335-5p
GO0021957	corticospinal tract morphogenesis	over-represented	4.48e-11	1.57e-08	1.57e-08	0.982045	12	hsa-let-7b-5p; hsa-let-7i-5p; hsa-miR-93-5p; hsa-let-7e-5p; hsa-miR-98-5p; hsa-let-7a-5p; hsa-miR-130b-3p; hsa-miR-320a-3p; hsa-let-7f-5p; hsa-let-7g-5p; hsa-let-7d-5p; hsa-miR-335-5p
GO0097156	fasciculation of motor neuron axon	over-represented	4.48e-11	1.57e-08	1.57e-08	0.982045	12	hsa-let-7b-5p; hsa-let-7i-5p; hsa-miR-93-5p; hsa-let-7e-5p; hsa-miR-98-5p; hsa-let-7a-5p; hsa-miR-130b-3p; hsa-miR-320a-3p; hsa-let-7f-5p; hsa-let-7g-5p; hsa-let-7d-5p; hsa-miR-335-5p
GO0106030	neuron projection fasciculation	over-represented	4.48e-11	1.57e-08	1.57e-08	0.982045	12	hsa-let-7b-5p; hsa-let-7i-5p; hsa-miR-93-5p; hsa-let-7e-5p; hsa-miR-98-5p; hsa-let-7a-5p; hsa-miR-130b-3p; hsa-miR-320a-3p; hsa-let-7f-5p; hsa-let-7g-5p; hsa-let-7d-5p; hsa-miR-335-5p
GO2001108	positive regulation of Rho guanyl-nucleotide exchange factor activity	over-represented	4.48e-11	1.57e-08	1.57e-08	0.982045	12	hsa-let-7b-5p; hsa-let-7i-5p; hsa-miR-93-5p; hsa-let-7e-5p; hsa-miR-98-5p; hsa-let-7a-5p; hsa-miR-130b-3p; hsa-miR-320a-3p; hsa-let-7f-5p; hsa-let-7g-5p; hsa-let-7d-5p; hsa-miR-335-5p
GO0048710	regulation of astrocyte differentiation	over-represented	4.48e-11	1.57e-08	1.57e-08	0.982045	12	hsa-let-7b-5p; hsa-let-7i-5p; hsa-miR-93-5p; hsa-let-7e-5p; hsa-miR-98-5p; hsa-let-7a-5p; hsa-miR-130b-3p; hsa-miR-320a-3p; hsa-let-7f-5p; hsa-let-7g-5p; hsa-let-7d-5p; hsa-miR-335-5p
GO1990037	Lewy body core	over-represented	4.7e-11	1.6e-08	1.6e-08	0.75644	11	hsa-let-7b-5p; hsa-let-7i-5p; hsa-miR-93-5p; hsa-miR-877-5p; hsa-let-7e-5p; hsa-miR-98-5p; hsa-let-7a-5p; hsa-let-7f-5p; hsa-let-7g-5p; hsa-let-7d-5p; hsa-miR-335-5p
GO0004499	N,N-dimethylaniline monooxygenase activity	over-represented	4.82e-11	1.6e-08	1.6e-08	0.398126	9	hsa-let-7b-5p; hsa-let-7i-5p; hsa-let-7e-5p; hsa-miR-98-5p; hsa-let-7a-5p; hsa-miR-320a-3p; hsa-let-7f-5p; hsa-let-7g-5p; hsa-let-7d-5p
GO1904613	cellular response to 2,3,7,8-tetrachlorodibenzodioxine	over-represented	5.29e-11	1.68e-08	1.68e-08	0.995316	12	hsa-let-7b-5p; hsa-let-7i-5p; hsa-let-7e-5p; hsa-miR-98-5p; hsa-let-7a-5p; hsa-miR-130b-3p; hsa-miR-30c-1-3p; hsa-miR-26a-5p; hsa-let-7f-5p; hsa-let-7g-5p; hsa-let-7d-5p; hsa-miR-335-5p
GO0015887	pantothenate transmembrane transport	over-represented	5.73e-11	1.68e-08	1.68e-08	0.570648	10	hsa-let-7b-5p; hsa-let-7i-5p; hsa-miR-139-3p; hsa-let-7e-5p; hsa-miR-98-5p; hsa-miR-423-5p; hsa-let-7a-5p; hsa-let-7f-5p; hsa-let-7g-5p; hsa-let-7d-5p
GO0015233	pantothenate transmembrane transporter activity	over-represented	5.73e-11	1.68e-08	1.68e-08	0.570648	10	hsa-let-7b-5p; hsa-let-7i-5p; hsa-miR-139-3p; hsa-let-7e-5p; hsa-miR-98-5p; hsa-miR-423-5p; hsa-let-7a-5p; hsa-let-7f-5p; hsa-let-7g-5p; hsa-let-7d-5p
GO0008523	sodium-dependent multivitamin transmembrane transporter activity	over-represented	5.73e-11	1.68e-08	1.68e-08	0.570648	10	hsa-let-7b-5p; hsa-let-7i-5p; hsa-miR-139-3p; hsa-let-7e-5p; hsa-miR-98-5p; hsa-miR-423-5p; hsa-let-7a-5p; hsa-let-7f-5p; hsa-let-7g-5p; hsa-let-7d-5p
GO0090482	vitamin transmembrane transporter activity	over-represented	5.73e-11	1.68e-08	1.68e-08	0.570648	10	hsa-let-7b-5p; hsa-let-7i-5p; hsa-miR-139-3p; hsa-let-7e-5p; hsa-miR-98-5p; hsa-miR-423-5p; hsa-let-7a-5p; hsa-let-7f-5p; hsa-let-7g-5p; hsa-let-7d-5p
GO0009059	macromolecule biosynthetic process	over-represented	6.15e-11	1.77e-08	1.77e-08	1.274	13	hsa-let-7b-5p; hsa-let-7i-5p; hsa-miR-93-5p; hsa-let-7e-5p; hsa-miR-98-5p; hsa-let-7a-5p; hsa-miR-320a-3p; hsa-miR-26a-5p; hsa-let-7f-5p; hsa-let-7g-5p; hsa-let-7d-5p; hsa-miR-411-5p; hsa-miR-335-5p
GO0005436	sodiumphosphate symporter activity	over-represented	6.73e-11	1.89e-08	1.89e-08	0.411397	9	hsa-let-7b-5p; hsa-let-7i-5p; hsa-let-7e-5p; hsa-miR-98-5p; hsa-let-7a-5p; hsa-let-7f-5p; hsa-let-7g-5p; hsa-let-7d-5p; hsa-miR-335-5p
GO0003219	cardiac right ventricle formation	over-represented	9.28e-11	2.55e-08	2.55e-08	0.424668	9	hsa-let-7b-5p; hsa-let-7i-5p; hsa-miR-877-5p; hsa-let-7e-5p; hsa-miR-98-5p; hsa-let-7a-5p; hsa-let-7f-5p; hsa-let-7g-5p; hsa-let-7d-5p
GO0097155	fasciculation of sensory neuron axon	over-represented	1e-10	2.7e-08	2.7e-08	1.0484	12	hsa-let-7b-5p; hsa-let-7i-5p; hsa-miR-93-5p; hsa-let-7e-5p; hsa-miR-98-5p; hsa-let-7a-5p; hsa-miR-130b-3p; hsa-miR-320a-3p; hsa-let-7f-5p; hsa-let-7g-5p; hsa-let-7d-5p; hsa-miR-335-5p
GO0002819	regulation of adaptive immune response	over-represented	1.43e-10	3.75e-08	3.75e-08	1.67213	14	hsa-let-7b-5p; hsa-let-7i-5p; hsa-miR-93-5p; hsa-let-7e-5p; hsa-miR-98-5p; hsa-let-7a-5p; hsa-miR-1307-3p; hsa-miR-130b-3p; hsa-miR-30c-1-3p; hsa-miR-26a-5p; hsa-let-7f-5p; hsa-let-7g-5p; hsa-let-7d-5p; hsa-miR-335-5p
GO0071459	protein localization to chromosome, centromeric region	over-represented	1.55e-10	3.99e-08	3.99e-08	2.03044	15	hsa-miR-432-5p; hsa-let-7b-5p; hsa-let-7i-5p; hsa-miR-93-5p; hsa-let-7e-5p; hsa-miR-98-5p; hsa-let-7a-5p; hsa-miR-130b-3p; hsa-miR-26a-5p; hsa-let-7f-5p; hsa-let-7g-5p; hsa-let-7d-5p; hsa-miR-411-5p; hsa-miR-335-5p; hsa-miR-376c-3p
GO0051307	meiotic chromosome separation	over-represented	1.71e-10	4.31e-08	4.31e-08	0.45121	9	hsa-miR-432-5p; hsa-let-7b-5p; hsa-let-7i-5p; hsa-let-7e-5p; hsa-miR-98-5p; hsa-let-7a-5p; hsa-let-7f-5p; hsa-let-7g-5p; hsa-let-7d-5p
GO0090174	organelle membrane fusion	over-represented	1.87e-10	4.64e-08	4.64e-08	0.637002	10	hsa-let-7b-5p; hsa-let-7i-5p; hsa-let-7e-5p; hsa-miR-98-5p; hsa-let-7a-5p; hsa-miR-30c-1-3p; hsa-let-7f-5p; hsa-let-7g-5p; hsa-let-7d-5p; hsa-miR-335-5p
GO0015670	carbon dioxide transport	over-represented	2.13e-10	5.17e-08	5.17e-08	1.11475	12	hsa-let-7b-5p; hsa-let-7i-5p; hsa-let-7e-5p; hsa-miR-98-5p; hsa-let-7a-5p; hsa-miR-30c-1-3p; hsa-miR-320a-3p; hsa-miR-26a-5p; hsa-let-7f-5p; hsa-let-7g-5p; hsa-let-7d-5p; hsa-miR-335-5p
GO0097729	9+2 motile cilium	over-represented	2.46e-10	5.86e-08	5.86e-08	1.12802	12	hsa-let-7b-5p; hsa-let-7i-5p; hsa-let-7e-5p; hsa-miR-98-5p; hsa-miR-423-5p; hsa-let-7a-5p; hsa-miR-30c-1-3p; hsa-let-7f-5p; hsa-let-7g-5p; hsa-let-7d-5p; hsa-miR-335-5p; hsa-miR-7-5p
GO1905643	positive regulation of DNA methylation	over-represented	3.03e-10	6.62e-08	6.62e-08	3.41062	18	hsa-miR-432-5p; hsa-let-7b-5p; hsa-let-7i-5p; hsa-miR-93-5p; hsa-let-7e-5p; hsa-miR-425-3p; hsa-miR-98-5p; hsa-miR-423-5p; hsa-let-7a-5p; hsa-miR-320a-3p; hsa-miR-185-5p; hsa-miR-26a-5p; hsa-let-7f-5p; hsa-let-7g-5p; hsa-let-7d-5p; hsa-miR-30e-3p; hsa-miR-335-5p; hsa-miR-7-5p
GO0089720	caspase binding	over-represented	3.01e-10	6.62e-08	6.62e-08	0.889149	11	hsa-let-7b-5p; hsa-let-7i-5p; hsa-let-7e-5p; hsa-miR-98-5p; hsa-let-7a-5p; hsa-miR-629-5p; hsa-let-7f-5p; hsa-let-7g-5p; hsa-let-7d-5p; hsa-miR-335-5p; hsa-miR-7-5p
GO1903069	regulation of ER-associated ubiquitin-dependent protein catabolic process	over-represented	2.89e-10	6.62e-08	6.62e-08	0.663544	10	hsa-let-7b-5p; hsa-let-7i-5p; hsa-miR-93-5p; hsa-let-7e-5p; hsa-miR-98-5p; hsa-let-7a-5p; hsa-let-7f-5p; hsa-let-7g-5p; hsa-let-7d-5p; hsa-miR-335-5p
GO1901247	negative regulation of lung ciliated cell differentiation	over-represented	3.04e-10	6.62e-08	6.62e-08	0.0663544	5	hsa-let-7i-5p; hsa-miR-98-5p; hsa-let-7f-5p; hsa-let-7g-5p; hsa-let-7d-5p
GO1901251	positive regulation of lung goblet cell differentiation	over-represented	3.04e-10	6.62e-08	6.62e-08	0.0663544	5	hsa-let-7i-5p; hsa-miR-98-5p; hsa-let-7f-5p; hsa-let-7g-5p; hsa-let-7d-5p
GO0097431	mitotic spindle pole	over-represented	3.6e-10	7.65e-08	7.65e-08	6.31694	23	hsa-let-7b-5p; hsa-let-7i-5p; hsa-miR-382-5p; hsa-miR-93-5p; hsa-miR-877-5p; hsa-miR-342-5p; hsa-let-7e-5p; hsa-miR-98-5p; hsa-miR-423-5p; hsa-let-7a-5p; hsa-miR-629-5p; hsa-miR-130b-3p; hsa-miR-30c-1-3p; hsa-miR-505-5p; hsa-miR-320a-3p; hsa-miR-185-5p; hsa-miR-324-5p; hsa-let-7f-5p; hsa-let-7g-5p; hsa-let-7d-5p; hsa-miR-30e-3p; hsa-miR-335-5p; hsa-miR-7-5p
GO1903051	negative regulation of proteolysis involved in protein catabolic process	over-represented	3.68e-10	7.65e-08	7.65e-08	1.79157	14	hsa-let-7b-5p; hsa-let-7i-5p; hsa-miR-93-5p; hsa-let-7e-5p; hsa-miR-98-5p; hsa-let-7a-5p; hsa-miR-130b-3p; hsa-miR-30c-1-3p; hsa-miR-320a-3p; hsa-miR-185-5p; hsa-let-7f-5p; hsa-let-7g-5p; hsa-let-7d-5p; hsa-miR-335-5p
GO0061731	ribonucleoside-diphosphate reductase activity	over-represented	3.69e-10	7.65e-08	7.65e-08	0.331772	8	hsa-let-7b-5p; hsa-let-7i-5p; hsa-let-7e-5p; hsa-miR-98-5p; hsa-let-7a-5p; hsa-let-7f-5p; hsa-let-7g-5p; hsa-let-7d-5p
GO0097505	Rad6-Rad18 complex	over-represented	3.94e-10	8.02e-08	8.02e-08	0.491023	9	hsa-let-7b-5p; hsa-let-7i-5p; hsa-let-7e-5p; hsa-miR-98-5p; hsa-miR-423-5p; hsa-let-7a-5p; hsa-let-7f-5p; hsa-let-7g-5p; hsa-let-7d-5p
GO0034752	cytosolic aryl hydrocarbon receptor complex	over-represented	4.2e-10	8.28e-08	8.28e-08	0.915691	11	hsa-let-7b-5p; hsa-let-7i-5p; hsa-let-7e-5p; hsa-miR-98-5p; hsa-let-7a-5p; hsa-miR-130b-3p; hsa-miR-30c-1-3p; hsa-miR-26a-5p; hsa-let-7f-5p; hsa-let-7g-5p; hsa-let-7d-5p
GO0002841	negative regulation of T cell mediated immune response to tumor cell	over-represented	4.2e-10	8.28e-08	8.28e-08	0.915691	11	hsa-let-7b-5p; hsa-let-7i-5p; hsa-let-7e-5p; hsa-miR-98-5p; hsa-let-7a-5p; hsa-miR-130b-3p; hsa-miR-30c-1-3p; hsa-miR-26a-5p; hsa-let-7f-5p; hsa-let-7g-5p; hsa-let-7d-5p
GO0034753	nuclear aryl hydrocarbon receptor complex	over-represented	4.91e-10	9.54e-08	9.54e-08	1.19438	12	hsa-let-7b-5p; hsa-let-7i-5p; hsa-let-7e-5p; hsa-miR-98-5p; hsa-let-7a-5p; hsa-miR-130b-3p; hsa-miR-30c-1-3p; hsa-miR-324-5p; hsa-miR-26a-5p; hsa-let-7f-5p; hsa-let-7g-5p; hsa-let-7d-5p
GO0017188	aspartate N-acetyltransferase activity	over-represented	5.29e-10	1.01e-07	1.01e-07	0.345043	8	hsa-let-7b-5p; hsa-let-7i-5p; hsa-let-7e-5p; hsa-miR-98-5p; hsa-let-7a-5p; hsa-let-7f-5p; hsa-let-7g-5p; hsa-let-7d-5p
GO0000132	establishment of mitotic spindle orientation	over-represented	5.59e-10	1.05e-07	1.05e-07	6.44965	23	hsa-miR-432-5p; hsa-let-7b-5p; hsa-let-7i-5p; hsa-miR-93-5p; hsa-miR-877-5p; hsa-let-7e-5p; hsa-miR-98-5p; hsa-miR-423-5p; hsa-let-7a-5p; hsa-miR-130b-3p; hsa-miR-30c-1-3p; hsa-miR-505-5p; hsa-miR-320a-3p; hsa-miR-324-5p; hsa-miR-26a-5p; hsa-let-7f-5p; hsa-let-7g-5p; hsa-let-7d-5p; hsa-miR-411-5p; hsa-miR-30e-3p; hsa-miR-335-5p; hsa-miR-376c-3p; hsa-miR-7-5p
GO0045724	positive regulation of cilium assembly	over-represented	7.46e-10	1.37e-07	1.37e-07	3.11866	17	hsa-miR-432-5p; hsa-let-7b-5p; hsa-let-7i-5p; hsa-miR-382-5p; hsa-miR-93-5p; hsa-let-7e-5p; hsa-miR-98-5p; hsa-let-7a-5p; hsa-miR-30c-1-3p; hsa-miR-185-5p; hsa-miR-324-5p; hsa-miR-26a-5p; hsa-let-7f-5p; hsa-let-7g-5p; hsa-let-7d-5p; hsa-miR-335-5p; hsa-miR-376c-3p
GO1990971	EMILIN complex	over-represented	7.44e-10	1.37e-07	1.37e-07	0.358314	8	hsa-let-7b-5p; hsa-let-7i-5p; hsa-let-7e-5p; hsa-miR-98-5p; hsa-let-7a-5p; hsa-let-7f-5p; hsa-let-7g-5p; hsa-let-7d-5p
GO0034045	phagophore assembly site membrane	over-represented	7.74e-10	1.4e-07	1.4e-07	4.67135	20	hsa-let-7b-5p; hsa-let-7i-5p; hsa-miR-93-5p; hsa-miR-877-5p; hsa-miR-139-3p; hsa-let-7e-5p; hsa-miR-98-5p; hsa-miR-423-5p; hsa-let-7a-5p; hsa-miR-1307-3p; hsa-miR-130b-3p; hsa-miR-505-5p; hsa-miR-320a-3p; hsa-miR-185-5p; hsa-miR-324-5p; hsa-let-7f-5p; hsa-let-7g-5p; hsa-let-7d-5p; hsa-miR-335-5p; hsa-miR-7-5p
GO1900426	positive regulation of defense response to bacterium	over-represented	7.88e-10	1.4e-07	1.4e-07	0.729899	10	hsa-let-7b-5p; hsa-let-7i-5p; hsa-let-7e-5p; hsa-miR-98-5p; hsa-let-7a-5p; hsa-miR-320a-3p; hsa-let-7f-5p; hsa-let-7g-5p; hsa-let-7d-5p; hsa-miR-335-5p
GO0038031	non-canonical Wnt signaling pathway via JNK cascade	over-represented	8.28e-10	1.42e-07	1.42e-07	1.24746	12	hsa-let-7b-5p; hsa-let-7i-5p; hsa-miR-93-5p; hsa-let-7e-5p; hsa-miR-98-5p; hsa-let-7a-5p; hsa-miR-320a-3p; hsa-miR-185-5p; hsa-let-7f-5p; hsa-let-7g-5p; hsa-let-7d-5p; hsa-miR-335-5p
GO0001878	response to yeast	over-represented	8.28e-10	1.42e-07	1.42e-07	1.24746	12	hsa-let-7b-5p; hsa-let-7i-5p; hsa-miR-342-5p; hsa-let-7e-5p; hsa-miR-425-3p; hsa-miR-98-5p; hsa-let-7a-5p; hsa-miR-30c-1-3p; hsa-let-7f-5p; hsa-let-7g-5p; hsa-let-7d-5p; hsa-miR-335-5p
GO0006241	CTP biosynthetic process	over-represented	8.43e-10	1.42e-07	1.42e-07	0.530835	9	hsa-let-7b-5p; hsa-let-7i-5p; hsa-let-7e-5p; hsa-miR-98-5p; hsa-let-7a-5p; hsa-miR-320a-3p; hsa-let-7f-5p; hsa-let-7g-5p; hsa-let-7d-5p
GO0003883	CTP synthase activity	over-represented	8.43e-10	1.42e-07	1.42e-07	0.530835	9	hsa-let-7b-5p; hsa-let-7i-5p; hsa-let-7e-5p; hsa-miR-98-5p; hsa-let-7a-5p; hsa-miR-320a-3p; hsa-let-7f-5p; hsa-let-7g-5p; hsa-let-7d-5p
GO0043122	regulation of I-kappaB kinaseNF-kappaB signaling	over-represented	8.77e-10	1.46e-07	1.46e-07	7.29899	24	hsa-let-7b-5p; hsa-let-7i-5p; hsa-miR-382-5p; hsa-miR-93-5p; hsa-miR-877-5p; hsa-miR-342-5p; hsa-let-7e-5p; hsa-miR-425-3p; hsa-miR-98-5p; hsa-miR-423-5p; hsa-let-7a-5p; hsa-miR-1307-3p; hsa-miR-629-5p; hsa-miR-130b-3p; hsa-miR-30c-1-3p; hsa-miR-320a-3p; hsa-miR-185-5p; hsa-miR-26a-5p; hsa-let-7f-5p; hsa-let-7g-5p; hsa-let-7d-5p; hsa-miR-335-5p; hsa-miR-376c-3p; hsa-miR-7-5p
GO2001045	negative regulation of integrin-mediated signaling pathway	over-represented	9.22e-10	1.51e-07	1.51e-07	0.982045	11	hsa-let-7b-5p; hsa-let-7i-5p; hsa-let-7e-5p; hsa-miR-98-5p; hsa-miR-423-5p; hsa-let-7a-5p; hsa-miR-30c-1-3p; hsa-let-7f-5p; hsa-let-7g-5p; hsa-let-7d-5p; hsa-miR-335-5p
GO0140804	NAD+- protein-lysine ADP-ribosyltransferase activity	over-represented	1.03e-09	1.61e-07	1.61e-07	0.371585	8	hsa-let-7b-5p; hsa-let-7i-5p; hsa-let-7e-5p; hsa-miR-98-5p; hsa-let-7a-5p; hsa-let-7f-5p; hsa-let-7g-5p; hsa-let-7d-5p
GO0110070	cellularization cleavage furrow	over-represented	1.03e-09	1.61e-07	1.61e-07	0.371585	8	hsa-let-7b-5p; hsa-let-7i-5p; hsa-let-7e-5p; hsa-miR-98-5p; hsa-let-7a-5p; hsa-let-7f-5p; hsa-let-7g-5p; hsa-let-7d-5p
GO0140014	mitotic nuclear division	over-represented	1.03e-09	1.61e-07	1.61e-07	0.371585	8	hsa-let-7b-5p; hsa-let-7i-5p; hsa-let-7e-5p; hsa-miR-98-5p; hsa-let-7a-5p; hsa-let-7f-5p; hsa-let-7g-5p; hsa-let-7d-5p
GO0098813	nuclear chromosome segregation	over-represented	1.03e-09	1.61e-07	1.61e-07	0.371585	8	hsa-let-7b-5p; hsa-let-7i-5p; hsa-let-7e-5p; hsa-miR-98-5p; hsa-let-7a-5p; hsa-let-7f-5p; hsa-let-7g-5p; hsa-let-7d-5p
GO1905244	regulation of modification of synaptic structure	over-represented	1.29e-09	1.98e-07	1.98e-07	1.96409	14	hsa-let-7b-5p; hsa-let-7i-5p; hsa-miR-93-5p; hsa-let-7e-5p; hsa-miR-98-5p; hsa-miR-423-5p; hsa-let-7a-5p; hsa-miR-130b-3p; hsa-miR-320a-3p; hsa-let-7f-5p; hsa-let-7g-5p; hsa-let-7d-5p; hsa-miR-335-5p; hsa-miR-7-5p
GO0034986	iron chaperone activity	over-represented	1.36e-09	2.05e-07	2.05e-07	1.61905	13	hsa-let-7b-5p; hsa-let-7i-5p; hsa-miR-342-5p; hsa-let-7e-5p; hsa-miR-98-5p; hsa-let-7a-5p; hsa-miR-1307-3p; hsa-let-7f-5p; hsa-let-7g-5p; hsa-let-7d-5p; hsa-miR-411-5p; hsa-miR-30e-3p; hsa-miR-335-5p
GO1904702	regulation of protein localization to adherens junction	over-represented	1.35e-09	2.05e-07	2.05e-07	0.557377	9	hsa-let-7b-5p; hsa-let-7i-5p; hsa-let-7e-5p; hsa-miR-98-5p; hsa-let-7a-5p; hsa-miR-320a-3p; hsa-let-7f-5p; hsa-let-7g-5p; hsa-let-7d-5p
GO0070443	Mad-Max complex	over-represented	1.54e-09	2.26e-07	2.26e-07	1.31382	12	hsa-let-7b-5p; hsa-let-7i-5p; hsa-miR-382-5p; hsa-miR-93-5p; hsa-let-7e-5p; hsa-miR-98-5p; hsa-let-7a-5p; hsa-miR-320a-3p; hsa-let-7f-5p; hsa-let-7g-5p; hsa-let-7d-5p; hsa-miR-335-5p
GO1903660	negative regulation of complement-dependent cytotoxicity	over-represented	1.52e-09	2.26e-07	2.26e-07	0.14598	6	hsa-let-7i-5p; hsa-miR-98-5p; hsa-let-7f-5p; hsa-let-7g-5p; hsa-let-7d-5p; hsa-miR-335-5p
GO0005159	insulin-like growth factor receptor binding	over-represented	1.56e-09	2.27e-07	2.27e-07	5.45433	21	hsa-miR-432-5p; hsa-let-7b-5p; hsa-let-7i-5p; hsa-miR-93-5p; hsa-miR-877-5p; hsa-miR-339-3p; hsa-let-7e-5p; hsa-miR-425-3p; hsa-miR-98-5p; hsa-let-7a-5p; hsa-miR-130b-3p; hsa-miR-30c-1-3p; hsa-miR-320a-3p; hsa-miR-324-5p; hsa-miR-26a-5p; hsa-let-7f-5p; hsa-let-7g-5p; hsa-let-7d-5p; hsa-miR-30e-3p; hsa-miR-335-5p; hsa-miR-7-5p
GO0051276	chromosome organization	over-represented	1.62e-09	2.32e-07	2.32e-07	3.76893	18	hsa-let-7b-5p; hsa-let-7i-5p; hsa-miR-93-5p; hsa-miR-342-5p; hsa-let-7e-5p; hsa-miR-98-5p; hsa-miR-423-5p; hsa-let-7a-5p; hsa-miR-130b-3p; hsa-miR-320a-3p; hsa-miR-185-5p; hsa-miR-26a-5p; hsa-let-7f-5p; hsa-let-7g-5p; hsa-let-7d-5p; hsa-miR-30e-3p; hsa-miR-335-5p; hsa-miR-7-5p
GO0001848	complement binding	over-represented	1.63e-09	2.32e-07	2.32e-07	0.782982	10	hsa-let-7b-5p; hsa-let-7i-5p; hsa-let-7e-5p; hsa-miR-98-5p; hsa-let-7a-5p; hsa-let-7f-5p; hsa-let-7g-5p; hsa-let-7d-5p; hsa-miR-335-5p; hsa-miR-376c-3p
GO0033135	regulation of peptidyl-serine phosphorylation	over-represented	1.66e-09	2.33e-07	2.33e-07	1.03513	11	hsa-let-7b-5p; hsa-let-7i-5p; hsa-let-7e-5p; hsa-miR-98-5p; hsa-miR-423-5p; hsa-let-7a-5p; hsa-let-7f-5p; hsa-let-7g-5p; hsa-let-7d-5p; hsa-miR-335-5p; hsa-miR-7-5p
GO0070884	regulation of calcineurin-NFAT signaling cascade	over-represented	1.73e-09	2.41e-07	2.41e-07	1.32709	12	hsa-let-7b-5p; hsa-let-7i-5p; hsa-miR-342-5p; hsa-let-7e-5p; hsa-miR-425-3p; hsa-miR-98-5p; hsa-let-7a-5p; hsa-miR-30c-1-3p; hsa-let-7f-5p; hsa-let-7g-5p; hsa-let-7d-5p; hsa-miR-335-5p
GO0150078	positive regulation of neuroinflammatory response	over-represented	1.95e-09	2.65e-07	2.65e-07	1.34036	12	hsa-let-7b-5p; hsa-let-7i-5p; hsa-miR-342-5p; hsa-let-7e-5p; hsa-miR-425-3p; hsa-miR-98-5p; hsa-let-7a-5p; hsa-miR-26a-5p; hsa-let-7f-5p; hsa-let-7g-5p; hsa-let-7d-5p; hsa-miR-335-5p
GO0030185	nitric oxide transport	over-represented	1.94e-09	2.65e-07	2.65e-07	0.796253	10	hsa-let-7b-5p; hsa-let-7i-5p; hsa-let-7e-5p; hsa-miR-98-5p; hsa-let-7a-5p; hsa-miR-130b-3p; hsa-miR-320a-3p; hsa-let-7f-5p; hsa-let-7g-5p; hsa-let-7d-5p
GO0060348	bone development	over-represented	2.17e-09	2.92e-07	2.92e-07	3.83528	18	hsa-miR-432-5p; hsa-let-7b-5p; hsa-let-7i-5p; hsa-miR-382-5p; hsa-miR-93-5p; hsa-let-7e-5p; hsa-miR-425-3p; hsa-miR-98-5p; hsa-miR-423-5p; hsa-let-7a-5p; hsa-miR-320a-3p; hsa-miR-127-3p; hsa-miR-26a-5p; hsa-let-7f-5p; hsa-let-7g-5p; hsa-let-7d-5p; hsa-miR-335-5p; hsa-miR-7-5p
GO0007512	adult heart development	over-represented	2.21e-09	2.94e-07	2.94e-07	2.44184	15	hsa-let-7b-5p; hsa-let-7i-5p; hsa-miR-877-5p; hsa-miR-139-3p; hsa-let-7e-5p; hsa-miR-98-5p; hsa-let-7a-5p; hsa-miR-320a-3p; hsa-miR-324-5p; hsa-miR-26a-5p; hsa-let-7f-5p; hsa-let-7g-5p; hsa-let-7d-5p; hsa-miR-335-5p; hsa-miR-7-5p
GO0045070	positive regulation of viral genome replication	over-represented	2.29e-09	3.01e-07	3.01e-07	9.22326	26	hsa-miR-432-5p; hsa-let-7b-5p; hsa-let-7i-5p; hsa-miR-93-5p; hsa-miR-877-5p; hsa-miR-342-5p; hsa-let-7e-5p; hsa-miR-98-5p; hsa-miR-628-3p; hsa-miR-423-5p; hsa-let-7a-5p; hsa-miR-1307-3p; hsa-miR-130b-3p; hsa-miR-30c-1-3p; hsa-miR-505-5p; hsa-miR-320a-3p; hsa-miR-324-5p; hsa-miR-26a-5p; hsa-let-7f-5p; hsa-let-7g-5p; hsa-let-7d-5p; hsa-miR-411-5p; hsa-miR-30e-3p; hsa-miR-335-5p; hsa-miR-376c-3p; hs…
GO0072006	nephron development	over-represented	2.85e-09	3.71e-07	3.71e-07	2.08353	14	hsa-let-7b-5p; hsa-let-7i-5p; hsa-miR-93-5p; hsa-let-7e-5p; hsa-miR-98-5p; hsa-let-7a-5p; hsa-miR-130b-3p; hsa-miR-30c-1-3p; hsa-miR-324-5p; hsa-miR-26a-5p; hsa-let-7f-5p; hsa-let-7g-5p; hsa-let-7d-5p; hsa-miR-335-5p
GO0014823	response to activity	over-represented	3.04e-09	3.91e-07	3.91e-07	1.72521	13	hsa-let-7b-5p; hsa-let-7i-5p; hsa-miR-93-5p; hsa-let-7e-5p; hsa-miR-98-5p; hsa-let-7a-5p; hsa-miR-130b-3p; hsa-miR-324-5p; hsa-miR-26a-5p; hsa-let-7f-5p; hsa-let-7g-5p; hsa-let-7d-5p; hsa-miR-335-5p
GO0005004	GPI-linked ephrin receptor activity	over-represented	3.09e-09	3.91e-07	3.91e-07	1.39344	12	hsa-let-7b-5p; hsa-let-7i-5p; hsa-miR-93-5p; hsa-let-7e-5p; hsa-miR-98-5p; hsa-let-7a-5p; hsa-miR-130b-3p; hsa-miR-320a-3p; hsa-let-7f-5p; hsa-let-7g-5p; hsa-let-7d-5p; hsa-miR-335-5p
GO0035050	embryonic heart tube development	over-represented	3.09e-09	3.91e-07	3.91e-07	1.39344	12	hsa-let-7b-5p; hsa-let-7i-5p; hsa-miR-877-5p; hsa-let-7e-5p; hsa-miR-98-5p; hsa-let-7a-5p; hsa-miR-324-5p; hsa-miR-26a-5p; hsa-let-7f-5p; hsa-let-7g-5p; hsa-let-7d-5p; hsa-miR-335-5p
GO0071667	DNARNA hybrid binding	over-represented	3.22e-09	4.03e-07	4.03e-07	0.610461	9	hsa-let-7b-5p; hsa-let-7i-5p; hsa-let-7e-5p; hsa-miR-98-5p; hsa-let-7a-5p; hsa-miR-30c-1-3p; hsa-let-7f-5p; hsa-let-7g-5p; hsa-let-7d-5p
GO1900038	negative regulation of cellular response to hypoxia	over-represented	3.35e-09	4.09e-07	4.09e-07	1.73849	13	hsa-let-7b-5p; hsa-let-7i-5p; hsa-miR-93-5p; hsa-let-7e-5p; hsa-miR-98-5p; hsa-let-7a-5p; hsa-miR-130b-3p; hsa-miR-320a-3p; hsa-let-7f-5p; hsa-let-7g-5p; hsa-let-7d-5p; hsa-miR-411-5p; hsa-miR-335-5p
GO1903026	negative regulation of RNA polymerase II regulatory region sequence-specific DNA binding	over-represented	3.3e-09	4.09e-07	4.09e-07	1.10148	11	hsa-let-7b-5p; hsa-let-7i-5p; hsa-miR-877-5p; hsa-let-7e-5p; hsa-miR-98-5p; hsa-let-7a-5p; hsa-let-7f-5p; hsa-let-7g-5p; hsa-let-7d-5p; hsa-miR-335-5p; hsa-miR-7-5p
GO0036195	muscle cell projection membrane	over-represented	3.37e-09	4.09e-07	4.09e-07	0.424668	8	hsa-let-7b-5p; hsa-let-7i-5p; hsa-let-7e-5p; hsa-miR-98-5p; hsa-let-7a-5p; hsa-let-7f-5p; hsa-let-7g-5p; hsa-let-7d-5p
GO0032204	regulation of telomere maintenance	over-represented	3.54e-09	4.26e-07	4.26e-07	5.69321	21	hsa-let-7b-5p; hsa-let-7i-5p; hsa-miR-93-5p; hsa-miR-877-5p; hsa-miR-139-3p; hsa-let-7e-5p; hsa-miR-98-5p; hsa-miR-423-5p; hsa-let-7a-5p; hsa-miR-1307-3p; hsa-miR-130b-3p; hsa-miR-320a-3p; hsa-miR-185-5p; hsa-miR-324-5p; hsa-miR-26a-5p; hsa-let-7f-5p; hsa-let-7g-5p; hsa-let-7d-5p; hsa-miR-30e-3p; hsa-miR-335-5p; hsa-miR-7-5p
GO0005153	interleukin-8 receptor binding	over-represented	3.86e-09	4.61e-07	4.61e-07	1.41998	12	hsa-let-7b-5p; hsa-let-7i-5p; hsa-miR-93-5p; hsa-let-7e-5p; hsa-miR-98-5p; hsa-miR-423-5p; hsa-let-7a-5p; hsa-let-7f-5p; hsa-let-7g-5p; hsa-let-7d-5p; hsa-miR-335-5p; hsa-miR-7-5p
GO0042805	actinin binding	over-represented	4.36e-09	5e-07	5e-07	2.56128	15	hsa-let-7b-5p; hsa-let-7i-5p; hsa-miR-93-5p; hsa-miR-877-5p; hsa-miR-339-3p; hsa-let-7e-5p; hsa-miR-98-5p; hsa-let-7a-5p; hsa-miR-320a-3p; hsa-miR-324-5p; hsa-miR-26a-5p; hsa-let-7f-5p; hsa-let-7g-5p; hsa-let-7d-5p; hsa-miR-7-5p
GO0051349	positive regulation of lyase activity	over-represented	4.31e-09	5e-07	5e-07	1.43326	12	hsa-let-7b-5p; hsa-let-7i-5p; hsa-miR-342-5p; hsa-let-7e-5p; hsa-miR-98-5p; hsa-let-7a-5p; hsa-miR-1307-3p; hsa-let-7f-5p; hsa-let-7g-5p; hsa-let-7d-5p; hsa-miR-411-5p; hsa-miR-30e-3p
GO1904231	positive regulation of succinate dehydrogenase activity	over-represented	4.31e-09	5e-07	5e-07	1.43326	12	hsa-let-7b-5p; hsa-let-7i-5p; hsa-miR-342-5p; hsa-let-7e-5p; hsa-miR-98-5p; hsa-let-7a-5p; hsa-miR-1307-3p; hsa-let-7f-5p; hsa-let-7g-5p; hsa-let-7d-5p; hsa-miR-411-5p; hsa-miR-30e-3p
GO0010722	regulation of ferrochelatase activity	over-represented	4.31e-09	5e-07	5e-07	1.43326	12	hsa-let-7b-5p; hsa-let-7i-5p; hsa-miR-342-5p; hsa-let-7e-5p; hsa-miR-98-5p; hsa-let-7a-5p; hsa-miR-1307-3p; hsa-let-7f-5p; hsa-let-7g-5p; hsa-let-7d-5p; hsa-miR-411-5p; hsa-miR-30e-3p
GO1901739	regulation of myoblast fusion	over-represented	4.41e-09	5.02e-07	5.02e-07	0.437939	8	hsa-let-7b-5p; hsa-let-7i-5p; hsa-let-7e-5p; hsa-miR-98-5p; hsa-let-7a-5p; hsa-let-7f-5p; hsa-let-7g-5p; hsa-let-7d-5p
GO1904234	positive regulation of aconitate hydratase activity	over-represented	4.46e-09	5.03e-07	5.03e-07	1.7783	13	hsa-let-7b-5p; hsa-let-7i-5p; hsa-miR-342-5p; hsa-let-7e-5p; hsa-miR-98-5p; hsa-let-7a-5p; hsa-miR-1307-3p; hsa-miR-185-5p; hsa-let-7f-5p; hsa-let-7g-5p; hsa-let-7d-5p; hsa-miR-411-5p; hsa-miR-30e-3p
GO0042731	PH domain binding	over-represented	4.8e-09	5.37e-07	5.37e-07	1.44653	12	hsa-let-7b-5p; hsa-let-7i-5p; hsa-miR-93-5p; hsa-let-7e-5p; hsa-miR-98-5p; hsa-let-7a-5p; hsa-miR-130b-3p; hsa-miR-320a-3p; hsa-let-7f-5p; hsa-let-7g-5p; hsa-let-7d-5p; hsa-miR-335-5p
GO0006559	L-phenylalanine catabolic process	over-represented	4.87e-09	5.4e-07	5.4e-07	1.1413	11	hsa-let-7b-5p; hsa-let-7i-5p; hsa-miR-93-5p; hsa-let-7e-5p; hsa-miR-98-5p; hsa-let-7a-5p; hsa-let-7f-5p; hsa-let-7g-5p; hsa-let-7d-5p; hsa-miR-335-5p; hsa-miR-376c-3p
GO0038187	pattern recognition receptor activity	over-represented	5.01e-09	5.49e-07	5.49e-07	3.51678	17	hsa-miR-432-5p; hsa-let-7b-5p; hsa-let-7i-5p; hsa-miR-93-5p; hsa-miR-877-5p; hsa-let-7e-5p; hsa-miR-98-5p; hsa-let-7a-5p; hsa-miR-629-5p; hsa-miR-30c-1-3p; hsa-miR-320a-3p; hsa-let-7f-5p; hsa-let-7g-5p; hsa-let-7d-5p; hsa-miR-30e-3p; hsa-miR-335-5p; hsa-miR-7-5p
GO0042799	histone H4K20 methyltransferase activity	over-represented	5.04e-09	5.49e-07	5.49e-07	2.58782	15	hsa-let-7b-5p; hsa-let-7i-5p; hsa-miR-93-5p; hsa-let-7e-5p; hsa-miR-98-5p; hsa-miR-423-5p; hsa-let-7a-5p; hsa-miR-130b-3p; hsa-miR-324-5p; hsa-miR-127-3p; hsa-miR-26a-5p; hsa-let-7f-5p; hsa-let-7g-5p; hsa-let-7d-5p; hsa-miR-7-5p
GO0031417	NatC complex	over-represented	5.16e-09	5.58e-07	5.58e-07	0.875878	10	hsa-let-7b-5p; hsa-let-7i-5p; hsa-miR-93-5p; hsa-let-7e-5p; hsa-miR-98-5p; hsa-let-7a-5p; hsa-miR-130b-3p; hsa-let-7f-5p; hsa-let-7g-5p; hsa-let-7d-5p
GO0010332	response to gamma radiation	over-represented	5.54e-09	5.83e-07	5.83e-07	5.20219	20	hsa-let-7b-5p; hsa-let-7i-5p; hsa-miR-93-5p; hsa-let-7e-5p; hsa-miR-98-5p; hsa-miR-628-3p; hsa-miR-423-5p; hsa-let-7a-5p; hsa-miR-130b-3p; hsa-miR-505-5p; hsa-miR-320a-3p; hsa-miR-185-5p; hsa-miR-324-5p; hsa-miR-26a-5p; hsa-let-7f-5p; hsa-let-7g-5p; hsa-let-7d-5p; hsa-miR-30e-3p; hsa-miR-335-5p; hsa-miR-7-5p
GO0048762	mesenchymal cell differentiation	over-represented	5.46e-09	5.83e-07	5.83e-07	3.0523	16	hsa-let-7b-5p; hsa-let-7i-5p; hsa-miR-93-5p; hsa-miR-342-5p; hsa-let-7e-5p; hsa-miR-98-5p; hsa-let-7a-5p; hsa-miR-320a-3p; hsa-miR-185-5p; hsa-miR-26a-5p; hsa-let-7f-5p; hsa-let-7g-5p; hsa-let-7d-5p; hsa-miR-30e-3p; hsa-miR-335-5p; hsa-miR-376c-3p
GO0086100	endothelin receptor signaling pathway	over-represented	5.53e-09	5.83e-07	5.83e-07	1.15457	11	hsa-let-7b-5p; hsa-let-7i-5p; hsa-miR-139-3p; hsa-let-7e-5p; hsa-miR-98-5p; hsa-let-7a-5p; hsa-miR-130b-3p; hsa-let-7f-5p; hsa-let-7g-5p; hsa-let-7d-5p; hsa-miR-335-5p
GO0043546	molybdopterin cofactor binding	over-represented	5.84e-09	6.05e-07	6.05e-07	0.650273	9	hsa-let-7b-5p; hsa-let-7i-5p; hsa-let-7e-5p; hsa-miR-98-5p; hsa-let-7a-5p; hsa-miR-185-5p; hsa-let-7f-5p; hsa-let-7g-5p; hsa-let-7d-5p
GO0045875	negative regulation of sister chromatid cohesion	over-represented	5.84e-09	6.05e-07	6.05e-07	0.650273	9	hsa-miR-432-5p; hsa-let-7b-5p; hsa-let-7i-5p; hsa-let-7e-5p; hsa-miR-98-5p; hsa-let-7a-5p; hsa-let-7f-5p; hsa-let-7g-5p; hsa-let-7d-5p
GO0002053	positive regulation of mesenchymal cell proliferation	over-represented	5.98e-09	6.09e-07	6.09e-07	3.5566	17	hsa-let-7b-5p; hsa-let-7i-5p; hsa-miR-93-5p; hsa-let-7e-5p; hsa-miR-98-5p; hsa-miR-423-5p; hsa-let-7a-5p; hsa-miR-130b-3p; hsa-miR-320a-3p; hsa-miR-185-5p; hsa-miR-26a-5p; hsa-let-7f-5p; hsa-let-7g-5p; hsa-let-7d-5p; hsa-miR-30e-3p; hsa-miR-335-5p; hsa-miR-7-5p
GO0030619	U1 snRNA binding	over-represented	5.95e-09	6.09e-07	6.09e-07	1.47307	12	hsa-let-7b-5p; hsa-let-7i-5p; hsa-miR-93-5p; hsa-let-7e-5p; hsa-miR-98-5p; hsa-let-7a-5p; hsa-miR-1307-3p; hsa-miR-324-5p; hsa-let-7f-5p; hsa-let-7g-5p; hsa-let-7d-5p; hsa-miR-335-5p
GO0032148	activation of protein kinase B activity	over-represented	6.97e-09	7.05e-07	7.05e-07	6.56909	22	hsa-miR-432-5p; hsa-let-7b-5p; hsa-let-7i-5p; hsa-miR-93-5p; hsa-miR-342-5p; hsa-let-7e-5p; hsa-miR-98-5p; hsa-miR-423-5p; hsa-let-7a-5p; hsa-miR-1307-3p; hsa-miR-130b-3p; hsa-miR-30c-1-3p; hsa-miR-320a-3p; hsa-miR-185-5p; hsa-miR-324-5p; hsa-miR-26a-5p; hsa-let-7f-5p; hsa-let-7g-5p; hsa-let-7d-5p; hsa-miR-335-5p; hsa-miR-376c-3p; hsa-miR-7-5p
GO0097268	cytoophidium	over-represented	7.06e-09	7.08e-07	7.08e-07	0.663544	9	hsa-let-7b-5p; hsa-let-7i-5p; hsa-let-7e-5p; hsa-miR-98-5p; hsa-let-7a-5p; hsa-miR-320a-3p; hsa-let-7f-5p; hsa-let-7g-5p; hsa-let-7d-5p
GO0017192	N-terminal peptidyl-glutamine acetylation	over-represented	7.34e-09	7.3e-07	7.3e-07	0.464481	8	hsa-let-7b-5p; hsa-let-7i-5p; hsa-let-7e-5p; hsa-miR-98-5p; hsa-let-7a-5p; hsa-let-7f-5p; hsa-let-7g-5p; hsa-let-7d-5p
GO0018283	iron incorporation into metallo-sulfur cluster	over-represented	8.13e-09	7.96e-07	7.96e-07	1.51288	12	hsa-let-7b-5p; hsa-let-7i-5p; hsa-miR-342-5p; hsa-let-7e-5p; hsa-miR-98-5p; hsa-let-7a-5p; hsa-miR-1307-3p; hsa-let-7f-5p; hsa-let-7g-5p; hsa-let-7d-5p; hsa-miR-411-5p; hsa-miR-30e-3p
GO0001824	blastocyst development	over-represented	8.11e-09	7.96e-07	7.96e-07	0.915691	10	hsa-let-7b-5p; hsa-let-7i-5p; hsa-miR-877-5p; hsa-let-7e-5p; hsa-miR-98-5p; hsa-let-7a-5p; hsa-let-7f-5p; hsa-let-7g-5p; hsa-let-7d-5p; hsa-miR-335-5p
GO0033962	P-body assembly	over-represented	8.41e-09	8.06e-07	8.06e-07	5.95863	21	hsa-let-7b-5p; hsa-let-7i-5p; hsa-miR-382-5p; hsa-miR-93-5p; hsa-miR-877-5p; hsa-miR-342-5p; hsa-let-7e-5p; hsa-miR-98-5p; hsa-miR-423-5p; hsa-let-7a-5p; hsa-miR-130b-3p; hsa-miR-320a-3p; hsa-miR-324-5p; hsa-miR-26a-5p; hsa-let-7f-5p; hsa-let-7g-5p; hsa-let-7d-5p; hsa-miR-30e-3p; hsa-miR-335-5p; hsa-miR-376c-3p; hsa-miR-7-5p
GO0008053	mitochondrial fusion	over-represented	8.35e-09	8.06e-07	8.06e-07	5.32162	20	hsa-let-7b-5p; hsa-let-7i-5p; hsa-miR-93-5p; hsa-miR-877-5p; hsa-miR-139-3p; hsa-miR-339-3p; hsa-let-7e-5p; hsa-miR-98-5p; hsa-let-7a-5p; hsa-miR-629-5p; hsa-miR-130b-3p; hsa-miR-30c-1-3p; hsa-miR-320a-3p; hsa-miR-185-5p; hsa-miR-26a-5p; hsa-let-7f-5p; hsa-let-7g-5p; hsa-let-7d-5p; hsa-miR-335-5p; hsa-miR-7-5p
GO0016070	RNA metabolic process	over-represented	8.42e-09	8.06e-07	8.06e-07	1.87119	13	hsa-miR-432-5p; hsa-let-7b-5p; hsa-let-7i-5p; hsa-miR-342-5p; hsa-let-7e-5p; hsa-miR-98-5p; hsa-miR-628-3p; hsa-miR-423-5p; hsa-let-7a-5p; hsa-miR-505-5p; hsa-let-7f-5p; hsa-let-7g-5p; hsa-let-7d-5p
GO0004550	nucleoside diphosphate kinase activity	over-represented	8.88e-09	8.44e-07	8.44e-07	2.26932	14	hsa-let-7b-5p; hsa-let-7i-5p; hsa-miR-93-5p; hsa-let-7e-5p; hsa-miR-98-5p; hsa-miR-423-5p; hsa-let-7a-5p; hsa-miR-130b-3p; hsa-miR-324-5p; hsa-let-7f-5p; hsa-let-7g-5p; hsa-let-7d-5p; hsa-miR-335-5p; hsa-miR-7-5p
GO0034436	glycoprotein transport	over-represented	9.2e-09	8.67e-07	8.67e-07	1.88447	13	hsa-let-7b-5p; hsa-let-7i-5p; hsa-miR-382-5p; hsa-miR-93-5p; hsa-let-7e-5p; hsa-miR-98-5p; hsa-let-7a-5p; hsa-miR-130b-3p; hsa-let-7f-5p; hsa-let-7g-5p; hsa-let-7d-5p; hsa-miR-335-5p; hsa-miR-376c-3p
GO0017190	N-terminal peptidyl-aspartic acid acetylation	over-represented	9.35e-09	8.68e-07	8.68e-07	0.477752	8	hsa-let-7b-5p; hsa-let-7i-5p; hsa-let-7e-5p; hsa-miR-98-5p; hsa-let-7a-5p; hsa-let-7f-5p; hsa-let-7g-5p; hsa-let-7d-5p
GO0018002	N-terminal peptidyl-glutamic acid acetylation	over-represented	9.35e-09	8.68e-07	8.68e-07	0.477752	8	hsa-let-7b-5p; hsa-let-7i-5p; hsa-let-7e-5p; hsa-miR-98-5p; hsa-let-7a-5p; hsa-let-7f-5p; hsa-let-7g-5p; hsa-let-7d-5p
GO0005044	scavenger receptor activity	over-represented	9.5e-09	8.76e-07	8.76e-07	2.70726	15	hsa-let-7b-5p; hsa-let-7i-5p; hsa-miR-877-5p; hsa-let-7e-5p; hsa-miR-98-5p; hsa-let-7a-5p; hsa-miR-30c-1-3p; hsa-miR-185-5p; hsa-miR-324-5p; hsa-let-7f-5p; hsa-let-7g-5p; hsa-let-7d-5p; hsa-miR-30e-3p; hsa-miR-335-5p; hsa-miR-7-5p
GO0140852	histone ubiquitin ligase activity	over-represented	1.02e-08	9.32e-07	9.32e-07	0.690086	9	hsa-let-7b-5p; hsa-let-7i-5p; hsa-let-7e-5p; hsa-miR-98-5p; hsa-let-7a-5p; hsa-let-7f-5p; hsa-let-7g-5p; hsa-let-7d-5p; hsa-miR-335-5p
GO0090571	RNA polymerase II transcription repressor complex	over-represented	1.09e-08	9.72e-07	9.72e-07	3.19828	16	hsa-let-7b-5p; hsa-let-7i-5p; hsa-miR-93-5p; hsa-let-7e-5p; hsa-miR-98-5p; hsa-miR-423-5p; hsa-let-7a-5p; hsa-miR-320a-3p; hsa-miR-185-5p; hsa-miR-26a-5p; hsa-let-7f-5p; hsa-let-7g-5p; hsa-let-7d-5p; hsa-miR-30e-3p; hsa-miR-335-5p; hsa-miR-7-5p
GO0001892	embryonic placenta development	over-represented	1.09e-08	9.72e-07	9.72e-07	2.7338	15	hsa-let-7b-5p; hsa-let-7i-5p; hsa-miR-93-5p; hsa-miR-877-5p; hsa-miR-339-3p; hsa-let-7e-5p; hsa-miR-98-5p; hsa-let-7a-5p; hsa-miR-320a-3p; hsa-miR-185-5p; hsa-miR-324-5p; hsa-let-7f-5p; hsa-let-7g-5p; hsa-let-7d-5p; hsa-miR-335-5p
GO0030055	cell-substrate junction	over-represented	1.08e-08	9.72e-07	9.72e-07	0.942233	10	hsa-let-7b-5p; hsa-let-7i-5p; hsa-let-7e-5p; hsa-miR-98-5p; hsa-let-7a-5p; hsa-miR-320a-3p; hsa-let-7f-5p; hsa-let-7g-5p; hsa-let-7d-5p; hsa-miR-335-5p
GO0070933	histone H4 deacetylation	over-represented	1.08e-08	9.72e-07	9.72e-07	0.942233	10	hsa-let-7b-5p; hsa-let-7i-5p; hsa-let-7e-5p; hsa-miR-98-5p; hsa-let-7a-5p; hsa-miR-320a-3p; hsa-let-7f-5p; hsa-let-7g-5p; hsa-let-7d-5p; hsa-miR-7-5p
GO0061951	establishment of protein localization to plasma membrane	over-represented	1.14e-08	1.01e-06	1.01e-06	1.23419	11	hsa-let-7b-5p; hsa-let-7i-5p; hsa-miR-877-5p; hsa-let-7e-5p; hsa-miR-98-5p; hsa-let-7a-5p; hsa-miR-320a-3p; hsa-let-7f-5p; hsa-let-7g-5p; hsa-let-7d-5p; hsa-miR-335-5p
GO0031663	lipopolysaccharide-mediated signaling pathway	over-represented	1.17e-08	1.02e-06	1.02e-06	4.24668	18	hsa-let-7b-5p; hsa-let-7i-5p; hsa-miR-93-5p; hsa-miR-139-3p; hsa-miR-342-5p; hsa-let-7e-5p; hsa-miR-425-3p; hsa-miR-98-5p; hsa-let-7a-5p; hsa-miR-30c-1-3p; hsa-miR-320a-3p; hsa-miR-185-5p; hsa-miR-26a-5p; hsa-let-7f-5p; hsa-let-7g-5p; hsa-let-7d-5p; hsa-miR-335-5p; hsa-miR-7-5p
GO1902410	mitotic cytokinetic process	over-represented	1.18e-08	1.02e-06	1.02e-06	0.491023	8	hsa-let-7b-5p; hsa-let-7i-5p; hsa-let-7e-5p; hsa-miR-98-5p; hsa-let-7a-5p; hsa-let-7f-5p; hsa-let-7g-5p; hsa-let-7d-5p
GO0051447	negative regulation of meiotic cell cycle	over-represented	1.18e-08	1.02e-06	1.02e-06	0.491023	8	hsa-let-7b-5p; hsa-let-7i-5p; hsa-let-7e-5p; hsa-miR-98-5p; hsa-let-7a-5p; hsa-let-7f-5p; hsa-let-7g-5p; hsa-let-7d-5p
GO0051304	chromosome separation	over-represented	1.22e-08	1.03e-06	1.03e-06	0.703357	9	hsa-let-7b-5p; hsa-let-7i-5p; hsa-let-7e-5p; hsa-miR-98-5p; hsa-let-7a-5p; hsa-miR-320a-3p; hsa-let-7f-5p; hsa-let-7g-5p; hsa-let-7d-5p
GO0010972	negative regulation of G2M transition of mitotic cell cycle	over-represented	1.22e-08	1.03e-06	1.03e-06	0.703357	9	hsa-let-7b-5p; hsa-let-7i-5p; hsa-let-7e-5p; hsa-miR-98-5p; hsa-let-7a-5p; hsa-let-7f-5p; hsa-let-7g-5p; hsa-let-7d-5p; hsa-miR-335-5p
GO0010758	regulation of macrophage chemotaxis	over-represented	1.22e-08	1.03e-06	1.03e-06	0.703357	9	hsa-let-7b-5p; hsa-let-7i-5p; hsa-let-7e-5p; hsa-miR-98-5p; hsa-let-7a-5p; hsa-let-7f-5p; hsa-let-7g-5p; hsa-let-7d-5p; hsa-miR-335-5p
GO0061049	cell growth involved in cardiac muscle cell development	over-represented	1.25e-08	1.05e-06	1.05e-06	0.955504	10	hsa-let-7b-5p; hsa-let-7i-5p; hsa-miR-139-3p; hsa-let-7e-5p; hsa-miR-98-5p; hsa-let-7a-5p; hsa-let-7f-5p; hsa-let-7g-5p; hsa-let-7d-5p; hsa-miR-335-5p
GO0031386	protein tag	over-represented	1.29e-08	1.08e-06	1.08e-06	4.84387	19	hsa-let-7b-5p; hsa-let-7i-5p; hsa-miR-382-5p; hsa-miR-93-5p; hsa-miR-877-5p; hsa-let-7e-5p; hsa-miR-98-5p; hsa-miR-423-5p; hsa-let-7a-5p; hsa-miR-130b-3p; hsa-miR-30c-1-3p; hsa-miR-320a-3p; hsa-miR-185-5p; hsa-miR-324-5p; hsa-miR-26a-5p; hsa-let-7f-5p; hsa-let-7g-5p; hsa-let-7d-5p; hsa-miR-30e-3p
GO0035500	MH2 domain binding	over-represented	1.3e-08	1.08e-06	1.08e-06	1.93755	13	hsa-let-7b-5p; hsa-let-7i-5p; hsa-miR-93-5p; hsa-let-7e-5p; hsa-miR-98-5p; hsa-let-7a-5p; hsa-miR-130b-3p; hsa-miR-185-5p; hsa-miR-26a-5p; hsa-let-7f-5p; hsa-let-7g-5p; hsa-let-7d-5p; hsa-miR-30e-3p
GO0034751	aryl hydrocarbon receptor complex	over-represented	1.33e-08	1.1e-06	1.1e-06	2.77361	15	hsa-let-7b-5p; hsa-let-7i-5p; hsa-let-7e-5p; hsa-miR-98-5p; hsa-let-7a-5p; hsa-miR-130b-3p; hsa-miR-30c-1-3p; hsa-miR-505-5p; hsa-miR-320a-3p; hsa-miR-324-5p; hsa-miR-26a-5p; hsa-let-7f-5p; hsa-let-7g-5p; hsa-let-7d-5p; hsa-miR-335-5p
GO0071360	cellular response to exogenous dsRNA	over-represented	1.43e-08	1.17e-06	1.17e-06	4.29977	18	hsa-let-7b-5p; hsa-let-7i-5p; hsa-miR-93-5p; hsa-miR-877-5p; hsa-let-7e-5p; hsa-miR-98-5p; hsa-miR-423-5p; hsa-let-7a-5p; hsa-miR-1307-3p; hsa-miR-130b-3p; hsa-miR-320a-3p; hsa-miR-26a-5p; hsa-let-7f-5p; hsa-let-7g-5p; hsa-let-7d-5p; hsa-miR-411-5p; hsa-miR-30e-3p; hsa-miR-7-5p
GO0051402	neuron apoptotic process	over-represented	1.48e-08	1.21e-06	1.21e-06	4.88368	19	hsa-let-7b-5p; hsa-let-7i-5p; hsa-miR-93-5p; hsa-miR-139-3p; hsa-miR-342-5p; hsa-let-7e-5p; hsa-miR-98-5p; hsa-miR-423-5p; hsa-let-7a-5p; hsa-miR-130b-3p; hsa-miR-505-5p; hsa-miR-320a-3p; hsa-miR-26a-5p; hsa-let-7f-5p; hsa-let-7g-5p; hsa-let-7d-5p; hsa-miR-335-5p; hsa-miR-376c-3p; hsa-miR-7-5p
GO0030240	skeletal muscle thin filament assembly	over-represented	1.54e-08	1.24e-06	1.24e-06	1.96409	13	hsa-let-7b-5p; hsa-let-7i-5p; hsa-miR-877-5p; hsa-let-7e-5p; hsa-miR-98-5p; hsa-let-7a-5p; hsa-miR-26a-5p; hsa-let-7f-5p; hsa-let-7g-5p; hsa-let-7d-5p; hsa-miR-411-5p; hsa-miR-335-5p; hsa-miR-7-5p
GO0048015	phosphatidylinositol-mediated signaling	over-represented	1.59e-08	1.28e-06	1.28e-06	9.15691	25	hsa-miR-432-5p; hsa-let-7b-5p; hsa-let-7i-5p; hsa-miR-93-5p; hsa-miR-877-5p; hsa-miR-139-3p; hsa-miR-342-5p; hsa-let-7e-5p; hsa-miR-425-3p; hsa-miR-98-5p; hsa-miR-423-5p; hsa-let-7a-5p; hsa-miR-1307-3p; hsa-miR-130b-3p; hsa-miR-30c-1-3p; hsa-miR-191-5p; hsa-miR-320a-3p; hsa-miR-185-5p; hsa-miR-26a-5p; hsa-let-7f-5p; hsa-let-7g-5p; hsa-let-7d-5p; hsa-miR-335-5p; hsa-miR-376c-3p; hsa-miR-7-5p
GO0071310	cellular response to organic substance	over-represented	1.64e-08	1.3e-06	1.3e-06	0.982045	10	hsa-let-7b-5p; hsa-let-7i-5p; hsa-let-7e-5p; hsa-miR-98-5p; hsa-let-7a-5p; hsa-miR-130b-3p; hsa-let-7f-5p; hsa-let-7g-5p; hsa-let-7d-5p; hsa-miR-335-5p
GO0017087	mitochondrial processing peptidase complex	over-represented	1.64e-08	1.3e-06	1.3e-06	0.982045	10	hsa-let-7b-5p; hsa-let-7i-5p; hsa-let-7e-5p; hsa-miR-98-5p; hsa-miR-423-5p; hsa-let-7a-5p; hsa-miR-30c-1-3p; hsa-let-7f-5p; hsa-let-7g-5p; hsa-let-7d-5p
GO0019783	ubiquitin-like protein peptidase activity	over-represented	1.64e-08	1.3e-06	1.3e-06	0.982045	10	hsa-let-7b-5p; hsa-let-7i-5p; hsa-miR-382-5p; hsa-let-7e-5p; hsa-miR-98-5p; hsa-let-7a-5p; hsa-let-7f-5p; hsa-let-7g-5p; hsa-let-7d-5p; hsa-miR-411-5p
GO0048863	stem cell differentiation	over-represented	1.76e-08	1.38e-06	1.38e-06	6.1975	21	hsa-let-7b-5p; hsa-let-7i-5p; hsa-miR-93-5p; hsa-miR-877-5p; hsa-miR-342-5p; hsa-let-7e-5p; hsa-miR-98-5p; hsa-miR-423-5p; hsa-let-7a-5p; hsa-miR-130b-3p; hsa-miR-30c-1-3p; hsa-miR-320a-3p; hsa-miR-185-5p; hsa-miR-324-5p; hsa-miR-26a-5p; hsa-let-7f-5p; hsa-let-7g-5p; hsa-let-7d-5p; hsa-miR-30e-3p; hsa-miR-335-5p; hsa-miR-7-5p
GO0050709	negative regulation of protein secretion	over-represented	1.81e-08	1.42e-06	1.42e-06	1.99063	13	hsa-miR-432-5p; hsa-let-7b-5p; hsa-let-7i-5p; hsa-miR-382-5p; hsa-let-7e-5p; hsa-miR-98-5p; hsa-let-7a-5p; hsa-miR-30c-1-3p; hsa-let-7f-5p; hsa-let-7g-5p; hsa-let-7d-5p; hsa-miR-335-5p; hsa-miR-7-5p
GO0005591	collagen type VIII trimer	over-represented	1.85e-08	1.43e-06	1.43e-06	0.517564	8	hsa-let-7b-5p; hsa-let-7i-5p; hsa-let-7e-5p; hsa-miR-98-5p; hsa-let-7a-5p; hsa-let-7f-5p; hsa-let-7g-5p; hsa-let-7d-5p
GO0043304	regulation of mast cell degranulation	over-represented	1.97e-08	1.49e-06	1.49e-06	2.0039	13	hsa-let-7b-5p; hsa-let-7i-5p; hsa-miR-877-5p; hsa-let-7e-5p; hsa-miR-98-5p; hsa-let-7a-5p; hsa-miR-1307-3p; hsa-miR-320a-3p; hsa-miR-26a-5p; hsa-let-7f-5p; hsa-let-7g-5p; hsa-let-7d-5p; hsa-miR-335-5p
GO0015250	water channel activity	over-represented	1.97e-08	1.49e-06	1.49e-06	2.0039	13	hsa-let-7b-5p; hsa-let-7i-5p; hsa-miR-877-5p; hsa-let-7e-5p; hsa-miR-98-5p; hsa-let-7a-5p; hsa-miR-30c-1-3p; hsa-miR-320a-3p; hsa-miR-185-5p; hsa-let-7f-5p; hsa-let-7g-5p; hsa-let-7d-5p; hsa-miR-335-5p
GO0006833	water transport	over-represented	1.97e-08	1.49e-06	1.49e-06	2.0039	13	hsa-let-7b-5p; hsa-let-7i-5p; hsa-miR-877-5p; hsa-let-7e-5p; hsa-miR-98-5p; hsa-let-7a-5p; hsa-miR-30c-1-3p; hsa-miR-320a-3p; hsa-miR-185-5p; hsa-let-7f-5p; hsa-let-7g-5p; hsa-let-7d-5p; hsa-miR-335-5p
GO0060049	regulation of protein glycosylation	over-represented	1.96e-08	1.49e-06	1.49e-06	1.63232	12	hsa-let-7b-5p; hsa-let-7i-5p; hsa-miR-93-5p; hsa-let-7e-5p; hsa-miR-98-5p; hsa-let-7a-5p; hsa-miR-130b-3p; hsa-miR-320a-3p; hsa-miR-26a-5p; hsa-let-7f-5p; hsa-let-7g-5p; hsa-let-7d-5p
GO0060252	positive regulation of glial cell proliferation	over-represented	2.02e-08	1.52e-06	1.52e-06	0.743169	9	hsa-miR-432-5p; hsa-miR-93-5p; hsa-miR-98-5p; hsa-let-7a-5p; hsa-miR-505-5p; hsa-miR-26a-5p; hsa-let-7f-5p; hsa-miR-335-5p; hsa-miR-376c-3p
GO0045725	positive regulation of glycogen biosynthetic process	over-represented	2.07e-08	1.54e-06	1.54e-06	6.25059	21	hsa-miR-432-5p; hsa-let-7b-5p; hsa-let-7i-5p; hsa-miR-382-5p; hsa-miR-93-5p; hsa-miR-877-5p; hsa-miR-339-3p; hsa-let-7e-5p; hsa-miR-98-5p; hsa-miR-423-5p; hsa-let-7a-5p; hsa-miR-629-5p; hsa-miR-130b-3p; hsa-miR-30c-1-3p; hsa-miR-320a-3p; hsa-miR-185-5p; hsa-miR-26a-5p; hsa-let-7f-5p; hsa-let-7g-5p; hsa-miR-335-5p; hsa-miR-7-5p
GO0090179	planar cell polarity pathway involved in neural tube closure	over-represented	2.14e-08	1.58e-06	1.58e-06	1.00859	10	hsa-let-7b-5p; hsa-let-7i-5p; hsa-miR-93-5p; hsa-let-7e-5p; hsa-miR-98-5p; hsa-let-7a-5p; hsa-miR-320a-3p; hsa-let-7f-5p; hsa-let-7g-5p; hsa-let-7d-5p
GO0003097	renal water transport	over-represented	2.14e-08	1.58e-06	1.58e-06	1.00859	10	hsa-let-7b-5p; hsa-let-7i-5p; hsa-let-7e-5p; hsa-miR-98-5p; hsa-let-7a-5p; hsa-miR-30c-1-3p; hsa-miR-320a-3p; hsa-let-7f-5p; hsa-let-7g-5p; hsa-let-7d-5p
GO0050681	nuclear androgen receptor binding	over-represented	2.2e-08	1.62e-06	1.62e-06	7.69711	23	hsa-miR-432-5p; hsa-let-7b-5p; hsa-let-7i-5p; hsa-miR-93-5p; hsa-miR-139-3p; hsa-miR-342-5p; hsa-let-7e-5p; hsa-miR-425-3p; hsa-miR-98-5p; hsa-miR-423-5p; hsa-let-7a-5p; hsa-miR-629-5p; hsa-miR-130b-3p; hsa-miR-320a-3p; hsa-miR-324-5p; hsa-miR-26a-5p; hsa-let-7f-5p; hsa-let-7g-5p; hsa-let-7d-5p; hsa-miR-411-5p; hsa-miR-30e-3p; hsa-miR-335-5p; hsa-miR-7-5p
GO0014902	myotube differentiation	over-represented	2.27e-08	1.66e-06	1.66e-06	3.8751	17	hsa-let-7b-5p; hsa-let-7i-5p; hsa-miR-93-5p; hsa-miR-877-5p; hsa-miR-342-5p; hsa-let-7e-5p; hsa-miR-98-5p; hsa-let-7a-5p; hsa-miR-30c-1-3p; hsa-miR-505-5p; hsa-miR-320a-3p; hsa-miR-185-5p; hsa-miR-127-3p; hsa-let-7f-5p; hsa-let-7g-5p; hsa-let-7d-5p; hsa-miR-335-5p
GO0003724	RNA helicase activity	over-represented	2.4e-08	1.71e-06	1.71e-06	8.50664	24	hsa-miR-432-5p; hsa-let-7b-5p; hsa-let-7i-5p; hsa-miR-93-5p; hsa-miR-139-3p; hsa-miR-342-5p; hsa-let-7e-5p; hsa-miR-98-5p; hsa-miR-423-5p; hsa-let-7a-5p; hsa-miR-1307-3p; hsa-miR-130b-3p; hsa-miR-30c-1-3p; hsa-miR-505-5p; hsa-miR-320a-3p; hsa-miR-185-5p; hsa-miR-324-5p; hsa-miR-26a-5p; hsa-let-7f-5p; hsa-let-7g-5p; hsa-let-7d-5p; hsa-miR-411-5p; hsa-miR-335-5p; hsa-miR-376c-3p
GO2001259	positive regulation of cation channel activity	over-represented	2.37e-08	1.71e-06	1.71e-06	1.65886	12	hsa-let-7b-5p; hsa-let-7i-5p; hsa-miR-93-5p; hsa-let-7e-5p; hsa-miR-98-5p; hsa-let-7a-5p; hsa-miR-130b-3p; hsa-let-7f-5p; hsa-let-7g-5p; hsa-let-7d-5p; hsa-miR-335-5p; hsa-miR-7-5p
GO0071506	cellular response to mycophenolic acid	over-represented	2.44e-08	1.71e-06	1.71e-06	1.02186	10	hsa-let-7b-5p; hsa-let-7i-5p; hsa-miR-93-5p; hsa-let-7e-5p; hsa-miR-98-5p; hsa-let-7a-5p; hsa-miR-191-5p; hsa-let-7f-5p; hsa-let-7g-5p; hsa-let-7d-5p
GO0031328	positive regulation of cellular biosynthetic process	over-represented	2.44e-08	1.71e-06	1.71e-06	1.02186	10	hsa-let-7b-5p; hsa-let-7i-5p; hsa-miR-93-5p; hsa-let-7e-5p; hsa-miR-98-5p; hsa-let-7a-5p; hsa-let-7f-5p; hsa-let-7g-5p; hsa-let-7d-5p; hsa-miR-335-5p
GO1903025	regulation of RNA polymerase II regulatory region sequence-specific DNA binding	over-represented	2.44e-08	1.71e-06	1.71e-06	1.02186	10	hsa-let-7b-5p; hsa-let-7i-5p; hsa-let-7e-5p; hsa-miR-98-5p; hsa-miR-423-5p; hsa-let-7a-5p; hsa-let-7f-5p; hsa-let-7g-5p; hsa-let-7d-5p; hsa-miR-7-5p
GO0001971	negative regulation of activation of membrane attack complex	over-represented	2.38e-08	1.71e-06	1.71e-06	0.75644	9	hsa-let-7b-5p; hsa-let-7i-5p; hsa-let-7e-5p; hsa-miR-98-5p; hsa-let-7a-5p; hsa-let-7f-5p; hsa-let-7g-5p; hsa-let-7d-5p; hsa-miR-376c-3p
GO0045585	positive regulation of cytotoxic T cell differentiation	over-represented	2.38e-08	1.71e-06	1.71e-06	0.75644	9	hsa-let-7b-5p; hsa-let-7i-5p; hsa-let-7e-5p; hsa-miR-98-5p; hsa-let-7a-5p; hsa-let-7f-5p; hsa-let-7g-5p; hsa-let-7d-5p; hsa-miR-335-5p
GO1990858	cellular response to lectin	over-represented	2.5e-08	1.75e-06	1.75e-06	1.32709	11	hsa-let-7b-5p; hsa-let-7i-5p; hsa-miR-342-5p; hsa-let-7e-5p; hsa-miR-425-3p; hsa-miR-98-5p; hsa-let-7a-5p; hsa-let-7f-5p; hsa-let-7g-5p; hsa-let-7d-5p; hsa-miR-335-5p
GO0030889	negative regulation of B cell proliferation	over-represented	2.55e-08	1.77e-06	1.77e-06	2.90632	15	hsa-miR-432-5p; hsa-let-7b-5p; hsa-let-7i-5p; hsa-miR-93-5p; hsa-miR-877-5p; hsa-let-7e-5p; hsa-miR-98-5p; hsa-miR-423-5p; hsa-let-7a-5p; hsa-miR-130b-3p; hsa-miR-26a-5p; hsa-let-7f-5p; hsa-let-7g-5p; hsa-let-7d-5p; hsa-miR-376c-3p
GO0005865	striated muscle thin filament	over-represented	2.72e-08	1.86e-06	1.86e-06	2.91959	15	hsa-let-7b-5p; hsa-let-7i-5p; hsa-miR-93-5p; hsa-miR-877-5p; hsa-let-7e-5p; hsa-miR-98-5p; hsa-let-7a-5p; hsa-miR-130b-3p; hsa-miR-185-5p; hsa-miR-26a-5p; hsa-let-7f-5p; hsa-let-7g-5p; hsa-let-7d-5p; hsa-miR-411-5p; hsa-miR-335-5p
GO0009142	nucleoside triphosphate biosynthetic process	over-represented	2.72e-08	1.86e-06	1.86e-06	2.05699	13	hsa-let-7b-5p; hsa-let-7i-5p; hsa-miR-93-5p; hsa-let-7e-5p; hsa-miR-98-5p; hsa-miR-423-5p; hsa-let-7a-5p; hsa-miR-130b-3p; hsa-miR-324-5p; hsa-let-7f-5p; hsa-let-7g-5p; hsa-let-7d-5p; hsa-miR-335-5p
GO0071396	cellular response to lipid	over-represented	2.79e-08	1.86e-06	1.86e-06	1.34036	11	hsa-let-7b-5p; hsa-let-7i-5p; hsa-miR-342-5p; hsa-let-7e-5p; hsa-miR-425-3p; hsa-miR-98-5p; hsa-let-7a-5p; hsa-let-7f-5p; hsa-let-7g-5p; hsa-let-7d-5p; hsa-miR-335-5p
GO0015226	carnitine transmembrane transporter activity	over-represented	2.77e-08	1.86e-06	1.86e-06	1.03513	10	hsa-let-7b-5p; hsa-let-7i-5p; hsa-miR-93-5p; hsa-let-7e-5p; hsa-miR-98-5p; hsa-let-7a-5p; hsa-let-7f-5p; hsa-let-7g-5p; hsa-let-7d-5p; hsa-miR-335-5p
GO0120135	distal portion of axoneme	over-represented	2.79e-08	1.86e-06	1.86e-06	0.769711	9	hsa-let-7b-5p; hsa-let-7i-5p; hsa-let-7e-5p; hsa-miR-98-5p; hsa-let-7a-5p; hsa-miR-30c-1-3p; hsa-let-7f-5p; hsa-let-7g-5p; hsa-let-7d-5p
GO0031707	endothelin A receptor binding	over-represented	2.79e-08	1.86e-06	1.86e-06	0.769711	9	hsa-let-7b-5p; hsa-let-7i-5p; hsa-let-7e-5p; hsa-miR-98-5p; hsa-let-7a-5p; hsa-miR-130b-3p; hsa-let-7f-5p; hsa-let-7g-5p; hsa-let-7d-5p
GO0045793	positive regulation of cell size	over-represented	2.79e-08	1.86e-06	1.86e-06	0.769711	9	hsa-let-7b-5p; hsa-let-7i-5p; hsa-let-7e-5p; hsa-miR-98-5p; hsa-let-7a-5p; hsa-miR-130b-3p; hsa-let-7f-5p; hsa-let-7g-5p; hsa-let-7d-5p
GO0042313	protein kinase C deactivation	over-represented	2.79e-08	1.86e-06	1.86e-06	0.769711	9	hsa-let-7b-5p; hsa-let-7i-5p; hsa-let-7e-5p; hsa-miR-98-5p; hsa-let-7a-5p; hsa-miR-130b-3p; hsa-let-7f-5p; hsa-let-7g-5p; hsa-let-7d-5p
GO0071713	para-aminobenzoyl-glutamate hydrolase activity	over-represented	2.82e-08	1.86e-06	1.86e-06	0.544106	8	hsa-let-7b-5p; hsa-let-7i-5p; hsa-let-7e-5p; hsa-miR-98-5p; hsa-let-7a-5p; hsa-let-7f-5p; hsa-let-7g-5p; hsa-let-7d-5p
GO0005375	copper ion transmembrane transporter activity	over-represented	2.88e-08	1.89e-06	1.89e-06	2.48165	14	hsa-let-7b-5p; hsa-let-7i-5p; hsa-let-7e-5p; hsa-miR-98-5p; hsa-let-7a-5p; hsa-miR-130b-3p; hsa-miR-30c-1-3p; hsa-miR-320a-3p; hsa-miR-185-5p; hsa-miR-26a-5p; hsa-let-7f-5p; hsa-let-7g-5p; hsa-let-7d-5p; hsa-miR-335-5p
GO0005751	mitochondrial respiratory chain complex IV	over-represented	2.98e-08	1.94e-06	1.94e-06	4.49883	18	hsa-let-7b-5p; hsa-let-7i-5p; hsa-miR-93-5p; hsa-miR-139-3p; hsa-let-7e-5p; hsa-miR-98-5p; hsa-miR-628-3p; hsa-miR-423-5p; hsa-let-7a-5p; hsa-miR-30c-1-3p; hsa-miR-320a-3p; hsa-miR-324-5p; hsa-miR-26a-5p; hsa-let-7f-5p; hsa-let-7g-5p; hsa-let-7d-5p; hsa-miR-335-5p; hsa-miR-7-5p
GO0042974	nuclear retinoic acid receptor binding	over-represented	2.98e-08	1.94e-06	1.94e-06	4.49883	18	hsa-let-7b-5p; hsa-let-7i-5p; hsa-miR-877-5p; hsa-let-7e-5p; hsa-miR-98-5p; hsa-miR-423-5p; hsa-let-7a-5p; hsa-miR-130b-3p; hsa-miR-30c-1-3p; hsa-miR-320a-3p; hsa-miR-185-5p; hsa-miR-324-5p; hsa-miR-26a-5p; hsa-let-7f-5p; hsa-let-7g-5p; hsa-let-7d-5p; hsa-miR-335-5p; hsa-miR-7-5p
GO0045333	cellular respiration	over-represented	3.03e-08	1.96e-06	1.96e-06	8.59953	24	hsa-miR-432-5p; hsa-let-7b-5p; hsa-let-7i-5p; hsa-miR-93-5p; hsa-miR-139-3p; hsa-miR-342-5p; hsa-let-7e-5p; hsa-miR-425-3p; hsa-miR-98-5p; hsa-miR-628-3p; hsa-miR-423-5p; hsa-let-7a-5p; hsa-miR-130b-3p; hsa-miR-30c-1-3p; hsa-miR-505-5p; hsa-miR-320a-3p; hsa-miR-324-5p; hsa-miR-26a-5p; hsa-let-7f-5p; hsa-let-7g-5p; hsa-let-7d-5p; hsa-miR-411-5p; hsa-miR-335-5p; hsa-miR-7-5p
GO0004129	cytochrome-c oxidase activity	over-represented	3.1e-08	1.99e-06	1.99e-06	3.95472	17	hsa-let-7b-5p; hsa-let-7i-5p; hsa-miR-93-5p; hsa-miR-139-3p; hsa-let-7e-5p; hsa-miR-98-5p; hsa-miR-423-5p; hsa-let-7a-5p; hsa-miR-30c-1-3p; hsa-miR-505-5p; hsa-miR-320a-3p; hsa-miR-324-5p; hsa-miR-26a-5p; hsa-let-7f-5p; hsa-let-7g-5p; hsa-let-7d-5p; hsa-miR-335-5p
GO0019395	fatty acid oxidation	over-represented	3.08e-08	1.99e-06	1.99e-06	2.94614	15	hsa-let-7b-5p; hsa-let-7i-5p; hsa-miR-93-5p; hsa-miR-139-3p; hsa-let-7e-5p; hsa-miR-425-3p; hsa-miR-98-5p; hsa-let-7a-5p; hsa-miR-130b-3p; hsa-miR-30c-1-3p; hsa-miR-185-5p; hsa-let-7f-5p; hsa-let-7g-5p; hsa-let-7d-5p; hsa-miR-335-5p
GO0034274	Atg12-Atg5-Atg16 complex	over-represented	3.15e-08	2.01e-06	2.01e-06	1.0484	10	hsa-let-7b-5p; hsa-let-7i-5p; hsa-miR-93-5p; hsa-let-7e-5p; hsa-miR-98-5p; hsa-let-7a-5p; hsa-let-7f-5p; hsa-let-7g-5p; hsa-let-7d-5p; hsa-miR-335-5p
GO0097602	cullin family protein binding	over-represented	3.32e-08	2.1e-06	2.1e-06	7.11319	22	hsa-let-7b-5p; hsa-let-7i-5p; hsa-miR-382-5p; hsa-miR-93-5p; hsa-miR-139-3p; hsa-let-7e-5p; hsa-miR-98-5p; hsa-miR-423-5p; hsa-let-7a-5p; hsa-miR-130b-3p; hsa-miR-30c-1-3p; hsa-miR-191-5p; hsa-miR-505-5p; hsa-miR-185-5p; hsa-miR-26a-5p; hsa-let-7f-5p; hsa-let-7g-5p; hsa-let-7d-5p; hsa-miR-411-5p; hsa-miR-30e-3p; hsa-miR-335-5p; hsa-miR-7-5p
GO0030195	negative regulation of blood coagulation	over-represented	3.31e-08	2.1e-06	2.1e-06	2.5082	14	hsa-miR-432-5p; hsa-let-7b-5p; hsa-let-7i-5p; hsa-miR-93-5p; hsa-let-7e-5p; hsa-miR-98-5p; hsa-let-7a-5p; hsa-miR-130b-3p; hsa-let-7f-5p; hsa-let-7g-5p; hsa-let-7d-5p; hsa-miR-30e-3p; hsa-miR-335-5p; hsa-miR-7-5p
GO0050658	RNA transport	over-represented	3.44e-08	2.16e-06	2.16e-06	2.0968	13	hsa-let-7b-5p; hsa-let-7i-5p; hsa-miR-382-5p; hsa-miR-342-5p; hsa-let-7e-5p; hsa-miR-98-5p; hsa-let-7a-5p; hsa-miR-1307-3p; hsa-miR-130b-3p; hsa-miR-191-5p; hsa-let-7f-5p; hsa-let-7g-5p; hsa-let-7d-5p
GO0003676	nucleic acid binding	over-represented	3.46e-08	2.17e-06	2.17e-06	13.3372	29	hsa-miR-432-5p; hsa-let-7b-5p; hsa-let-7i-5p; hsa-miR-382-5p; hsa-miR-93-5p; hsa-miR-139-3p; hsa-miR-339-3p; hsa-let-7e-5p; hsa-miR-425-3p; hsa-miR-98-5p; hsa-miR-423-5p; hsa-let-7a-5p; hsa-miR-1307-3p; hsa-miR-130b-3p; hsa-miR-30c-1-3p; hsa-miR-191-5p; hsa-miR-505-5p; hsa-miR-320a-3p; hsa-miR-185-5p; hsa-miR-324-5p; hsa-miR-26a-5p; hsa-let-7f-5p; hsa-let-7g-5p; hsa-let-7d-5p; hsa-miR-411-5p; hsa…
GO0006825	copper ion transport	over-represented	3.49e-08	2.17e-06	2.17e-06	2.97268	15	hsa-let-7b-5p; hsa-let-7i-5p; hsa-let-7e-5p; hsa-miR-98-5p; hsa-let-7a-5p; hsa-miR-130b-3p; hsa-miR-30c-1-3p; hsa-miR-320a-3p; hsa-miR-185-5p; hsa-miR-26a-5p; hsa-let-7f-5p; hsa-let-7g-5p; hsa-let-7d-5p; hsa-miR-30e-3p; hsa-miR-335-5p
GO0051782	negative regulation of cell division	over-represented	3.81e-08	2.35e-06	2.35e-06	5.16237	19	hsa-let-7b-5p; hsa-let-7i-5p; hsa-miR-93-5p; hsa-let-7e-5p; hsa-miR-98-5p; hsa-miR-423-5p; hsa-let-7a-5p; hsa-miR-1307-3p; hsa-miR-629-5p; hsa-miR-130b-3p; hsa-miR-320a-3p; hsa-miR-185-5p; hsa-miR-26a-5p; hsa-let-7f-5p; hsa-let-7g-5p; hsa-let-7d-5p; hsa-miR-30e-3p; hsa-miR-335-5p; hsa-miR-7-5p
GO0045321	leukocyte activation	over-represented	3.81e-08	2.35e-06	2.35e-06	1.38017	11	hsa-let-7b-5p; hsa-let-7i-5p; hsa-miR-93-5p; hsa-let-7e-5p; hsa-miR-98-5p; hsa-let-7a-5p; hsa-miR-130b-3p; hsa-let-7f-5p; hsa-let-7g-5p; hsa-let-7d-5p; hsa-miR-7-5p
GO0000083	regulation of transcription involved in G1S transition of mitotic cell cycle	over-represented	3.85e-08	2.36e-06	2.36e-06	6.46292	21	hsa-let-7b-5p; hsa-let-7i-5p; hsa-miR-93-5p; hsa-miR-139-3p; hsa-let-7e-5p; hsa-miR-98-5p; hsa-miR-423-5p; hsa-let-7a-5p; hsa-miR-1307-3p; hsa-miR-629-5p; hsa-miR-130b-3p; hsa-miR-320a-3p; hsa-miR-185-5p; hsa-miR-26a-5p; hsa-let-7f-5p; hsa-let-7g-5p; hsa-let-7d-5p; hsa-miR-411-5p; hsa-miR-335-5p; hsa-miR-376c-3p; hsa-miR-7-5p
GO1903934	positive regulation of DNA primase activity	over-represented	4.01e-08	2.45e-06	2.45e-06	2.12334	13	hsa-let-7b-5p; hsa-let-7i-5p; hsa-miR-93-5p; hsa-miR-877-5p; hsa-miR-342-5p; hsa-let-7e-5p; hsa-miR-98-5p; hsa-let-7a-5p; hsa-miR-30c-1-3p; hsa-let-7f-5p; hsa-let-7g-5p; hsa-let-7d-5p; hsa-miR-7-5p
GO1904780	negative regulation of protein localization to centrosome	over-represented	4.05e-08	2.45e-06	2.45e-06	1.73849	12	hsa-let-7b-5p; hsa-let-7i-5p; hsa-let-7e-5p; hsa-miR-98-5p; hsa-let-7a-5p; hsa-miR-30c-1-3p; hsa-miR-320a-3p; hsa-let-7f-5p; hsa-let-7g-5p; hsa-let-7d-5p; hsa-miR-30e-3p; hsa-miR-7-5p
GO0072488	ammonium transmembrane transport	over-represented	4.03e-08	2.45e-06	2.45e-06	1.07494	10	hsa-let-7b-5p; hsa-let-7i-5p; hsa-let-7e-5p; hsa-miR-98-5p; hsa-let-7a-5p; hsa-miR-320a-3p; hsa-miR-26a-5p; hsa-let-7f-5p; hsa-let-7g-5p; hsa-let-7d-5p
GO0016831	carboxy-lyase activity	over-represented	4.2e-08	2.52e-06	2.52e-06	0.570648	8	hsa-let-7b-5p; hsa-let-7i-5p; hsa-let-7e-5p; hsa-miR-98-5p; hsa-let-7a-5p; hsa-let-7f-5p; hsa-let-7g-5p; hsa-let-7d-5p
GO0046657	folic acid catabolic process	over-represented	4.2e-08	2.52e-06	2.52e-06	0.570648	8	hsa-let-7b-5p; hsa-let-7i-5p; hsa-let-7e-5p; hsa-miR-98-5p; hsa-let-7a-5p; hsa-let-7f-5p; hsa-let-7g-5p; hsa-let-7d-5p
GO2001033	negative regulation of double-strand break repair via nonhomologous end joining	over-represented	4.33e-08	2.58e-06	2.58e-06	2.13661	13	hsa-let-7b-5p; hsa-let-7i-5p; hsa-let-7e-5p; hsa-miR-425-3p; hsa-miR-98-5p; hsa-let-7a-5p; hsa-miR-30c-1-3p; hsa-miR-185-5p; hsa-miR-26a-5p; hsa-let-7f-5p; hsa-let-7g-5p; hsa-let-7d-5p; hsa-miR-30e-3p
GO0090307	mitotic spindle assembly	over-represented	4.61e-08	2.74e-06	2.74e-06	8.77205	24	hsa-let-7b-5p; hsa-let-7i-5p; hsa-miR-382-5p; hsa-miR-93-5p; hsa-miR-342-5p; hsa-let-7e-5p; hsa-miR-98-5p; hsa-miR-423-5p; hsa-let-7a-5p; hsa-miR-1307-3p; hsa-miR-130b-3p; hsa-miR-30c-1-3p; hsa-miR-505-5p; hsa-miR-320a-3p; hsa-miR-185-5p; hsa-miR-324-5p; hsa-miR-26a-5p; hsa-let-7f-5p; hsa-let-7g-5p; hsa-let-7d-5p; hsa-miR-30e-3p; hsa-miR-335-5p; hsa-miR-376c-3p; hsa-miR-7-5p
GO0050544	arachidonic acid binding	over-represented	4.67e-08	2.74e-06	2.74e-06	1.40671	11	hsa-let-7b-5p; hsa-let-7i-5p; hsa-let-7e-5p; hsa-miR-98-5p; hsa-let-7a-5p; hsa-miR-130b-3p; hsa-miR-30c-1-3p; hsa-let-7f-5p; hsa-let-7g-5p; hsa-let-7d-5p; hsa-miR-335-5p
GO1900027	regulation of ruffle assembly	over-represented	4.67e-08	2.74e-06	2.74e-06	1.40671	11	hsa-let-7b-5p; hsa-let-7i-5p; hsa-miR-93-5p; hsa-let-7e-5p; hsa-miR-98-5p; hsa-let-7a-5p; hsa-let-7f-5p; hsa-let-7g-5p; hsa-let-7d-5p; hsa-miR-335-5p; hsa-miR-7-5p
GO0060100	positive regulation of phagocytosis, engulfment	over-represented	4.9e-08	2.87e-06	2.87e-06	4.07416	17	hsa-let-7b-5p; hsa-let-7i-5p; hsa-miR-93-5p; hsa-miR-342-5p; hsa-let-7e-5p; hsa-miR-425-3p; hsa-miR-98-5p; hsa-let-7a-5p; hsa-miR-1307-3p; hsa-miR-130b-3p; hsa-miR-30c-1-3p; hsa-miR-26a-5p; hsa-let-7f-5p; hsa-let-7g-5p; hsa-let-7d-5p; hsa-miR-30e-3p; hsa-miR-335-5p
GO0030695	GTPase regulator activity	over-represented	5.02e-08	2.92e-06	2.92e-06	3.0523	15	hsa-let-7b-5p; hsa-let-7i-5p; hsa-miR-93-5p; hsa-miR-877-5p; hsa-let-7e-5p; hsa-miR-98-5p; hsa-let-7a-5p; hsa-miR-130b-3p; hsa-let-7f-5p; hsa-let-7g-5p; hsa-let-7d-5p; hsa-miR-411-5p; hsa-miR-30e-3p; hsa-miR-335-5p; hsa-miR-7-5p
GO2001169	regulation of ATP biosynthetic process	over-represented	5.09e-08	2.95e-06	2.95e-06	0.583919	8	hsa-let-7b-5p; hsa-let-7i-5p; hsa-let-7e-5p; hsa-miR-98-5p; hsa-let-7a-5p; hsa-let-7f-5p; hsa-let-7g-5p; hsa-let-7d-5p
GO0002384	hepatic immune response	over-represented	5.16e-08	2.96e-06	2.96e-06	1.41998	11	hsa-let-7b-5p; hsa-let-7i-5p; hsa-let-7e-5p; hsa-miR-98-5p; hsa-let-7a-5p; hsa-miR-1307-3p; hsa-miR-26a-5p; hsa-let-7f-5p; hsa-let-7g-5p; hsa-let-7d-5p; hsa-miR-335-5p
GO0009066	aspartate family amino acid metabolic process	over-represented	5.13e-08	2.96e-06	2.96e-06	1.10148	10	hsa-let-7b-5p; hsa-let-7i-5p; hsa-let-7e-5p; hsa-miR-98-5p; hsa-let-7a-5p; hsa-miR-320a-3p; hsa-let-7f-5p; hsa-let-7g-5p; hsa-let-7d-5p; hsa-miR-335-5p
GO0070937	CRD-mediated mRNA stability complex	over-represented	5.23e-08	2.99e-06	2.99e-06	4.65808	18	hsa-miR-432-5p; hsa-let-7b-5p; hsa-let-7i-5p; hsa-miR-382-5p; hsa-miR-93-5p; hsa-let-7e-5p; hsa-miR-98-5p; hsa-miR-423-5p; hsa-let-7a-5p; hsa-miR-1307-3p; hsa-miR-30c-1-3p; hsa-miR-320a-3p; hsa-miR-26a-5p; hsa-let-7f-5p; hsa-let-7g-5p; hsa-let-7d-5p; hsa-miR-30e-3p; hsa-miR-7-5p
GO0016180	snRNA processing	over-represented	5.31e-08	3.02e-06	3.02e-06	2.60109	14	hsa-let-7b-5p; hsa-let-7i-5p; hsa-miR-93-5p; hsa-miR-877-5p; hsa-let-7e-5p; hsa-miR-98-5p; hsa-let-7a-5p; hsa-miR-30c-1-3p; hsa-miR-320a-3p; hsa-miR-324-5p; hsa-miR-26a-5p; hsa-let-7f-5p; hsa-let-7g-5p; hsa-let-7d-5p
GO0098793	presynapse	over-represented	5.36e-08	3.04e-06	3.04e-06	8.04215	23	hsa-let-7b-5p; hsa-let-7i-5p; hsa-miR-382-5p; hsa-miR-93-5p; hsa-miR-877-5p; hsa-let-7e-5p; hsa-miR-98-5p; hsa-miR-423-5p; hsa-let-7a-5p; hsa-miR-1307-3p; hsa-miR-130b-3p; hsa-miR-30c-1-3p; hsa-miR-320a-3p; hsa-miR-185-5p; hsa-miR-324-5p; hsa-miR-26a-5p; hsa-let-7f-5p; hsa-let-7g-5p; hsa-let-7d-5p; hsa-miR-30e-3p; hsa-miR-335-5p; hsa-miR-376c-3p; hsa-miR-7-5p
GO0032747	positive regulation of interleukin-23 production	over-represented	5.72e-08	3.21e-06	3.21e-06	1.79157	12	hsa-let-7b-5p; hsa-let-7i-5p; hsa-miR-342-5p; hsa-let-7e-5p; hsa-miR-425-3p; hsa-miR-98-5p; hsa-let-7a-5p; hsa-miR-30c-1-3p; hsa-let-7f-5p; hsa-let-7g-5p; hsa-let-7d-5p; hsa-miR-335-5p
GO0060244	negative regulation of cell proliferation involved in contact inhibition	over-represented	5.71e-08	3.21e-06	3.21e-06	0.238876	6	hsa-let-7b-5p; hsa-miR-98-5p; hsa-miR-423-5p; hsa-let-7a-5p; hsa-miR-320a-3p; hsa-miR-7-5p
GO0060997	dendritic spine morphogenesis	over-represented	5.81e-08	3.23e-06	3.23e-06	5.93208	20	hsa-let-7b-5p; hsa-let-7i-5p; hsa-miR-382-5p; hsa-miR-93-5p; hsa-miR-877-5p; hsa-let-7e-5p; hsa-miR-98-5p; hsa-miR-423-5p; hsa-let-7a-5p; hsa-miR-1307-3p; hsa-miR-130b-3p; hsa-miR-320a-3p; hsa-miR-185-5p; hsa-miR-26a-5p; hsa-let-7f-5p; hsa-let-7g-5p; hsa-let-7d-5p; hsa-miR-411-5p; hsa-miR-335-5p; hsa-miR-7-5p
GO0034462	small-subunit processome assembly	over-represented	5.77e-08	3.23e-06	3.23e-06	1.11475	10	hsa-let-7b-5p; hsa-let-7i-5p; hsa-let-7e-5p; hsa-miR-98-5p; hsa-miR-628-3p; hsa-let-7a-5p; hsa-let-7f-5p; hsa-let-7g-5p; hsa-let-7d-5p; hsa-miR-7-5p
GO0045618	positive regulation of keratinocyte differentiation	over-represented	5.99e-08	3.29e-06	3.29e-06	4.69789	18	hsa-miR-432-5p; hsa-let-7b-5p; hsa-let-7i-5p; hsa-miR-93-5p; hsa-miR-877-5p; hsa-miR-139-3p; hsa-miR-342-5p; hsa-let-7e-5p; hsa-miR-98-5p; hsa-miR-423-5p; hsa-let-7a-5p; hsa-miR-324-5p; hsa-let-7f-5p; hsa-let-7g-5p; hsa-let-7d-5p; hsa-miR-30e-3p; hsa-miR-335-5p; hsa-miR-376c-3p
GO0030620	U2 snRNA binding	over-represented	6e-08	3.29e-06	3.29e-06	3.09212	15	hsa-let-7b-5p; hsa-let-7i-5p; hsa-miR-93-5p; hsa-let-7e-5p; hsa-miR-98-5p; hsa-miR-423-5p; hsa-let-7a-5p; hsa-miR-30c-1-3p; hsa-miR-320a-3p; hsa-miR-324-5p; hsa-let-7f-5p; hsa-let-7g-5p; hsa-let-7d-5p; hsa-miR-411-5p; hsa-miR-335-5p
GO0033628	regulation of cell adhesion mediated by integrin	over-represented	6e-08	3.29e-06	3.29e-06	3.09212	15	hsa-let-7b-5p; hsa-let-7i-5p; hsa-let-7e-5p; hsa-miR-98-5p; hsa-let-7a-5p; hsa-miR-30c-1-3p; hsa-miR-320a-3p; hsa-miR-185-5p; hsa-miR-127-3p; hsa-miR-26a-5p; hsa-let-7f-5p; hsa-let-7g-5p; hsa-let-7d-5p; hsa-miR-335-5p; hsa-miR-7-5p
GO0035985	senescence-associated heterochromatin focus	over-represented	6.08e-08	3.31e-06	3.31e-06	3.59641	16	hsa-let-7b-5p; hsa-let-7i-5p; hsa-miR-877-5p; hsa-let-7e-5p; hsa-miR-98-5p; hsa-miR-423-5p; hsa-let-7a-5p; hsa-miR-30c-1-3p; hsa-miR-320a-3p; hsa-miR-185-5p; hsa-miR-26a-5p; hsa-let-7f-5p; hsa-let-7g-5p; hsa-let-7d-5p; hsa-miR-30e-3p; hsa-miR-335-5p
GO0031115	negative regulation of microtubule polymerization	over-represented	6.05e-08	3.31e-06	3.31e-06	2.62763	14	hsa-let-7b-5p; hsa-let-7i-5p; hsa-miR-877-5p; hsa-let-7e-5p; hsa-miR-98-5p; hsa-let-7a-5p; hsa-miR-324-5p; hsa-miR-26a-5p; hsa-let-7f-5p; hsa-let-7g-5p; hsa-let-7d-5p; hsa-miR-30e-3p; hsa-miR-335-5p; hsa-miR-7-5p
GO0033567	DNA replication, Okazaki fragment processing	over-represented	6.13e-08	3.31e-06	3.31e-06	0.59719	8	hsa-let-7b-5p; hsa-let-7i-5p; hsa-let-7e-5p; hsa-miR-98-5p; hsa-let-7a-5p; hsa-let-7f-5p; hsa-let-7g-5p; hsa-let-7d-5p
GO0044839	cell cycle G2M phase transition	over-represented	6.13e-08	3.31e-06	3.31e-06	0.59719	8	hsa-let-7b-5p; hsa-let-7i-5p; hsa-let-7e-5p; hsa-miR-98-5p; hsa-let-7a-5p; hsa-let-7f-5p; hsa-let-7g-5p; hsa-let-7d-5p
GO0031144	proteasome localization	over-represented	6.49e-08	3.49e-06	3.49e-06	1.12802	10	hsa-let-7b-5p; hsa-let-7i-5p; hsa-let-7e-5p; hsa-miR-98-5p; hsa-let-7a-5p; hsa-miR-130b-3p; hsa-let-7f-5p; hsa-let-7g-5p; hsa-let-7d-5p; hsa-miR-411-5p
GO0070934	CRD-mediated mRNA stabilization	over-represented	6.79e-08	3.59e-06	3.59e-06	5.98517	20	hsa-miR-432-5p; hsa-let-7b-5p; hsa-let-7i-5p; hsa-miR-382-5p; hsa-miR-93-5p; hsa-miR-877-5p; hsa-let-7e-5p; hsa-miR-98-5p; hsa-miR-423-5p; hsa-let-7a-5p; hsa-miR-1307-3p; hsa-miR-30c-1-3p; hsa-miR-320a-3p; hsa-miR-26a-5p; hsa-let-7f-5p; hsa-let-7g-5p; hsa-let-7d-5p; hsa-miR-30e-3p; hsa-miR-335-5p; hsa-miR-7-5p
GO1904837	beta-catenin-TCF complex assembly	over-represented	6.76e-08	3.59e-06	3.59e-06	2.21624	13	hsa-let-7b-5p; hsa-let-7i-5p; hsa-miR-93-5p; hsa-miR-877-5p; hsa-let-7e-5p; hsa-miR-98-5p; hsa-let-7a-5p; hsa-miR-130b-3p; hsa-miR-30c-1-3p; hsa-miR-320a-3p; hsa-let-7f-5p; hsa-let-7g-5p; hsa-let-7d-5p
GO0071219	cellular response to molecule of bacterial origin	over-represented	6.76e-08	3.59e-06	3.59e-06	1.81811	12	hsa-let-7b-5p; hsa-let-7i-5p; hsa-let-7e-5p; hsa-miR-98-5p; hsa-let-7a-5p; hsa-miR-130b-3p; hsa-miR-30c-1-3p; hsa-miR-26a-5p; hsa-let-7f-5p; hsa-let-7g-5p; hsa-let-7d-5p; hsa-miR-335-5p
GO0031045	dense core granule	over-represented	6.76e-08	3.59e-06	3.59e-06	1.81811	12	hsa-let-7b-5p; hsa-let-7i-5p; hsa-let-7e-5p; hsa-miR-98-5p; hsa-let-7a-5p; hsa-miR-185-5p; hsa-let-7f-5p; hsa-let-7g-5p; hsa-let-7d-5p; hsa-miR-30e-3p; hsa-miR-335-5p; hsa-miR-7-5p
GO0003914	DNA 6-4 photolyase activity	over-represented	6.92e-08	3.6e-06	3.6e-06	1.4598	11	hsa-let-7b-5p; hsa-let-7i-5p; hsa-miR-93-5p; hsa-let-7e-5p; hsa-miR-98-5p; hsa-let-7a-5p; hsa-miR-130b-3p; hsa-miR-324-5p; hsa-let-7f-5p; hsa-let-7g-5p; hsa-let-7d-5p
GO0009882	blue light photoreceptor activity	over-represented	6.92e-08	3.6e-06	3.6e-06	1.4598	11	hsa-let-7b-5p; hsa-let-7i-5p; hsa-miR-93-5p; hsa-let-7e-5p; hsa-miR-98-5p; hsa-let-7a-5p; hsa-miR-130b-3p; hsa-miR-324-5p; hsa-let-7f-5p; hsa-let-7g-5p; hsa-let-7d-5p
GO0009785	blue light signaling pathway	over-represented	6.92e-08	3.6e-06	3.6e-06	1.4598	11	hsa-let-7b-5p; hsa-let-7i-5p; hsa-miR-93-5p; hsa-let-7e-5p; hsa-miR-98-5p; hsa-let-7a-5p; hsa-miR-130b-3p; hsa-miR-324-5p; hsa-let-7f-5p; hsa-let-7g-5p; hsa-let-7d-5p
GO0003904	deoxyribodipyrimidine photo-lyase activity	over-represented	6.92e-08	3.6e-06	3.6e-06	1.4598	11	hsa-let-7b-5p; hsa-let-7i-5p; hsa-miR-93-5p; hsa-let-7e-5p; hsa-miR-98-5p; hsa-let-7a-5p; hsa-miR-130b-3p; hsa-miR-324-5p; hsa-let-7f-5p; hsa-let-7g-5p; hsa-let-7d-5p
GO0019216	regulation of lipid metabolic process	over-represented	7.24e-08	3.69e-06	3.69e-06	7.40515	22	hsa-miR-432-5p; hsa-let-7b-5p; hsa-let-7i-5p; hsa-miR-382-5p; hsa-miR-93-5p; hsa-miR-342-5p; hsa-let-7e-5p; hsa-miR-425-3p; hsa-miR-98-5p; hsa-let-7a-5p; hsa-miR-629-5p; hsa-miR-130b-3p; hsa-miR-30c-1-3p; hsa-miR-191-5p; hsa-miR-505-5p; hsa-let-7f-5p; hsa-let-7g-5p; hsa-let-7d-5p; hsa-miR-30e-3p; hsa-miR-335-5p; hsa-miR-376c-3p; hsa-miR-7-5p
GO0034089	establishment of meiotic sister chromatid cohesion	over-represented	7.26e-08	3.69e-06	3.69e-06	2.22951	13	hsa-let-7b-5p; hsa-let-7i-5p; hsa-miR-382-5p; hsa-miR-342-5p; hsa-let-7e-5p; hsa-miR-98-5p; hsa-let-7a-5p; hsa-miR-30c-1-3p; hsa-miR-191-5p; hsa-miR-320a-3p; hsa-let-7f-5p; hsa-let-7g-5p; hsa-let-7d-5p
GO0001555	oocyte growth	over-represented	7.26e-08	3.69e-06	3.69e-06	2.22951	13	hsa-let-7b-5p; hsa-let-7i-5p; hsa-miR-93-5p; hsa-miR-877-5p; hsa-let-7e-5p; hsa-miR-98-5p; hsa-let-7a-5p; hsa-miR-130b-3p; hsa-miR-30c-1-3p; hsa-miR-320a-3p; hsa-let-7f-5p; hsa-let-7g-5p; hsa-let-7d-5p
GO0030888	regulation of B cell proliferation	over-represented	7.26e-08	3.69e-06	3.69e-06	2.22951	13	hsa-let-7b-5p; hsa-let-7i-5p; hsa-let-7e-5p; hsa-miR-98-5p; hsa-let-7a-5p; hsa-miR-130b-3p; hsa-miR-30c-1-3p; hsa-miR-185-5p; hsa-miR-26a-5p; hsa-let-7f-5p; hsa-let-7g-5p; hsa-let-7d-5p; hsa-miR-335-5p
GO0090131	mesenchyme migration	over-represented	7.28e-08	3.69e-06	3.69e-06	1.1413	10	hsa-let-7b-5p; hsa-let-7i-5p; hsa-miR-877-5p; hsa-let-7e-5p; hsa-miR-98-5p; hsa-let-7a-5p; hsa-let-7f-5p; hsa-let-7g-5p; hsa-let-7d-5p; hsa-miR-7-5p
GO0019856	pyrimidine nucleobase biosynthetic process	over-represented	7.28e-08	3.69e-06	3.69e-06	1.1413	10	hsa-let-7b-5p; hsa-let-7i-5p; hsa-let-7e-5p; hsa-miR-98-5p; hsa-let-7a-5p; hsa-miR-320a-3p; hsa-miR-185-5p; hsa-let-7f-5p; hsa-let-7g-5p; hsa-let-7d-5p
GO0019210	kinase inhibitor activity	over-represented	7.35e-08	3.71e-06	3.71e-06	2.66745	14	hsa-let-7b-5p; hsa-let-7i-5p; hsa-let-7e-5p; hsa-miR-98-5p; hsa-miR-628-3p; hsa-let-7a-5p; hsa-miR-30c-1-3p; hsa-miR-320a-3p; hsa-miR-26a-5p; hsa-let-7f-5p; hsa-let-7g-5p; hsa-let-7d-5p; hsa-miR-335-5p; hsa-miR-7-5p
GO0043085	positive regulation of catalytic activity	over-represented	7.49e-08	3.72e-06	3.72e-06	7.41842	22	hsa-let-7b-5p; hsa-let-7i-5p; hsa-miR-93-5p; hsa-miR-877-5p; hsa-miR-342-5p; hsa-miR-339-3p; hsa-let-7e-5p; hsa-miR-98-5p; hsa-miR-423-5p; hsa-let-7a-5p; hsa-miR-1307-3p; hsa-miR-130b-3p; hsa-miR-30c-1-3p; hsa-miR-320a-3p; hsa-miR-26a-5p; hsa-let-7f-5p; hsa-let-7g-5p; hsa-let-7d-5p; hsa-miR-411-5p; hsa-miR-30e-3p; hsa-miR-335-5p; hsa-miR-7-5p
GO0045504	dynein heavy chain binding	over-represented	7.51e-08	3.72e-06	3.72e-06	3.64949	16	hsa-let-7b-5p; hsa-let-7i-5p; hsa-miR-93-5p; hsa-miR-139-3p; hsa-let-7e-5p; hsa-miR-425-3p; hsa-miR-98-5p; hsa-let-7a-5p; hsa-miR-130b-3p; hsa-miR-30c-1-3p; hsa-miR-324-5p; hsa-let-7f-5p; hsa-let-7g-5p; hsa-let-7d-5p; hsa-miR-335-5p; hsa-miR-7-5p
GO0007042	lysosomal lumen acidification	over-represented	7.51e-08	3.72e-06	3.72e-06	3.64949	16	hsa-let-7b-5p; hsa-let-7i-5p; hsa-miR-877-5p; hsa-let-7e-5p; hsa-miR-98-5p; hsa-let-7a-5p; hsa-miR-30c-1-3p; hsa-miR-505-5p; hsa-miR-320a-3p; hsa-miR-185-5p; hsa-miR-324-5p; hsa-let-7f-5p; hsa-let-7g-5p; hsa-let-7d-5p; hsa-miR-335-5p; hsa-miR-7-5p
GO0009265	2-deoxyribonucleotide biosynthetic process	over-represented	7.62e-08	3.72e-06	3.72e-06	1.47307	11	hsa-let-7b-5p; hsa-let-7i-5p; hsa-miR-93-5p; hsa-let-7e-5p; hsa-miR-98-5p; hsa-miR-423-5p; hsa-let-7a-5p; hsa-miR-26a-5p; hsa-let-7f-5p; hsa-let-7g-5p; hsa-let-7d-5p
GO0009263	deoxyribonucleotide biosynthetic process	over-represented	7.62e-08	3.72e-06	3.72e-06	1.47307	11	hsa-let-7b-5p; hsa-let-7i-5p; hsa-miR-93-5p; hsa-let-7e-5p; hsa-miR-98-5p; hsa-miR-423-5p; hsa-let-7a-5p; hsa-miR-26a-5p; hsa-let-7f-5p; hsa-let-7g-5p; hsa-let-7d-5p
GO0070528	protein kinase C signaling	over-represented	7.62e-08	3.72e-06	3.72e-06	1.47307	11	hsa-let-7b-5p; hsa-let-7i-5p; hsa-miR-93-5p; hsa-let-7e-5p; hsa-miR-98-5p; hsa-let-7a-5p; hsa-miR-320a-3p; hsa-let-7f-5p; hsa-let-7g-5p; hsa-let-7d-5p; hsa-miR-335-5p
GO0004748	ribonucleoside-diphosphate reductase activity, thioredoxin disulfide as acceptor	over-represented	7.62e-08	3.72e-06	3.72e-06	1.47307	11	hsa-let-7b-5p; hsa-let-7i-5p; hsa-miR-93-5p; hsa-let-7e-5p; hsa-miR-98-5p; hsa-miR-423-5p; hsa-let-7a-5p; hsa-miR-26a-5p; hsa-let-7f-5p; hsa-let-7g-5p; hsa-let-7d-5p
GO0005971	ribonucleoside-diphosphate reductase complex	over-represented	7.62e-08	3.72e-06	3.72e-06	1.47307	11	hsa-let-7b-5p; hsa-let-7i-5p; hsa-miR-93-5p; hsa-let-7e-5p; hsa-miR-98-5p; hsa-miR-423-5p; hsa-let-7a-5p; hsa-miR-26a-5p; hsa-let-7f-5p; hsa-let-7g-5p; hsa-let-7d-5p
GO0009185	ribonucleoside diphosphate metabolic process	over-represented	7.62e-08	3.72e-06	3.72e-06	1.47307	11	hsa-let-7b-5p; hsa-let-7i-5p; hsa-miR-93-5p; hsa-let-7e-5p; hsa-miR-98-5p; hsa-miR-423-5p; hsa-let-7a-5p; hsa-miR-26a-5p; hsa-let-7f-5p; hsa-let-7g-5p; hsa-let-7d-5p
GO1902176	negative regulation of oxidative stress-induced intrinsic apoptotic signaling pathway	over-represented	7.94e-08	3.81e-06	3.81e-06	6.03825	20	hsa-miR-432-5p; hsa-let-7b-5p; hsa-let-7i-5p; hsa-miR-93-5p; hsa-miR-342-5p; hsa-let-7e-5p; hsa-miR-98-5p; hsa-miR-423-5p; hsa-let-7a-5p; hsa-miR-1307-3p; hsa-miR-30c-1-3p; hsa-miR-320a-3p; hsa-miR-185-5p; hsa-miR-324-5p; hsa-miR-127-3p; hsa-miR-26a-5p; hsa-let-7f-5p; hsa-let-7g-5p; hsa-let-7d-5p; hsa-miR-7-5p
GO1904322	cellular response to forskolin	over-represented	7.92e-08	3.81e-06	3.81e-06	3.66276	16	hsa-let-7b-5p; hsa-let-7i-5p; hsa-miR-93-5p; hsa-miR-877-5p; hsa-let-7e-5p; hsa-miR-98-5p; hsa-miR-423-5p; hsa-let-7a-5p; hsa-miR-130b-3p; hsa-miR-30c-1-3p; hsa-miR-320a-3p; hsa-miR-26a-5p; hsa-let-7f-5p; hsa-let-7g-5p; hsa-let-7d-5p; hsa-miR-335-5p
GO0050850	positive regulation of calcium-mediated signaling	over-represented	7.83e-08	3.81e-06	3.81e-06	2.68072	14	hsa-let-7b-5p; hsa-let-7i-5p; hsa-miR-342-5p; hsa-let-7e-5p; hsa-miR-425-3p; hsa-miR-98-5p; hsa-let-7a-5p; hsa-miR-30c-1-3p; hsa-miR-324-5p; hsa-let-7f-5p; hsa-let-7g-5p; hsa-let-7d-5p; hsa-miR-411-5p; hsa-miR-335-5p
GO0060978	angiogenesis involved in coronary vascular morphogenesis	over-represented	7.87e-08	3.81e-06	3.81e-06	0.862607	9	hsa-let-7b-5p; hsa-miR-98-5p; hsa-miR-320a-3p; hsa-miR-26a-5p; hsa-let-7f-5p; hsa-let-7g-5p; hsa-let-7d-5p; hsa-miR-335-5p; hsa-miR-376c-3p
GO0006627	protein processing involved in protein targeting to mitochondrion	over-represented	8.15e-08	3.89e-06	3.89e-06	1.15457	10	hsa-let-7b-5p; hsa-let-7i-5p; hsa-let-7e-5p; hsa-miR-98-5p; hsa-miR-423-5p; hsa-let-7a-5p; hsa-miR-30c-1-3p; hsa-let-7f-5p; hsa-let-7g-5p; hsa-let-7d-5p
GO2000291	regulation of myoblast proliferation	over-represented	8.15e-08	3.89e-06	3.89e-06	1.15457	10	hsa-let-7b-5p; hsa-let-7i-5p; hsa-let-7e-5p; hsa-miR-98-5p; hsa-miR-423-5p; hsa-let-7a-5p; hsa-let-7f-5p; hsa-let-7g-5p; hsa-let-7d-5p; hsa-miR-335-5p
GO0030672	synaptic vesicle membrane	over-represented	8.23e-08	3.91e-06	3.91e-06	8.21468	23	hsa-miR-432-5p; hsa-let-7b-5p; hsa-let-7i-5p; hsa-miR-93-5p; hsa-miR-877-5p; hsa-let-7e-5p; hsa-miR-98-5p; hsa-miR-423-5p; hsa-let-7a-5p; hsa-miR-1307-3p; hsa-miR-629-5p; hsa-miR-130b-3p; hsa-miR-505-5p; hsa-miR-320a-3p; hsa-miR-185-5p; hsa-miR-324-5p; hsa-miR-26a-5p; hsa-let-7f-5p; hsa-let-7g-5p; hsa-let-7d-5p; hsa-miR-411-5p; hsa-miR-30e-3p; hsa-miR-335-5p
GO0004017	adenylate kinase activity	over-represented	8.64e-08	4.09e-06	4.09e-06	1.85792	12	hsa-let-7b-5p; hsa-let-7i-5p; hsa-let-7e-5p; hsa-miR-98-5p; hsa-miR-423-5p; hsa-let-7a-5p; hsa-miR-320a-3p; hsa-miR-324-5p; hsa-let-7f-5p; hsa-let-7g-5p; hsa-let-7d-5p; hsa-miR-335-5p
GO0005665	RNA polymerase II, core complex	over-represented	8.79e-08	4.13e-06	4.13e-06	3.68931	16	hsa-let-7b-5p; hsa-let-7i-5p; hsa-miR-93-5p; hsa-let-7e-5p; hsa-miR-98-5p; hsa-let-7a-5p; hsa-miR-130b-3p; hsa-miR-30c-1-3p; hsa-miR-505-5p; hsa-miR-320a-3p; hsa-miR-324-5p; hsa-miR-26a-5p; hsa-let-7f-5p; hsa-let-7g-5p; hsa-let-7d-5p; hsa-miR-7-5p
GO0070318	positive regulation of G0 to G1 transition	over-represented	8.78e-08	4.13e-06	4.13e-06	0.623731	8	hsa-let-7b-5p; hsa-let-7i-5p; hsa-let-7e-5p; hsa-miR-98-5p; hsa-let-7a-5p; hsa-let-7f-5p; hsa-let-7g-5p; hsa-let-7d-5p
GO0034498	early endosome to Golgi transport	over-represented	8.95e-08	4.19e-06	4.19e-06	4.81733	18	hsa-miR-432-5p; hsa-let-7b-5p; hsa-let-7i-5p; hsa-miR-382-5p; hsa-miR-93-5p; hsa-miR-877-5p; hsa-miR-139-3p; hsa-let-7e-5p; hsa-miR-98-5p; hsa-miR-423-5p; hsa-let-7a-5p; hsa-miR-30c-1-3p; hsa-miR-324-5p; hsa-let-7f-5p; hsa-let-7g-5p; hsa-let-7d-5p; hsa-miR-335-5p; hsa-miR-7-5p
GO0101004	cytolytic granule membrane	over-represented	9.11e-08	4.25e-06	4.25e-06	1.16784	10	hsa-let-7b-5p; hsa-let-7i-5p; hsa-let-7e-5p; hsa-miR-98-5p; hsa-let-7a-5p; hsa-miR-30c-1-3p; hsa-let-7f-5p; hsa-let-7g-5p; hsa-let-7d-5p; hsa-miR-335-5p
GO0016559	peroxisome fission	over-represented	9.2e-08	4.27e-06	4.27e-06	1.49961	11	hsa-let-7b-5p; hsa-let-7i-5p; hsa-miR-93-5p; hsa-let-7e-5p; hsa-miR-98-5p; hsa-let-7a-5p; hsa-miR-130b-3p; hsa-let-7f-5p; hsa-let-7g-5p; hsa-let-7d-5p; hsa-miR-335-5p
GO1902600	proton transmembrane transport	over-represented	9.48e-08	4.37e-06	4.37e-06	9.07728	24	hsa-let-7b-5p; hsa-let-7i-5p; hsa-miR-93-5p; hsa-miR-877-5p; hsa-miR-139-3p; hsa-miR-342-5p; hsa-miR-339-3p; hsa-let-7e-5p; hsa-miR-98-5p; hsa-miR-423-5p; hsa-let-7a-5p; hsa-miR-130b-3p; hsa-miR-30c-1-3p; hsa-miR-505-5p; hsa-miR-320a-3p; hsa-miR-185-5p; hsa-miR-324-5p; hsa-miR-26a-5p; hsa-let-7f-5p; hsa-let-7g-5p; hsa-let-7d-5p; hsa-miR-411-5p; hsa-miR-30e-3p; hsa-miR-335-5p
GO0045842	positive regulation of mitotic metaphaseanaphase transition	over-represented	9.47e-08	4.37e-06	4.37e-06	2.72053	14	hsa-miR-432-5p; hsa-let-7b-5p; hsa-let-7i-5p; hsa-miR-93-5p; hsa-miR-877-5p; hsa-let-7e-5p; hsa-miR-98-5p; hsa-let-7a-5p; hsa-miR-130b-3p; hsa-miR-26a-5p; hsa-let-7f-5p; hsa-let-7g-5p; hsa-let-7d-5p; hsa-miR-335-5p
GO0045656	negative regulation of monocyte differentiation	over-represented	9.67e-08	4.43e-06	4.43e-06	4.25995	17	hsa-let-7b-5p; hsa-let-7i-5p; hsa-miR-93-5p; hsa-let-7e-5p; hsa-miR-98-5p; hsa-miR-423-5p; hsa-let-7a-5p; hsa-miR-191-5p; hsa-miR-320a-3p; hsa-miR-185-5p; hsa-miR-26a-5p; hsa-let-7f-5p; hsa-let-7g-5p; hsa-let-7d-5p; hsa-miR-30e-3p; hsa-miR-335-5p; hsa-miR-7-5p
GO0097067	cellular response to thyroid hormone stimulus	over-represented	9.66e-08	4.43e-06	4.43e-06	2.28259	13	hsa-let-7b-5p; hsa-let-7i-5p; hsa-miR-93-5p; hsa-let-7e-5p; hsa-miR-98-5p; hsa-let-7a-5p; hsa-miR-130b-3p; hsa-miR-320a-3p; hsa-let-7f-5p; hsa-let-7g-5p; hsa-let-7d-5p; hsa-miR-411-5p; hsa-miR-335-5p
GO0046975	histone H3K36 methyltransferase activity	over-represented	9.77e-08	4.46e-06	4.46e-06	4.84387	18	hsa-let-7b-5p; hsa-let-7i-5p; hsa-miR-93-5p; hsa-miR-139-3p; hsa-let-7e-5p; hsa-miR-98-5p; hsa-miR-423-5p; hsa-let-7a-5p; hsa-miR-130b-3p; hsa-miR-30c-1-3p; hsa-miR-320a-3p; hsa-miR-185-5p; hsa-miR-324-5p; hsa-miR-26a-5p; hsa-let-7f-5p; hsa-let-7g-5p; hsa-let-7d-5p; hsa-miR-7-5p
GO0035145	exon-exon junction complex	over-represented	1.01e-07	4.58e-06	4.58e-06	1.88447	12	hsa-let-7b-5p; hsa-let-7i-5p; hsa-miR-93-5p; hsa-miR-877-5p; hsa-miR-139-3p; hsa-let-7e-5p; hsa-miR-98-5p; hsa-let-7a-5p; hsa-miR-30c-1-3p; hsa-let-7f-5p; hsa-let-7g-5p; hsa-let-7d-5p
GO0031509	subtelomeric heterochromatin formation	over-represented	1.01e-07	4.58e-06	4.58e-06	1.88447	12	hsa-let-7b-5p; hsa-miR-93-5p; hsa-miR-342-5p; hsa-let-7e-5p; hsa-miR-98-5p; hsa-let-7a-5p; hsa-miR-130b-3p; hsa-miR-30c-1-3p; hsa-miR-320a-3p; hsa-miR-185-5p; hsa-miR-26a-5p; hsa-miR-7-5p
GO2000622	regulation of nuclear-transcribed mRNA catabolic process, nonsense-mediated decay	over-represented	1.01e-07	4.58e-06	4.58e-06	1.51288	11	hsa-let-7b-5p; hsa-let-7i-5p; hsa-miR-877-5p; hsa-miR-139-3p; hsa-let-7e-5p; hsa-miR-98-5p; hsa-let-7a-5p; hsa-miR-30c-1-3p; hsa-let-7f-5p; hsa-let-7g-5p; hsa-let-7d-5p
GO0036445	neuronal stem cell division	over-represented	1.03e-07	4.62e-06	4.62e-06	0.889149	9	hsa-let-7b-5p; hsa-let-7i-5p; hsa-miR-93-5p; hsa-let-7e-5p; hsa-miR-98-5p; hsa-let-7a-5p; hsa-let-7f-5p; hsa-let-7g-5p; hsa-let-7d-5p
GO0046899	nucleoside triphosphate adenylate kinase activity	over-represented	1.03e-07	4.62e-06	4.62e-06	0.889149	9	hsa-let-7b-5p; hsa-let-7i-5p; hsa-let-7e-5p; hsa-miR-98-5p; hsa-let-7a-5p; hsa-miR-324-5p; hsa-let-7f-5p; hsa-let-7g-5p; hsa-let-7d-5p
GO0010825	positive regulation of centrosome duplication	over-represented	1.03e-07	4.62e-06	4.62e-06	0.889149	9	hsa-let-7b-5p; hsa-let-7i-5p; hsa-let-7e-5p; hsa-miR-98-5p; hsa-let-7a-5p; hsa-miR-30c-1-3p; hsa-let-7f-5p; hsa-let-7g-5p; hsa-let-7d-5p
GO0032231	regulation of actin filament bundle assembly	over-represented	1.04e-07	4.65e-06	4.65e-06	0.637002	8	hsa-let-7b-5p; hsa-let-7i-5p; hsa-let-7e-5p; hsa-miR-98-5p; hsa-let-7a-5p; hsa-let-7f-5p; hsa-let-7g-5p; hsa-let-7d-5p
GO0017147	Wnt-protein binding	over-represented	1.08e-07	4.76e-06	4.76e-06	6.14442	20	hsa-let-7b-5p; hsa-let-7i-5p; hsa-miR-382-5p; hsa-miR-93-5p; hsa-let-7e-5p; hsa-miR-98-5p; hsa-miR-628-3p; hsa-miR-423-5p; hsa-let-7a-5p; hsa-miR-130b-3p; hsa-miR-185-5p; hsa-miR-127-3p; hsa-miR-26a-5p; hsa-let-7f-5p; hsa-let-7g-5p; hsa-let-7d-5p; hsa-miR-30e-3p; hsa-miR-335-5p; hsa-miR-376c-3p; hsa-miR-7-5p
GO0001094	TFIID-class transcription factor complex binding	over-represented	1.07e-07	4.76e-06	4.76e-06	2.74707	14	hsa-let-7b-5p; hsa-let-7i-5p; hsa-let-7e-5p; hsa-miR-98-5p; hsa-let-7a-5p; hsa-miR-130b-3p; hsa-miR-30c-1-3p; hsa-miR-505-5p; hsa-miR-185-5p; hsa-miR-324-5p; hsa-miR-26a-5p; hsa-let-7f-5p; hsa-let-7g-5p; hsa-let-7d-5p
GO0006520	amino acid metabolic process	over-represented	1.1e-07	4.84e-06	4.84e-06	1.89774	12	hsa-let-7b-5p; hsa-let-7i-5p; hsa-let-7e-5p; hsa-miR-98-5p; hsa-let-7a-5p; hsa-miR-191-5p; hsa-miR-320a-3p; hsa-miR-26a-5p; hsa-let-7f-5p; hsa-let-7g-5p; hsa-let-7d-5p; hsa-miR-335-5p
GO0045277	respiratory chain complex IV	over-represented	1.13e-07	4.94e-06	4.94e-06	3.2381	15	hsa-let-7b-5p; hsa-let-7i-5p; hsa-miR-93-5p; hsa-miR-139-3p; hsa-let-7e-5p; hsa-miR-98-5p; hsa-miR-423-5p; hsa-let-7a-5p; hsa-miR-30c-1-3p; hsa-miR-320a-3p; hsa-miR-26a-5p; hsa-let-7f-5p; hsa-let-7g-5p; hsa-let-7d-5p; hsa-miR-335-5p
GO0008198	ferrous iron binding	over-represented	1.13e-07	4.95e-06	4.95e-06	5.50742	19	hsa-let-7b-5p; hsa-let-7i-5p; hsa-miR-93-5p; hsa-miR-342-5p; hsa-let-7e-5p; hsa-miR-98-5p; hsa-let-7a-5p; hsa-miR-1307-3p; hsa-miR-130b-3p; hsa-miR-30c-1-3p; hsa-miR-185-5p; hsa-miR-26a-5p; hsa-let-7f-5p; hsa-let-7g-5p; hsa-let-7d-5p; hsa-miR-411-5p; hsa-miR-30e-3p; hsa-miR-335-5p; hsa-miR-7-5p
GO0030893	meiotic cohesin complex	over-represented	1.19e-07	5.16e-06	5.16e-06	1.91101	12	hsa-let-7b-5p; hsa-let-7i-5p; hsa-miR-382-5p; hsa-miR-342-5p; hsa-let-7e-5p; hsa-miR-98-5p; hsa-let-7a-5p; hsa-miR-30c-1-3p; hsa-miR-320a-3p; hsa-let-7f-5p; hsa-let-7g-5p; hsa-let-7d-5p
GO0046604	positive regulation of mitotic centrosome separation	over-represented	1.19e-07	5.16e-06	5.16e-06	1.91101	12	hsa-let-7b-5p; hsa-let-7i-5p; hsa-let-7e-5p; hsa-miR-98-5p; hsa-let-7a-5p; hsa-miR-30c-1-3p; hsa-miR-320a-3p; hsa-let-7f-5p; hsa-let-7g-5p; hsa-let-7d-5p; hsa-miR-30e-3p; hsa-miR-7-5p
GO0007035	vacuolar acidification	over-represented	1.21e-07	5.25e-06	5.25e-06	4.91023	18	hsa-let-7b-5p; hsa-let-7i-5p; hsa-miR-93-5p; hsa-miR-877-5p; hsa-let-7e-5p; hsa-miR-98-5p; hsa-let-7a-5p; hsa-miR-629-5p; hsa-miR-130b-3p; hsa-miR-30c-1-3p; hsa-miR-320a-3p; hsa-miR-185-5p; hsa-let-7f-5p; hsa-let-7g-5p; hsa-let-7d-5p; hsa-miR-411-5p; hsa-miR-30e-3p; hsa-miR-335-5p
GO0017134	fibroblast growth factor binding	over-represented	1.23e-07	5.26e-06	5.26e-06	5.53396	19	hsa-let-7b-5p; hsa-let-7i-5p; hsa-miR-93-5p; hsa-let-7e-5p; hsa-miR-98-5p; hsa-miR-423-5p; hsa-let-7a-5p; hsa-miR-1307-3p; hsa-miR-30c-1-3p; hsa-miR-320a-3p; hsa-miR-185-5p; hsa-miR-324-5p; hsa-miR-26a-5p; hsa-let-7f-5p; hsa-let-7g-5p; hsa-let-7d-5p; hsa-miR-411-5p; hsa-miR-30e-3p; hsa-miR-335-5p
GO0015067	amidinotransferase activity	over-represented	1.24e-07	5.26e-06	5.26e-06	0.650273	8	hsa-let-7b-5p; hsa-let-7i-5p; hsa-let-7e-5p; hsa-miR-98-5p; hsa-let-7a-5p; hsa-let-7f-5p; hsa-let-7g-5p; hsa-let-7d-5p
GO0006601	creatine biosynthetic process	over-represented	1.24e-07	5.26e-06	5.26e-06	0.650273	8	hsa-let-7b-5p; hsa-let-7i-5p; hsa-let-7e-5p; hsa-miR-98-5p; hsa-let-7a-5p; hsa-let-7f-5p; hsa-let-7g-5p; hsa-let-7d-5p
GO0015068	glycine amidinotransferase activity	over-represented	1.24e-07	5.26e-06	5.26e-06	0.650273	8	hsa-let-7b-5p; hsa-let-7i-5p; hsa-let-7e-5p; hsa-miR-98-5p; hsa-let-7a-5p; hsa-let-7f-5p; hsa-let-7g-5p; hsa-let-7d-5p
GO0014889	muscle atrophy	over-represented	1.24e-07	5.26e-06	5.26e-06	0.650273	8	hsa-let-7b-5p; hsa-let-7i-5p; hsa-let-7e-5p; hsa-miR-98-5p; hsa-let-7a-5p; hsa-let-7f-5p; hsa-let-7g-5p; hsa-let-7d-5p
GO0098967	exocytic insertion of neurotransmitter receptor to postsynaptic membrane	over-represented	1.26e-07	5.34e-06	5.34e-06	1.20765	10	hsa-let-7b-5p; hsa-let-7i-5p; hsa-let-7e-5p; hsa-miR-98-5p; hsa-let-7a-5p; hsa-miR-30c-1-3p; hsa-let-7f-5p; hsa-let-7g-5p; hsa-let-7d-5p; hsa-miR-335-5p
GO0050145	nucleoside monophosphate kinase activity	over-represented	1.26e-07	5.34e-06	5.34e-06	1.20765	10	hsa-let-7b-5p; hsa-let-7i-5p; hsa-miR-93-5p; hsa-let-7e-5p; hsa-miR-98-5p; hsa-let-7a-5p; hsa-miR-130b-3p; hsa-let-7f-5p; hsa-let-7g-5p; hsa-let-7d-5p
GO0060546	negative regulation of necroptotic process	over-represented	1.27e-07	5.35e-06	5.35e-06	2.33568	13	hsa-let-7b-5p; hsa-let-7i-5p; hsa-miR-93-5p; hsa-let-7e-5p; hsa-miR-98-5p; hsa-miR-423-5p; hsa-let-7a-5p; hsa-miR-191-5p; hsa-miR-320a-3p; hsa-let-7f-5p; hsa-let-7g-5p; hsa-let-7d-5p; hsa-miR-335-5p
GO0032368	regulation of lipid transport	over-represented	1.27e-07	5.35e-06	5.35e-06	2.33568	13	hsa-miR-432-5p; hsa-let-7b-5p; hsa-let-7i-5p; hsa-miR-382-5p; hsa-miR-877-5p; hsa-let-7e-5p; hsa-miR-98-5p; hsa-miR-423-5p; hsa-let-7a-5p; hsa-let-7f-5p; hsa-let-7g-5p; hsa-let-7d-5p; hsa-miR-335-5p
GO0004197	cysteine-type endopeptidase activity	over-represented	1.31e-07	5.42e-06	5.42e-06	10.0726	25	hsa-miR-432-5p; hsa-let-7b-5p; hsa-let-7i-5p; hsa-miR-382-5p; hsa-miR-93-5p; hsa-miR-877-5p; hsa-miR-342-5p; hsa-let-7e-5p; hsa-miR-98-5p; hsa-miR-423-5p; hsa-let-7a-5p; hsa-miR-1307-3p; hsa-miR-130b-3p; hsa-miR-30c-1-3p; hsa-miR-191-5p; hsa-miR-320a-3p; hsa-miR-324-5p; hsa-miR-127-3p; hsa-miR-26a-5p; hsa-let-7f-5p; hsa-let-7g-5p; hsa-let-7d-5p; hsa-miR-411-5p; hsa-miR-335-5p; hsa-miR-7-5p
GO0006123	mitochondrial electron transport, cytochrome c to oxygen	over-represented	1.33e-07	5.42e-06	5.42e-06	5.5605	19	hsa-let-7b-5p; hsa-let-7i-5p; hsa-miR-93-5p; hsa-miR-139-3p; hsa-let-7e-5p; hsa-miR-98-5p; hsa-miR-628-3p; hsa-miR-423-5p; hsa-let-7a-5p; hsa-miR-30c-1-3p; hsa-miR-505-5p; hsa-miR-320a-3p; hsa-miR-324-5p; hsa-miR-26a-5p; hsa-let-7f-5p; hsa-let-7g-5p; hsa-let-7d-5p; hsa-miR-335-5p; hsa-miR-7-5p
GO0006635	fatty acid beta-oxidation	over-represented	1.32e-07	5.42e-06	5.42e-06	3.79547	16	hsa-let-7b-5p; hsa-let-7i-5p; hsa-miR-93-5p; hsa-miR-877-5p; hsa-let-7e-5p; hsa-miR-98-5p; hsa-let-7a-5p; hsa-miR-130b-3p; hsa-miR-30c-1-3p; hsa-miR-320a-3p; hsa-miR-324-5p; hsa-let-7f-5p; hsa-let-7g-5p; hsa-let-7d-5p; hsa-miR-411-5p; hsa-miR-30e-3p
GO0001775	cell activation	over-represented	1.33e-07	5.42e-06	5.42e-06	3.27791	15	hsa-let-7b-5p; hsa-let-7i-5p; hsa-miR-139-3p; hsa-miR-342-5p; hsa-let-7e-5p; hsa-miR-425-3p; hsa-miR-98-5p; hsa-let-7a-5p; hsa-miR-130b-3p; hsa-miR-30c-1-3p; hsa-miR-26a-5p; hsa-let-7f-5p; hsa-let-7g-5p; hsa-let-7d-5p; hsa-miR-335-5p
GO0042058	regulation of epidermal growth factor receptor signaling pathway	over-represented	1.33e-07	5.42e-06	5.42e-06	1.55269	11	hsa-let-7b-5p; hsa-let-7i-5p; hsa-let-7e-5p; hsa-miR-98-5p; hsa-let-7a-5p; hsa-miR-26a-5p; hsa-let-7f-5p; hsa-let-7g-5p; hsa-let-7d-5p; hsa-miR-335-5p; hsa-miR-7-5p
GO1990523	bone regeneration	over-represented	1.35e-07	5.42e-06	5.42e-06	0.915691	9	hsa-let-7b-5p; hsa-let-7i-5p; hsa-miR-93-5p; hsa-let-7e-5p; hsa-miR-98-5p; hsa-let-7a-5p; hsa-let-7f-5p; hsa-let-7g-5p; hsa-let-7d-5p
GO0072255	metanephric glomerular mesangial cell development	over-represented	1.35e-07	5.42e-06	5.42e-06	0.915691	9	hsa-let-7b-5p; hsa-let-7i-5p; hsa-miR-93-5p; hsa-let-7e-5p; hsa-miR-98-5p; hsa-let-7a-5p; hsa-let-7f-5p; hsa-let-7g-5p; hsa-let-7d-5p
GO1902990	mitotic telomere maintenance via semi-conservative replication	over-represented	1.35e-07	5.42e-06	5.42e-06	0.915691	9	hsa-let-7b-5p; hsa-let-7i-5p; hsa-miR-877-5p; hsa-let-7e-5p; hsa-miR-98-5p; hsa-let-7a-5p; hsa-let-7f-5p; hsa-let-7g-5p; hsa-let-7d-5p
GO1904394	negative regulation of skeletal muscle acetylcholine-gated channel clustering	over-represented	1.35e-07	5.42e-06	5.42e-06	0.915691	9	hsa-let-7b-5p; hsa-let-7i-5p; hsa-miR-93-5p; hsa-let-7e-5p; hsa-miR-98-5p; hsa-let-7a-5p; hsa-let-7f-5p; hsa-let-7g-5p; hsa-let-7d-5p
GO2000591	positive regulation of metanephric mesenchymal cell migration	over-represented	1.35e-07	5.42e-06	5.42e-06	0.915691	9	hsa-let-7b-5p; hsa-let-7i-5p; hsa-miR-93-5p; hsa-let-7e-5p; hsa-miR-98-5p; hsa-let-7a-5p; hsa-let-7f-5p; hsa-let-7g-5p; hsa-let-7d-5p
GO1905176	positive regulation of vascular associated smooth muscle cell dedifferentiation	over-represented	1.35e-07	5.42e-06	5.42e-06	0.915691	9	hsa-let-7b-5p; hsa-let-7i-5p; hsa-miR-93-5p; hsa-let-7e-5p; hsa-miR-98-5p; hsa-let-7a-5p; hsa-let-7f-5p; hsa-let-7g-5p; hsa-let-7d-5p
GO1904393	regulation of skeletal muscle acetylcholine-gated channel clustering	over-represented	1.35e-07	5.42e-06	5.42e-06	0.915691	9	hsa-let-7b-5p; hsa-let-7i-5p; hsa-miR-93-5p; hsa-let-7e-5p; hsa-miR-98-5p; hsa-let-7a-5p; hsa-let-7f-5p; hsa-let-7g-5p; hsa-let-7d-5p
GO1990074	polyuridylation-dependent mRNA catabolic process	over-represented	1.33e-07	5.42e-06	5.42e-06	0.14598	5	hsa-let-7b-5p; hsa-let-7a-5p; hsa-miR-629-5p; hsa-miR-26a-5p; hsa-miR-335-5p
GO0006970	response to osmotic stress	over-represented	1.37e-07	5.5e-06	5.5e-06	2.80016	14	hsa-let-7b-5p; hsa-let-7i-5p; hsa-miR-93-5p; hsa-let-7e-5p; hsa-miR-98-5p; hsa-let-7a-5p; hsa-miR-1307-3p; hsa-miR-130b-3p; hsa-miR-191-5p; hsa-let-7f-5p; hsa-let-7g-5p; hsa-let-7d-5p; hsa-miR-335-5p; hsa-miR-7-5p
GO0002227	innate immune response in mucosa	over-represented	1.4e-07	5.6e-06	5.6e-06	3.29118	15	hsa-let-7b-5p; hsa-let-7i-5p; hsa-miR-93-5p; hsa-let-7e-5p; hsa-miR-98-5p; hsa-miR-423-5p; hsa-let-7a-5p; hsa-miR-629-5p; hsa-miR-320a-3p; hsa-miR-26a-5p; hsa-let-7f-5p; hsa-let-7g-5p; hsa-let-7d-5p; hsa-miR-335-5p; hsa-miR-7-5p
GO1904200	iodide transmembrane transport	over-represented	1.41e-07	5.6e-06	5.6e-06	1.22092	10	hsa-let-7b-5p; hsa-let-7i-5p; hsa-miR-139-3p; hsa-let-7e-5p; hsa-miR-98-5p; hsa-miR-423-5p; hsa-let-7a-5p; hsa-let-7f-5p; hsa-let-7g-5p; hsa-let-7d-5p
GO1902430	negative regulation of amyloid-beta formation	over-represented	1.5e-07	5.94e-06	5.94e-06	5.60031	19	hsa-let-7b-5p; hsa-let-7i-5p; hsa-miR-382-5p; hsa-miR-93-5p; hsa-let-7e-5p; hsa-miR-98-5p; hsa-miR-423-5p; hsa-let-7a-5p; hsa-miR-130b-3p; hsa-miR-30c-1-3p; hsa-miR-320a-3p; hsa-miR-324-5p; hsa-miR-26a-5p; hsa-let-7f-5p; hsa-let-7g-5p; hsa-let-7d-5p; hsa-miR-335-5p; hsa-miR-376c-3p; hsa-miR-7-5p
GO0004322	ferroxidase activity	over-represented	1.5e-07	5.94e-06	5.94e-06	1.95082	12	hsa-let-7b-5p; hsa-let-7i-5p; hsa-miR-342-5p; hsa-let-7e-5p; hsa-miR-98-5p; hsa-let-7a-5p; hsa-miR-1307-3p; hsa-let-7f-5p; hsa-let-7g-5p; hsa-let-7d-5p; hsa-miR-411-5p; hsa-miR-30e-3p
GO0006661	phosphatidylinositol biosynthetic process	over-represented	1.51e-07	5.95e-06	5.95e-06	10.139	25	hsa-miR-432-5p; hsa-let-7b-5p; hsa-let-7i-5p; hsa-miR-382-5p; hsa-miR-93-5p; hsa-miR-877-5p; hsa-miR-342-5p; hsa-miR-339-3p; hsa-let-7e-5p; hsa-miR-425-3p; hsa-miR-98-5p; hsa-miR-423-5p; hsa-let-7a-5p; hsa-miR-1307-3p; hsa-miR-130b-3p; hsa-miR-30c-1-3p; hsa-miR-191-5p; hsa-miR-505-5p; hsa-miR-320a-3p; hsa-miR-324-5p; hsa-miR-26a-5p; hsa-let-7f-5p; hsa-let-7g-5p; hsa-let-7d-5p; hsa-miR-335-5p
GO0030072	peptide hormone secretion	over-represented	1.53e-07	6.03e-06	6.03e-06	0.928962	9	hsa-let-7b-5p; hsa-let-7i-5p; hsa-let-7e-5p; hsa-miR-98-5p; hsa-let-7a-5p; hsa-miR-130b-3p; hsa-let-7f-5p; hsa-let-7g-5p; hsa-let-7d-5p
GO0097708	intracellular vesicle	over-represented	1.55e-07	6.07e-06	6.07e-06	2.8267	14	hsa-let-7b-5p; hsa-let-7i-5p; hsa-miR-93-5p; hsa-miR-342-5p; hsa-let-7e-5p; hsa-miR-425-3p; hsa-miR-98-5p; hsa-let-7a-5p; hsa-miR-26a-5p; hsa-let-7f-5p; hsa-let-7g-5p; hsa-let-7d-5p; hsa-miR-335-5p; hsa-miR-7-5p
GO0002281	macrophage activation involved in immune response	over-represented	1.58e-07	6.2e-06	6.2e-06	1.57923	11	hsa-let-7b-5p; hsa-let-7i-5p; hsa-miR-342-5p; hsa-let-7e-5p; hsa-miR-425-3p; hsa-miR-98-5p; hsa-let-7a-5p; hsa-let-7f-5p; hsa-let-7g-5p; hsa-let-7d-5p; hsa-miR-335-5p
GO0099053	activating signal cointegrator 1 complex	over-represented	1.62e-07	6.33e-06	6.33e-06	0.278689	6	hsa-let-7b-5p; hsa-miR-98-5p; hsa-let-7a-5p; hsa-miR-320a-3p; hsa-miR-26a-5p; hsa-let-7f-5p
GO0006418	tRNA aminoacylation for protein translation	over-represented	1.64e-07	6.38e-06	6.38e-06	2.83997	14	hsa-let-7b-5p; hsa-let-7i-5p; hsa-miR-93-5p; hsa-let-7e-5p; hsa-miR-98-5p; hsa-let-7a-5p; hsa-miR-130b-3p; hsa-miR-505-5p; hsa-miR-185-5p; hsa-miR-324-5p; hsa-let-7f-5p; hsa-let-7g-5p; hsa-let-7d-5p; hsa-miR-411-5p
GO0035435	phosphate ion transmembrane transport	over-represented	1.67e-07	6.47e-06	6.47e-06	2.38876	13	hsa-let-7b-5p; hsa-let-7i-5p; hsa-miR-382-5p; hsa-miR-877-5p; hsa-let-7e-5p; hsa-miR-98-5p; hsa-let-7a-5p; hsa-miR-324-5p; hsa-let-7f-5p; hsa-let-7g-5p; hsa-let-7d-5p; hsa-miR-335-5p; hsa-miR-7-5p
GO0000775	chromosome, centromeric region	over-represented	1.68e-07	6.48e-06	6.48e-06	9.32943	24	hsa-miR-432-5p; hsa-let-7b-5p; hsa-let-7i-5p; hsa-miR-382-5p; hsa-miR-93-5p; hsa-miR-877-5p; hsa-miR-342-5p; hsa-let-7e-5p; hsa-miR-98-5p; hsa-let-7a-5p; hsa-miR-1307-3p; hsa-miR-30c-1-3p; hsa-miR-191-5p; hsa-miR-505-5p; hsa-miR-320a-3p; hsa-miR-185-5p; hsa-miR-324-5p; hsa-let-7f-5p; hsa-let-7g-5p; hsa-let-7d-5p; hsa-miR-411-5p; hsa-miR-335-5p; hsa-miR-376c-3p; hsa-miR-7-5p
GO0046039	GTP metabolic process	over-represented	1.68e-07	6.48e-06	6.48e-06	4.4192	17	hsa-let-7b-5p; hsa-let-7i-5p; hsa-miR-93-5p; hsa-let-7e-5p; hsa-miR-98-5p; hsa-miR-423-5p; hsa-let-7a-5p; hsa-miR-130b-3p; hsa-miR-30c-1-3p; hsa-miR-320a-3p; hsa-miR-185-5p; hsa-miR-324-5p; hsa-miR-26a-5p; hsa-let-7f-5p; hsa-let-7g-5p; hsa-let-7d-5p; hsa-miR-335-5p
GO0061909	autophagosome-lysosome fusion	over-represented	1.69e-07	6.5e-06	6.5e-06	3.86183	16	hsa-let-7b-5p; hsa-let-7i-5p; hsa-miR-93-5p; hsa-miR-342-5p; hsa-let-7e-5p; hsa-miR-98-5p; hsa-let-7a-5p; hsa-miR-30c-1-3p; hsa-miR-320a-3p; hsa-miR-185-5p; hsa-miR-324-5p; hsa-let-7f-5p; hsa-let-7g-5p; hsa-let-7d-5p; hsa-miR-335-5p; hsa-miR-7-5p
GO0038003	G protein-coupled opioid receptor signaling pathway	over-represented	1.74e-07	6.6e-06	6.6e-06	0.942233	9	hsa-let-7b-5p; hsa-let-7i-5p; hsa-let-7e-5p; hsa-miR-98-5p; hsa-let-7a-5p; hsa-miR-324-5p; hsa-let-7f-5p; hsa-let-7g-5p; hsa-let-7d-5p
GO0035598	N6-threonylcarbomyladenosine methylthiotransferase activity	over-represented	1.74e-07	6.6e-06	6.6e-06	0.942233	9	hsa-let-7b-5p; hsa-let-7i-5p; hsa-let-7e-5p; hsa-miR-98-5p; hsa-let-7a-5p; hsa-miR-30c-1-3p; hsa-let-7f-5p; hsa-let-7g-5p; hsa-let-7d-5p
GO0034695	response to prostaglandin E	over-represented	1.74e-07	6.6e-06	6.6e-06	0.942233	9	hsa-let-7b-5p; hsa-let-7i-5p; hsa-let-7e-5p; hsa-miR-98-5p; hsa-let-7a-5p; hsa-let-7f-5p; hsa-let-7g-5p; hsa-let-7d-5p; hsa-miR-335-5p
GO0035600	tRNA methylthiolation	over-represented	1.74e-07	6.6e-06	6.6e-06	0.942233	9	hsa-let-7b-5p; hsa-let-7i-5p; hsa-let-7e-5p; hsa-miR-98-5p; hsa-let-7a-5p; hsa-miR-30c-1-3p; hsa-let-7f-5p; hsa-let-7g-5p; hsa-let-7d-5p
GO0003281	ventricular septum development	over-represented	1.78e-07	6.72e-06	6.72e-06	3.8751	16	hsa-let-7b-5p; hsa-let-7i-5p; hsa-miR-342-5p; hsa-let-7e-5p; hsa-miR-98-5p; hsa-miR-423-5p; hsa-let-7a-5p; hsa-miR-191-5p; hsa-miR-320a-3p; hsa-miR-185-5p; hsa-let-7f-5p; hsa-let-7g-5p; hsa-let-7d-5p; hsa-miR-30e-3p; hsa-miR-335-5p; hsa-miR-7-5p
GO0042267	natural killer cell mediated cytotoxicity	over-represented	1.83e-07	6.89e-06	6.89e-06	7.03357	21	hsa-miR-432-5p; hsa-let-7b-5p; hsa-let-7i-5p; hsa-miR-93-5p; hsa-miR-877-5p; hsa-let-7e-5p; hsa-miR-425-3p; hsa-miR-98-5p; hsa-miR-423-5p; hsa-let-7a-5p; hsa-miR-30c-1-3p; hsa-miR-320a-3p; hsa-miR-185-5p; hsa-miR-324-5p; hsa-miR-26a-5p; hsa-let-7f-5p; hsa-let-7g-5p; hsa-let-7d-5p; hsa-miR-411-5p; hsa-miR-335-5p; hsa-miR-7-5p
GO0042581	specific granule	over-represented	1.87e-07	6.97e-06	6.97e-06	3.88837	16	hsa-let-7b-5p; hsa-let-7i-5p; hsa-miR-93-5p; hsa-let-7e-5p; hsa-miR-98-5p; hsa-let-7a-5p; hsa-miR-1307-3p; hsa-miR-130b-3p; hsa-miR-30c-1-3p; hsa-miR-505-5p; hsa-miR-320a-3p; hsa-let-7f-5p; hsa-let-7g-5p; hsa-let-7d-5p; hsa-miR-335-5p; hsa-miR-7-5p
GO0003824	catalytic activity	over-represented	1.88e-07	6.97e-06	6.97e-06	1.99063	12	hsa-miR-432-5p; hsa-let-7b-5p; hsa-let-7i-5p; hsa-let-7e-5p; hsa-miR-98-5p; hsa-let-7a-5p; hsa-let-7f-5p; hsa-let-7g-5p; hsa-let-7d-5p; hsa-miR-411-5p; hsa-miR-335-5p; hsa-miR-7-5p
GO0097413	Lewy body	over-represented	1.89e-07	6.97e-06	6.97e-06	1.60578	11	hsa-let-7b-5p; hsa-let-7i-5p; hsa-let-7e-5p; hsa-miR-98-5p; hsa-let-7a-5p; hsa-miR-505-5p; hsa-miR-185-5p; hsa-let-7f-5p; hsa-let-7g-5p; hsa-let-7d-5p; hsa-miR-335-5p
GO0040001	establishment of mitotic spindle localization	over-represented	1.89e-07	6.97e-06	6.97e-06	1.60578	11	hsa-miR-432-5p; hsa-let-7b-5p; hsa-let-7i-5p; hsa-let-7e-5p; hsa-miR-98-5p; hsa-let-7a-5p; hsa-miR-320a-3p; hsa-let-7f-5p; hsa-let-7g-5p; hsa-let-7d-5p; hsa-miR-7-5p
GO0010888	negative regulation of lipid storage	over-represented	1.89e-07	6.97e-06	6.97e-06	1.60578	11	hsa-let-7b-5p; hsa-miR-93-5p; hsa-miR-98-5p; hsa-let-7a-5p; hsa-miR-130b-3p; hsa-miR-30c-1-3p; hsa-miR-320a-3p; hsa-miR-26a-5p; hsa-let-7f-5p; hsa-miR-30e-3p; hsa-miR-335-5p
GO0043457	regulation of cellular respiration	over-represented	1.89e-07	6.97e-06	6.97e-06	1.60578	11	hsa-let-7b-5p; hsa-let-7i-5p; hsa-let-7e-5p; hsa-miR-98-5p; hsa-let-7a-5p; hsa-miR-1307-3p; hsa-miR-26a-5p; hsa-let-7f-5p; hsa-let-7g-5p; hsa-let-7d-5p; hsa-miR-411-5p
GO0072423	response to DNA damage checkpoint signaling	over-represented	1.89e-07	6.97e-06	6.97e-06	1.60578	11	hsa-let-7b-5p; hsa-let-7i-5p; hsa-miR-342-5p; hsa-let-7e-5p; hsa-miR-98-5p; hsa-let-7a-5p; hsa-miR-30c-1-3p; hsa-miR-320a-3p; hsa-let-7f-5p; hsa-let-7g-5p; hsa-let-7d-5p
GO2000036	regulation of stem cell population maintenance	over-represented	1.96e-07	7.22e-06	7.22e-06	2.87978	14	hsa-let-7b-5p; hsa-let-7i-5p; hsa-miR-93-5p; hsa-miR-139-3p; hsa-let-7e-5p; hsa-miR-98-5p; hsa-let-7a-5p; hsa-miR-130b-3p; hsa-miR-185-5p; hsa-miR-26a-5p; hsa-let-7f-5p; hsa-let-7g-5p; hsa-let-7d-5p; hsa-miR-30e-3p
GO0098532	histone H3-K27 trimethylation	over-represented	1.97e-07	7.23e-06	7.23e-06	0.955504	9	hsa-let-7b-5p; hsa-miR-93-5p; hsa-let-7e-5p; hsa-miR-98-5p; hsa-let-7a-5p; hsa-miR-130b-3p; hsa-miR-320a-3p; hsa-miR-185-5p; hsa-miR-26a-5p
GO0038159	C-X-C chemokine receptor CXCR4 signaling pathway	over-represented	2.01e-07	7.27e-06	7.27e-06	0.690086	8	hsa-let-7b-5p; hsa-let-7i-5p; hsa-let-7e-5p; hsa-miR-98-5p; hsa-let-7a-5p; hsa-let-7f-5p; hsa-let-7g-5p; hsa-let-7d-5p
GO0070667	negative regulation of mast cell proliferation	over-represented	2.01e-07	7.27e-06	7.27e-06	0.690086	8	hsa-let-7b-5p; hsa-let-7i-5p; hsa-let-7e-5p; hsa-miR-98-5p; hsa-let-7a-5p; hsa-let-7f-5p; hsa-let-7g-5p; hsa-let-7d-5p
GO0070668	positive regulation of mast cell proliferation	over-represented	2.01e-07	7.27e-06	7.27e-06	0.690086	8	hsa-let-7b-5p; hsa-let-7i-5p; hsa-let-7e-5p; hsa-miR-98-5p; hsa-let-7a-5p; hsa-let-7f-5p; hsa-let-7g-5p; hsa-let-7d-5p
GO0090025	regulation of monocyte chemotaxis	over-represented	2.01e-07	7.27e-06	7.27e-06	0.690086	8	hsa-let-7b-5p; hsa-let-7i-5p; hsa-let-7e-5p; hsa-miR-98-5p; hsa-let-7a-5p; hsa-let-7f-5p; hsa-let-7g-5p; hsa-let-7d-5p
GO0002513	tolerance induction to self antigen	over-represented	2.01e-07	7.27e-06	7.27e-06	0.690086	8	hsa-let-7b-5p; hsa-let-7i-5p; hsa-let-7e-5p; hsa-miR-98-5p; hsa-let-7a-5p; hsa-let-7f-5p; hsa-let-7g-5p; hsa-let-7d-5p
GO0034138	toll-like receptor 3 signaling pathway	over-represented	2.03e-07	7.32e-06	7.32e-06	2.0039	12	hsa-let-7b-5p; hsa-let-7i-5p; hsa-miR-877-5p; hsa-let-7e-5p; hsa-miR-98-5p; hsa-let-7a-5p; hsa-let-7f-5p; hsa-let-7g-5p; hsa-let-7d-5p; hsa-miR-30e-3p; hsa-miR-335-5p; hsa-miR-7-5p
GO0071782	endoplasmic reticulum tubular network	over-represented	2.06e-07	7.4e-06	7.4e-06	8.59953	23	hsa-let-7b-5p; hsa-let-7i-5p; hsa-miR-93-5p; hsa-miR-877-5p; hsa-miR-139-3p; hsa-let-7e-5p; hsa-miR-98-5p; hsa-miR-423-5p; hsa-let-7a-5p; hsa-miR-1307-3p; hsa-miR-130b-3p; hsa-miR-30c-1-3p; hsa-miR-320a-3p; hsa-miR-185-5p; hsa-miR-324-5p; hsa-miR-26a-5p; hsa-let-7f-5p; hsa-let-7g-5p; hsa-let-7d-5p; hsa-miR-30e-3p; hsa-miR-335-5p; hsa-miR-376c-3p; hsa-miR-7-5p
GO0003925	G protein activity	over-represented	2.08e-07	7.46e-06	7.46e-06	2.89305	14	hsa-let-7b-5p; hsa-let-7i-5p; hsa-miR-93-5p; hsa-let-7e-5p; hsa-miR-98-5p; hsa-let-7a-5p; hsa-miR-130b-3p; hsa-miR-30c-1-3p; hsa-miR-320a-3p; hsa-miR-324-5p; hsa-let-7f-5p; hsa-let-7g-5p; hsa-let-7d-5p; hsa-miR-376c-3p
GO0030970	retrograde protein transport, ER to cytosol	over-represented	2.11e-07	7.54e-06	7.54e-06	4.48556	17	hsa-let-7b-5p; hsa-let-7i-5p; hsa-miR-93-5p; hsa-let-7e-5p; hsa-miR-98-5p; hsa-miR-423-5p; hsa-let-7a-5p; hsa-miR-130b-3p; hsa-miR-30c-1-3p; hsa-miR-191-5p; hsa-miR-320a-3p; hsa-miR-324-5p; hsa-let-7f-5p; hsa-let-7g-5p; hsa-let-7d-5p; hsa-miR-335-5p; hsa-miR-7-5p
GO0060585	positive regulation of prostaglandin-endoperoxide synthase activity	over-represented	2.12e-07	7.58e-06	7.58e-06	1.274	10	hsa-let-7b-5p; hsa-let-7i-5p; hsa-let-7e-5p; hsa-miR-98-5p; hsa-let-7a-5p; hsa-miR-130b-3p; hsa-miR-320a-3p; hsa-let-7f-5p; hsa-let-7g-5p; hsa-let-7d-5p
GO0005161	platelet-derived growth factor receptor binding	over-represented	2.19e-07	7.76e-06	7.76e-06	5.09602	18	hsa-let-7b-5p; hsa-let-7i-5p; hsa-miR-93-5p; hsa-miR-139-3p; hsa-let-7e-5p; hsa-miR-98-5p; hsa-let-7a-5p; hsa-miR-130b-3p; hsa-miR-30c-1-3p; hsa-miR-320a-3p; hsa-miR-185-5p; hsa-miR-26a-5p; hsa-let-7f-5p; hsa-let-7g-5p; hsa-let-7d-5p; hsa-miR-30e-3p; hsa-miR-335-5p; hsa-miR-7-5p
GO1903721	positive regulation of I-kappaB phosphorylation	over-represented	2.18e-07	7.76e-06	7.76e-06	2.01717	12	hsa-let-7b-5p; hsa-let-7i-5p; hsa-miR-342-5p; hsa-let-7e-5p; hsa-miR-425-3p; hsa-miR-98-5p; hsa-let-7a-5p; hsa-miR-185-5p; hsa-let-7f-5p; hsa-let-7g-5p; hsa-let-7d-5p; hsa-miR-335-5p
GO2000670	positive regulation of dendritic cell apoptotic process	over-represented	2.23e-07	7.88e-06	7.88e-06	0.968774	9	hsa-let-7b-5p; hsa-let-7i-5p; hsa-let-7e-5p; hsa-miR-98-5p; hsa-let-7a-5p; hsa-let-7f-5p; hsa-let-7g-5p; hsa-let-7d-5p; hsa-miR-335-5p
GO0008569	minus-end-directed microtubule motor activity	over-represented	2.24e-07	7.9e-06	7.9e-06	1.63232	11	hsa-let-7b-5p; hsa-let-7i-5p; hsa-miR-382-5p; hsa-let-7e-5p; hsa-miR-98-5p; hsa-let-7a-5p; hsa-miR-30c-1-3p; hsa-let-7f-5p; hsa-let-7g-5p; hsa-let-7d-5p; hsa-miR-335-5p
GO1900015	regulation of cytokine production involved in inflammatory response	over-represented	2.27e-07	7.99e-06	7.99e-06	3.41062	15	hsa-let-7b-5p; hsa-let-7i-5p; hsa-miR-877-5p; hsa-let-7e-5p; hsa-miR-98-5p; hsa-let-7a-5p; hsa-miR-30c-1-3p; hsa-miR-505-5p; hsa-miR-320a-3p; hsa-miR-185-5p; hsa-miR-26a-5p; hsa-let-7f-5p; hsa-let-7g-5p; hsa-let-7d-5p; hsa-miR-335-5p
GO0097677	STAT family protein binding	over-represented	2.32e-07	8.13e-06	8.13e-06	2.45511	13	hsa-let-7b-5p; hsa-let-7i-5p; hsa-let-7e-5p; hsa-miR-98-5p; hsa-let-7a-5p; hsa-miR-629-5p; hsa-miR-130b-3p; hsa-miR-320a-3p; hsa-miR-26a-5p; hsa-let-7f-5p; hsa-let-7g-5p; hsa-let-7d-5p; hsa-miR-335-5p
GO0018149	peptide cross-linking	over-represented	2.35e-07	8.15e-06	8.15e-06	2.03044	12	hsa-let-7b-5p; hsa-let-7i-5p; hsa-miR-93-5p; hsa-let-7e-5p; hsa-miR-98-5p; hsa-let-7a-5p; hsa-miR-127-3p; hsa-let-7f-5p; hsa-let-7g-5p; hsa-let-7d-5p; hsa-miR-335-5p; hsa-miR-7-5p
GO0016805	dipeptidase activity	over-represented	2.35e-07	8.15e-06	8.15e-06	1.28728	10	hsa-let-7b-5p; hsa-let-7i-5p; hsa-miR-139-3p; hsa-let-7e-5p; hsa-miR-98-5p; hsa-let-7a-5p; hsa-let-7f-5p; hsa-let-7g-5p; hsa-let-7d-5p; hsa-miR-335-5p
GO0016890	site-specific endodeoxyribonuclease activity, specific for altered base	over-represented	2.35e-07	8.15e-06	8.15e-06	1.28728	10	hsa-let-7b-5p; hsa-let-7i-5p; hsa-let-7e-5p; hsa-miR-98-5p; hsa-miR-423-5p; hsa-let-7a-5p; hsa-miR-185-5p; hsa-let-7f-5p; hsa-let-7g-5p; hsa-let-7d-5p
GO0002431	Fc receptor mediated stimulatory signaling pathway	over-represented	2.34e-07	8.15e-06	8.15e-06	0.703357	8	hsa-let-7b-5p; hsa-let-7i-5p; hsa-let-7e-5p; hsa-miR-98-5p; hsa-let-7a-5p; hsa-let-7f-5p; hsa-let-7g-5p; hsa-let-7d-5p
GO0072344	rescue of stalled ribosome	over-represented	2.44e-07	8.43e-06	8.43e-06	1.64559	11	hsa-let-7b-5p; hsa-miR-93-5p; hsa-miR-877-5p; hsa-miR-98-5p; hsa-let-7a-5p; hsa-miR-130b-3p; hsa-miR-320a-3p; hsa-miR-324-5p; hsa-miR-26a-5p; hsa-let-7f-5p; hsa-miR-335-5p
GO2000035	regulation of stem cell division	over-represented	2.47e-07	8.53e-06	8.53e-06	2.46838	13	hsa-let-7b-5p; hsa-let-7i-5p; hsa-miR-93-5p; hsa-miR-342-5p; hsa-let-7e-5p; hsa-miR-98-5p; hsa-let-7a-5p; hsa-miR-130b-3p; hsa-miR-320a-3p; hsa-let-7f-5p; hsa-let-7g-5p; hsa-let-7d-5p; hsa-miR-335-5p
GO2000370	positive regulation of clathrin-dependent endocytosis	over-represented	2.53e-07	8.62e-06	8.62e-06	2.04372	12	hsa-let-7b-5p; hsa-let-7i-5p; hsa-miR-93-5p; hsa-miR-877-5p; hsa-let-7e-5p; hsa-miR-98-5p; hsa-let-7a-5p; hsa-miR-130b-3p; hsa-let-7f-5p; hsa-let-7g-5p; hsa-let-7d-5p; hsa-miR-335-5p
GO0015078	proton transmembrane transporter activity	over-represented	2.53e-07	8.62e-06	8.62e-06	2.04372	12	hsa-let-7b-5p; hsa-let-7i-5p; hsa-miR-139-3p; hsa-miR-342-5p; hsa-let-7e-5p; hsa-miR-98-5p; hsa-let-7a-5p; hsa-miR-130b-3p; hsa-miR-320a-3p; hsa-let-7f-5p; hsa-let-7g-5p; hsa-let-7d-5p
GO0004741	pyruvate dehydrogenase lipoamide phosphatase activity	over-represented	2.53e-07	8.62e-06	8.62e-06	2.04372	12	hsa-let-7b-5p; hsa-let-7i-5p; hsa-miR-93-5p; hsa-let-7e-5p; hsa-miR-98-5p; hsa-miR-423-5p; hsa-let-7a-5p; hsa-miR-130b-3p; hsa-let-7f-5p; hsa-let-7g-5p; hsa-let-7d-5p; hsa-miR-335-5p
GO0097272	ammonium homeostasis	over-represented	2.51e-07	8.62e-06	8.62e-06	0.982045	9	hsa-let-7b-5p; hsa-let-7i-5p; hsa-let-7e-5p; hsa-miR-98-5p; hsa-let-7a-5p; hsa-miR-26a-5p; hsa-let-7f-5p; hsa-let-7g-5p; hsa-let-7d-5p
GO0046033	AMP metabolic process	over-represented	2.59e-07	8.82e-06	8.82e-06	1.30055	10	hsa-let-7b-5p; hsa-let-7i-5p; hsa-let-7e-5p; hsa-miR-98-5p; hsa-let-7a-5p; hsa-miR-324-5p; hsa-let-7f-5p; hsa-let-7g-5p; hsa-let-7d-5p; hsa-miR-335-5p
GO0070742	C2H2 zinc finger domain binding	over-represented	2.61e-07	8.87e-06	8.87e-06	3.98126	16	hsa-let-7b-5p; hsa-let-7i-5p; hsa-miR-877-5p; hsa-let-7e-5p; hsa-miR-98-5p; hsa-let-7a-5p; hsa-miR-505-5p; hsa-miR-320a-3p; hsa-miR-185-5p; hsa-miR-26a-5p; hsa-let-7f-5p; hsa-let-7g-5p; hsa-let-7d-5p; hsa-miR-30e-3p; hsa-miR-335-5p; hsa-miR-7-5p
GO0019432	triglyceride biosynthetic process	over-represented	2.62e-07	8.89e-06	8.89e-06	4.55191	17	hsa-miR-432-5p; hsa-let-7b-5p; hsa-let-7i-5p; hsa-miR-93-5p; hsa-let-7e-5p; hsa-miR-98-5p; hsa-miR-423-5p; hsa-let-7a-5p; hsa-miR-1307-3p; hsa-miR-130b-3p; hsa-miR-26a-5p; hsa-let-7f-5p; hsa-let-7g-5p; hsa-let-7d-5p; hsa-miR-411-5p; hsa-miR-30e-3p; hsa-miR-335-5p
GO0035501	MH1 domain binding	over-represented	2.65e-07	8.92e-06	8.92e-06	1.65886	11	hsa-let-7b-5p; hsa-let-7i-5p; hsa-let-7e-5p; hsa-miR-98-5p; hsa-let-7a-5p; hsa-miR-185-5p; hsa-miR-26a-5p; hsa-let-7f-5p; hsa-let-7g-5p; hsa-let-7d-5p; hsa-miR-30e-3p
GO0003131	mesodermal-endodermal cell signaling	over-represented	2.65e-07	8.92e-06	8.92e-06	1.65886	11	hsa-let-7b-5p; hsa-let-7i-5p; hsa-let-7e-5p; hsa-miR-98-5p; hsa-let-7a-5p; hsa-miR-185-5p; hsa-miR-26a-5p; hsa-let-7f-5p; hsa-let-7g-5p; hsa-let-7d-5p; hsa-miR-30e-3p
GO0007264	small GTPase mediated signal transduction	over-represented	2.7e-07	9.09e-06	9.09e-06	8.71897	23	hsa-miR-432-5p; hsa-let-7b-5p; hsa-let-7i-5p; hsa-miR-93-5p; hsa-let-7e-5p; hsa-miR-425-3p; hsa-miR-98-5p; hsa-miR-423-5p; hsa-let-7a-5p; hsa-miR-130b-3p; hsa-miR-30c-1-3p; hsa-miR-191-5p; hsa-miR-320a-3p; hsa-miR-185-5p; hsa-miR-26a-5p; hsa-let-7f-5p; hsa-let-7g-5p; hsa-let-7d-5p; hsa-miR-411-5p; hsa-miR-30e-3p; hsa-miR-335-5p; hsa-miR-376c-3p; hsa-miR-7-5p
GO0044611	nuclear pore inner ring	over-represented	2.71e-07	9.1e-06	9.1e-06	2.05699	12	hsa-let-7b-5p; hsa-let-7i-5p; hsa-miR-93-5p; hsa-let-7e-5p; hsa-miR-98-5p; hsa-let-7a-5p; hsa-miR-30c-1-3p; hsa-miR-324-5p; hsa-miR-26a-5p; hsa-let-7f-5p; hsa-let-7g-5p; hsa-let-7d-5p
GO0002357	defense response to tumor cell	over-represented	2.77e-07	9.26e-06	9.26e-06	2.95941	14	hsa-let-7b-5p; hsa-miR-93-5p; hsa-miR-877-5p; hsa-let-7e-5p; hsa-let-7a-5p; hsa-miR-130b-3p; hsa-miR-30c-1-3p; hsa-miR-320a-3p; hsa-miR-324-5p; hsa-let-7g-5p; hsa-let-7d-5p; hsa-miR-335-5p; hsa-miR-376c-3p; hsa-miR-7-5p
GO0001889	liver development	over-represented	2.79e-07	9.3e-06	9.3e-06	5.17564	18	hsa-miR-432-5p; hsa-let-7b-5p; hsa-let-7i-5p; hsa-miR-93-5p; hsa-miR-877-5p; hsa-let-7e-5p; hsa-miR-98-5p; hsa-miR-423-5p; hsa-let-7a-5p; hsa-miR-320a-3p; hsa-miR-185-5p; hsa-miR-324-5p; hsa-miR-127-3p; hsa-let-7f-5p; hsa-let-7g-5p; hsa-let-7d-5p; hsa-miR-30e-3p; hsa-miR-335-5p
GO0051984	positive regulation of chromosome segregation	over-represented	2.8e-07	9.3e-06	9.3e-06	3.4637	15	hsa-let-7b-5p; hsa-let-7i-5p; hsa-miR-93-5p; hsa-let-7e-5p; hsa-miR-425-3p; hsa-miR-98-5p; hsa-miR-423-5p; hsa-let-7a-5p; hsa-miR-130b-3p; hsa-miR-320a-3p; hsa-miR-26a-5p; hsa-let-7f-5p; hsa-let-7g-5p; hsa-let-7d-5p; hsa-miR-335-5p
GO1902603	carnitine transmembrane transport	over-represented	2.83e-07	9.35e-06	9.35e-06	0.995316	9	hsa-let-7b-5p; hsa-let-7i-5p; hsa-miR-93-5p; hsa-let-7e-5p; hsa-miR-98-5p; hsa-let-7a-5p; hsa-let-7f-5p; hsa-let-7g-5p; hsa-let-7d-5p
GO0015112	nitrate transmembrane transporter activity	over-represented	2.83e-07	9.35e-06	9.35e-06	0.995316	9	hsa-let-7b-5p; hsa-let-7i-5p; hsa-let-7e-5p; hsa-miR-98-5p; hsa-let-7a-5p; hsa-miR-30c-1-3p; hsa-let-7f-5p; hsa-let-7g-5p; hsa-let-7d-5p
GO0032743	positive regulation of interleukin-2 production	over-represented	2.84e-07	9.36e-06	9.36e-06	7.20609	21	hsa-let-7b-5p; hsa-let-7i-5p; hsa-miR-93-5p; hsa-miR-877-5p; hsa-miR-342-5p; hsa-let-7e-5p; hsa-miR-425-3p; hsa-miR-98-5p; hsa-miR-423-5p; hsa-let-7a-5p; hsa-miR-30c-1-3p; hsa-miR-191-5p; hsa-miR-320a-3p; hsa-miR-26a-5p; hsa-let-7f-5p; hsa-let-7g-5p; hsa-let-7d-5p; hsa-miR-411-5p; hsa-miR-30e-3p; hsa-miR-335-5p; hsa-miR-7-5p
GO0006707	cholesterol catabolic process	over-represented	2.86e-07	9.4e-06	9.4e-06	1.31382	10	hsa-let-7b-5p; hsa-let-7i-5p; hsa-let-7e-5p; hsa-miR-98-5p; hsa-let-7a-5p; hsa-miR-1307-3p; hsa-let-7f-5p; hsa-let-7g-5p; hsa-let-7d-5p; hsa-miR-335-5p
GO0043504	mitochondrial DNA repair	over-represented	2.88e-07	9.44e-06	9.44e-06	1.67213	11	hsa-let-7b-5p; hsa-let-7i-5p; hsa-let-7e-5p; hsa-miR-98-5p; hsa-let-7a-5p; hsa-miR-130b-3p; hsa-let-7f-5p; hsa-let-7g-5p; hsa-let-7d-5p; hsa-miR-335-5p; hsa-miR-7-5p
GO0030527	structural constituent of chromatin	over-represented	2.99e-07	9.78e-06	9.78e-06	4.59173	17	hsa-let-7b-5p; hsa-let-7i-5p; hsa-miR-93-5p; hsa-miR-877-5p; hsa-let-7e-5p; hsa-miR-425-3p; hsa-miR-98-5p; hsa-let-7a-5p; hsa-miR-30c-1-3p; hsa-miR-320a-3p; hsa-miR-185-5p; hsa-miR-324-5p; hsa-miR-26a-5p; hsa-let-7f-5p; hsa-let-7g-5p; hsa-let-7d-5p; hsa-miR-335-5p
GO0071934	thiamine transmembrane transport	over-represented	3.15e-07	1.03e-05	1.03e-05	1.32709	10	hsa-let-7b-5p; hsa-let-7i-5p; hsa-let-7e-5p; hsa-miR-98-5p; hsa-let-7a-5p; hsa-miR-30c-1-3p; hsa-let-7f-5p; hsa-let-7g-5p; hsa-let-7d-5p; hsa-miR-335-5p
GO0021535	cell migration in hindbrain	over-represented	3.16e-07	1.03e-05	1.03e-05	0.729899	8	hsa-let-7b-5p; hsa-let-7i-5p; hsa-let-7e-5p; hsa-miR-98-5p; hsa-let-7a-5p; hsa-let-7f-5p; hsa-let-7g-5p; hsa-let-7d-5p
GO1902004	positive regulation of amyloid-beta formation	over-represented	3.22e-07	1.05e-05	1.05e-05	5.86573	19	hsa-let-7b-5p; hsa-let-7i-5p; hsa-miR-382-5p; hsa-miR-93-5p; hsa-miR-877-5p; hsa-let-7e-5p; hsa-miR-98-5p; hsa-miR-423-5p; hsa-let-7a-5p; hsa-miR-130b-3p; hsa-miR-30c-1-3p; hsa-miR-320a-3p; hsa-miR-185-5p; hsa-miR-324-5p; hsa-let-7f-5p; hsa-let-7g-5p; hsa-let-7d-5p; hsa-miR-335-5p; hsa-miR-7-5p
GO0042177	negative regulation of protein catabolic process	over-represented	3.29e-07	1.06e-05	1.06e-05	8.01561	22	hsa-miR-432-5p; hsa-let-7b-5p; hsa-let-7i-5p; hsa-miR-93-5p; hsa-miR-342-5p; hsa-let-7e-5p; hsa-miR-98-5p; hsa-miR-423-5p; hsa-let-7a-5p; hsa-miR-130b-3p; hsa-miR-30c-1-3p; hsa-miR-191-5p; hsa-miR-320a-3p; hsa-miR-324-5p; hsa-miR-26a-5p; hsa-let-7f-5p; hsa-let-7g-5p; hsa-let-7d-5p; hsa-miR-411-5p; hsa-miR-30e-3p; hsa-miR-335-5p; hsa-miR-7-5p
GO0006497	protein lipidation	over-represented	3.3e-07	1.07e-05	1.07e-05	4.04762	16	hsa-let-7b-5p; hsa-let-7i-5p; hsa-miR-382-5p; hsa-miR-93-5p; hsa-miR-139-3p; hsa-let-7e-5p; hsa-miR-98-5p; hsa-miR-423-5p; hsa-let-7a-5p; hsa-miR-505-5p; hsa-miR-324-5p; hsa-let-7f-5p; hsa-let-7g-5p; hsa-let-7d-5p; hsa-miR-335-5p; hsa-miR-7-5p
GO0043001	Golgi to plasma membrane protein transport	over-represented	3.34e-07	1.08e-05	1.08e-05	5.879	19	hsa-let-7b-5p; hsa-let-7i-5p; hsa-miR-93-5p; hsa-let-7e-5p; hsa-miR-98-5p; hsa-miR-423-5p; hsa-let-7a-5p; hsa-miR-1307-3p; hsa-miR-130b-3p; hsa-miR-191-5p; hsa-miR-320a-3p; hsa-miR-185-5p; hsa-miR-26a-5p; hsa-let-7f-5p; hsa-let-7g-5p; hsa-let-7d-5p; hsa-miR-30e-3p; hsa-miR-335-5p; hsa-miR-7-5p
GO0060354	negative regulation of cell adhesion molecule production	over-represented	3.46e-07	1.11e-05	1.11e-05	1.34036	10	hsa-let-7b-5p; hsa-let-7i-5p; hsa-miR-93-5p; hsa-let-7e-5p; hsa-miR-98-5p; hsa-let-7a-5p; hsa-let-7f-5p; hsa-let-7g-5p; hsa-let-7d-5p; hsa-miR-335-5p
GO0051560	mitochondrial calcium ion homeostasis	over-represented	3.6e-07	1.14e-05	1.14e-05	3.53005	15	hsa-let-7b-5p; hsa-let-7i-5p; hsa-miR-877-5p; hsa-miR-139-3p; hsa-let-7e-5p; hsa-miR-98-5p; hsa-let-7a-5p; hsa-miR-130b-3p; hsa-miR-30c-1-3p; hsa-miR-324-5p; hsa-let-7f-5p; hsa-let-7g-5p; hsa-let-7d-5p; hsa-miR-335-5p; hsa-miR-7-5p
GO0050769	positive regulation of neurogenesis	over-represented	3.6e-07	1.14e-05	1.14e-05	3.53005	15	hsa-let-7b-5p; hsa-let-7i-5p; hsa-miR-93-5p; hsa-let-7e-5p; hsa-miR-98-5p; hsa-let-7a-5p; hsa-miR-505-5p; hsa-miR-320a-3p; hsa-miR-324-5p; hsa-miR-127-3p; hsa-let-7f-5p; hsa-let-7g-5p; hsa-let-7d-5p; hsa-miR-335-5p; hsa-miR-7-5p
GO0014059	regulation of dopamine secretion	over-represented	3.6e-07	1.14e-05	1.14e-05	3.53005	15	hsa-let-7b-5p; hsa-let-7i-5p; hsa-miR-382-5p; hsa-miR-139-3p; hsa-let-7e-5p; hsa-miR-98-5p; hsa-let-7a-5p; hsa-miR-30c-1-3p; hsa-miR-185-5p; hsa-let-7f-5p; hsa-let-7g-5p; hsa-let-7d-5p; hsa-miR-30e-3p; hsa-miR-335-5p; hsa-miR-7-5p
GO0061760	antifungal innate immune response	over-represented	3.6e-07	1.14e-05	1.14e-05	2.11007	12	hsa-let-7b-5p; hsa-let-7i-5p; hsa-miR-342-5p; hsa-let-7e-5p; hsa-miR-425-3p; hsa-miR-98-5p; hsa-let-7a-5p; hsa-miR-30c-1-3p; hsa-let-7f-5p; hsa-let-7g-5p; hsa-let-7d-5p; hsa-miR-335-5p
GO0010952	positive regulation of peptidase activity	over-represented	3.57e-07	1.14e-05	1.14e-05	1.02186	9	hsa-let-7b-5p; hsa-let-7i-5p; hsa-miR-93-5p; hsa-let-7e-5p; hsa-miR-98-5p; hsa-let-7a-5p; hsa-let-7f-5p; hsa-let-7g-5p; hsa-let-7d-5p
GO0030286	dynein complex	over-represented	3.67e-07	1.15e-05	1.15e-05	3.02576	14	hsa-let-7b-5p; hsa-let-7i-5p; hsa-miR-382-5p; hsa-miR-93-5p; hsa-let-7e-5p; hsa-miR-425-3p; hsa-miR-98-5p; hsa-let-7a-5p; hsa-miR-130b-3p; hsa-miR-30c-1-3p; hsa-let-7f-5p; hsa-let-7g-5p; hsa-let-7d-5p; hsa-miR-335-5p
GO0048388	endosomal lumen acidification	over-represented	3.67e-07	1.15e-05	1.15e-05	3.02576	14	hsa-let-7b-5p; hsa-let-7i-5p; hsa-miR-877-5p; hsa-let-7e-5p; hsa-miR-98-5p; hsa-let-7a-5p; hsa-miR-130b-3p; hsa-miR-30c-1-3p; hsa-miR-505-5p; hsa-miR-185-5p; hsa-let-7f-5p; hsa-let-7g-5p; hsa-let-7d-5p; hsa-miR-335-5p
GO0044375	regulation of peroxisome size	over-represented	3.65e-07	1.15e-05	1.15e-05	0.743169	8	hsa-let-7b-5p; hsa-let-7i-5p; hsa-let-7e-5p; hsa-miR-98-5p; hsa-let-7a-5p; hsa-let-7f-5p; hsa-let-7g-5p; hsa-let-7d-5p
GO0140801	histone H2AXY142 kinase activity	over-represented	3.62e-07	1.15e-05	1.15e-05	0.172521	5	hsa-let-7b-5p; hsa-let-7e-5p; hsa-let-7a-5p; hsa-miR-505-5p; hsa-let-7f-5p
GO0043552	positive regulation of phosphatidylinositol 3-kinase activity	over-represented	3.69e-07	1.16e-05	1.16e-05	5.26854	18	hsa-let-7b-5p; hsa-let-7i-5p; hsa-miR-93-5p; hsa-miR-139-3p; hsa-let-7e-5p; hsa-miR-98-5p; hsa-let-7a-5p; hsa-miR-1307-3p; hsa-miR-130b-3p; hsa-miR-505-5p; hsa-miR-320a-3p; hsa-miR-185-5p; hsa-miR-26a-5p; hsa-let-7f-5p; hsa-let-7g-5p; hsa-let-7d-5p; hsa-miR-335-5p; hsa-miR-7-5p
GO0000098	sulfur amino acid catabolic process	over-represented	3.81e-07	1.19e-05	1.19e-05	0.0796253	4	hsa-let-7b-5p; hsa-miR-191-5p; hsa-miR-320a-3p; hsa-let-7d-5p
GO0042100	B cell proliferation	over-represented	3.88e-07	1.2e-05	1.2e-05	3.03903	14	hsa-let-7b-5p; hsa-let-7i-5p; hsa-let-7e-5p; hsa-miR-98-5p; hsa-let-7a-5p; hsa-miR-320a-3p; hsa-miR-324-5p; hsa-miR-26a-5p; hsa-let-7f-5p; hsa-let-7g-5p; hsa-let-7d-5p; hsa-miR-335-5p; hsa-miR-376c-3p; hsa-miR-7-5p
GO0042119	neutrophil activation	over-represented	3.83e-07	1.2e-05	1.2e-05	2.56128	13	hsa-let-7b-5p; hsa-let-7i-5p; hsa-miR-93-5p; hsa-let-7e-5p; hsa-miR-98-5p; hsa-let-7a-5p; hsa-miR-130b-3p; hsa-miR-26a-5p; hsa-let-7f-5p; hsa-let-7g-5p; hsa-let-7d-5p; hsa-miR-411-5p; hsa-miR-335-5p
GO0044804	autophagy of nucleus	over-represented	3.86e-07	1.2e-05	1.2e-05	2.12334	12	hsa-let-7b-5p; hsa-let-7i-5p; hsa-miR-139-3p; hsa-let-7e-5p; hsa-miR-98-5p; hsa-miR-423-5p; hsa-let-7a-5p; hsa-miR-505-5p; hsa-let-7f-5p; hsa-let-7g-5p; hsa-let-7d-5p; hsa-miR-7-5p
GO0048678	response to axon injury	over-represented	3.86e-07	1.2e-05	1.2e-05	2.12334	12	hsa-let-7b-5p; hsa-let-7i-5p; hsa-miR-342-5p; hsa-let-7e-5p; hsa-miR-425-3p; hsa-miR-98-5p; hsa-let-7a-5p; hsa-miR-30c-1-3p; hsa-let-7f-5p; hsa-let-7g-5p; hsa-let-7d-5p; hsa-miR-335-5p
GO0071933	Arp23 complex binding	over-represented	3.99e-07	1.22e-05	1.22e-05	5.29508	18	hsa-let-7b-5p; hsa-let-7i-5p; hsa-miR-93-5p; hsa-let-7e-5p; hsa-miR-98-5p; hsa-miR-628-3p; hsa-miR-423-5p; hsa-let-7a-5p; hsa-miR-1307-3p; hsa-miR-130b-3p; hsa-miR-30c-1-3p; hsa-miR-505-5p; hsa-let-7f-5p; hsa-let-7g-5p; hsa-let-7d-5p; hsa-miR-411-5p; hsa-miR-335-5p; hsa-miR-7-5p
GO0046976	histone H3K27 methyltransferase activity	over-represented	3.97e-07	1.22e-05	1.22e-05	1.72521	11	hsa-let-7b-5p; hsa-miR-93-5p; hsa-miR-342-5p; hsa-let-7e-5p; hsa-miR-98-5p; hsa-let-7a-5p; hsa-miR-130b-3p; hsa-miR-320a-3p; hsa-miR-185-5p; hsa-miR-26a-5p; hsa-miR-7-5p
GO0030595	leukocyte chemotaxis	over-represented	3.97e-07	1.22e-05	1.22e-05	1.72521	11	hsa-miR-93-5p; hsa-miR-342-5p; hsa-miR-98-5p; hsa-miR-628-3p; hsa-miR-423-5p; hsa-miR-1307-3p; hsa-miR-30c-1-3p; hsa-miR-320a-3p; hsa-miR-324-5p; hsa-miR-26a-5p; hsa-miR-335-5p
GO0046415	urate metabolic process	over-represented	3.97e-07	1.22e-05	1.22e-05	1.72521	11	hsa-let-7b-5p; hsa-let-7i-5p; hsa-miR-93-5p; hsa-let-7e-5p; hsa-miR-98-5p; hsa-let-7a-5p; hsa-miR-320a-3p; hsa-let-7f-5p; hsa-let-7g-5p; hsa-let-7d-5p; hsa-miR-335-5p
GO0042800	histone H3K4 methyltransferase activity	over-represented	4.1e-07	1.25e-05	1.25e-05	6.63544	20	hsa-miR-432-5p; hsa-let-7b-5p; hsa-let-7i-5p; hsa-miR-93-5p; hsa-miR-877-5p; hsa-miR-342-5p; hsa-let-7e-5p; hsa-miR-98-5p; hsa-miR-423-5p; hsa-let-7a-5p; hsa-miR-130b-3p; hsa-miR-30c-1-3p; hsa-miR-320a-3p; hsa-miR-185-5p; hsa-let-7f-5p; hsa-let-7g-5p; hsa-let-7d-5p; hsa-miR-30e-3p; hsa-miR-335-5p; hsa-miR-7-5p
GO0010430	fatty acid omega-oxidation	over-represented	4.17e-07	1.27e-05	1.27e-05	1.3669	10	hsa-let-7b-5p; hsa-let-7i-5p; hsa-let-7e-5p; hsa-miR-98-5p; hsa-let-7a-5p; hsa-let-7f-5p; hsa-let-7g-5p; hsa-let-7d-5p; hsa-miR-335-5p; hsa-miR-376c-3p
GO0070304	positive regulation of stress-activated protein kinase signaling cascade	over-represented	4.21e-07	1.28e-05	1.28e-05	0.75644	8	hsa-let-7b-5p; hsa-let-7i-5p; hsa-let-7e-5p; hsa-miR-98-5p; hsa-let-7a-5p; hsa-let-7f-5p; hsa-let-7g-5p; hsa-let-7d-5p
GO0005834	heterotrimeric G-protein complex	over-represented	4.33e-07	1.3e-05	1.3e-05	5.9719	19	hsa-miR-432-5p; hsa-let-7b-5p; hsa-let-7i-5p; hsa-miR-93-5p; hsa-let-7e-5p; hsa-miR-425-3p; hsa-miR-98-5p; hsa-let-7a-5p; hsa-miR-1307-3p; hsa-miR-130b-3p; hsa-miR-30c-1-3p; hsa-miR-320a-3p; hsa-miR-324-5p; hsa-let-7f-5p; hsa-let-7g-5p; hsa-let-7d-5p; hsa-miR-30e-3p; hsa-miR-335-5p; hsa-miR-7-5p
GO0048566	embryonic digestive tract development	over-represented	4.33e-07	1.3e-05	1.3e-05	2.58782	13	hsa-let-7b-5p; hsa-let-7i-5p; hsa-miR-93-5p; hsa-miR-342-5p; hsa-let-7e-5p; hsa-miR-98-5p; hsa-miR-423-5p; hsa-let-7a-5p; hsa-miR-320a-3p; hsa-let-7f-5p; hsa-let-7g-5p; hsa-let-7d-5p; hsa-miR-335-5p
GO0031390	Ctf18 RFC-like complex	over-represented	4.3e-07	1.3e-05	1.3e-05	1.73849	11	hsa-let-7b-5p; hsa-let-7i-5p; hsa-miR-93-5p; hsa-let-7e-5p; hsa-miR-98-5p; hsa-miR-423-5p; hsa-let-7a-5p; hsa-miR-130b-3p; hsa-let-7f-5p; hsa-let-7g-5p; hsa-let-7d-5p
GO0015881	creatine transmembrane transport	over-represented	4.3e-07	1.3e-05	1.3e-05	1.73849	11	hsa-let-7b-5p; hsa-let-7i-5p; hsa-miR-382-5p; hsa-miR-93-5p; hsa-let-7e-5p; hsa-miR-98-5p; hsa-let-7a-5p; hsa-miR-320a-3p; hsa-let-7f-5p; hsa-let-7g-5p; hsa-let-7d-5p
GO0005308	creatine transmembrane transporter activity	over-represented	4.3e-07	1.3e-05	1.3e-05	1.73849	11	hsa-let-7b-5p; hsa-let-7i-5p; hsa-miR-382-5p; hsa-miR-93-5p; hsa-let-7e-5p; hsa-miR-98-5p; hsa-let-7a-5p; hsa-miR-320a-3p; hsa-let-7f-5p; hsa-let-7g-5p; hsa-let-7d-5p
GO1902857	positive regulation of non-motile cilium assembly	over-represented	4.3e-07	1.3e-05	1.3e-05	1.73849	11	hsa-let-7b-5p; hsa-let-7i-5p; hsa-let-7e-5p; hsa-miR-98-5p; hsa-miR-423-5p; hsa-let-7a-5p; hsa-miR-127-3p; hsa-let-7f-5p; hsa-let-7g-5p; hsa-let-7d-5p; hsa-miR-7-5p
GO0071864	positive regulation of cell proliferation in bone marrow	over-represented	4.43e-07	1.33e-05	1.33e-05	2.14988	12	hsa-let-7b-5p; hsa-let-7i-5p; hsa-miR-93-5p; hsa-let-7e-5p; hsa-miR-98-5p; hsa-let-7a-5p; hsa-miR-185-5p; hsa-miR-26a-5p; hsa-let-7f-5p; hsa-let-7g-5p; hsa-let-7d-5p; hsa-miR-30e-3p
GO2001237	negative regulation of extrinsic apoptotic signaling pathway	over-represented	4.49e-07	1.34e-05	1.34e-05	7.39188	21	hsa-let-7b-5p; hsa-let-7i-5p; hsa-miR-93-5p; hsa-miR-877-5p; hsa-let-7e-5p; hsa-miR-425-3p; hsa-miR-98-5p; hsa-let-7a-5p; hsa-miR-629-5p; hsa-miR-130b-3p; hsa-miR-30c-1-3p; hsa-miR-320a-3p; hsa-miR-185-5p; hsa-miR-324-5p; hsa-miR-26a-5p; hsa-let-7f-5p; hsa-let-7g-5p; hsa-let-7d-5p; hsa-miR-335-5p; hsa-miR-376c-3p; hsa-miR-7-5p
GO0140031	phosphorylation-dependent protein binding	over-represented	4.47e-07	1.34e-05	1.34e-05	1.0484	9	hsa-let-7b-5p; hsa-let-7i-5p; hsa-let-7e-5p; hsa-miR-98-5p; hsa-let-7a-5p; hsa-let-7f-5p; hsa-let-7g-5p; hsa-let-7d-5p; hsa-miR-335-5p
GO0015949	nucleobase-containing small molecule interconversion	over-represented	4.6e-07	1.36e-05	1.36e-05	2.60109	13	hsa-let-7b-5p; hsa-let-7i-5p; hsa-miR-93-5p; hsa-miR-342-5p; hsa-let-7e-5p; hsa-miR-98-5p; hsa-miR-423-5p; hsa-let-7a-5p; hsa-miR-130b-3p; hsa-miR-320a-3p; hsa-let-7f-5p; hsa-let-7g-5p; hsa-let-7d-5p
GO1901800	positive regulation of proteasomal protein catabolic process	over-represented	4.6e-07	1.36e-05	1.36e-05	2.60109	13	hsa-let-7b-5p; hsa-let-7i-5p; hsa-miR-93-5p; hsa-let-7e-5p; hsa-miR-98-5p; hsa-let-7a-5p; hsa-miR-130b-3p; hsa-miR-324-5p; hsa-miR-26a-5p; hsa-let-7f-5p; hsa-let-7g-5p; hsa-let-7d-5p; hsa-miR-335-5p
GO0003689	DNA clamp loader activity	over-represented	4.65e-07	1.37e-05	1.37e-05	1.75176	11	hsa-let-7b-5p; hsa-let-7i-5p; hsa-miR-93-5p; hsa-let-7e-5p; hsa-miR-98-5p; hsa-miR-423-5p; hsa-let-7a-5p; hsa-miR-130b-3p; hsa-let-7f-5p; hsa-let-7g-5p; hsa-let-7d-5p
GO1903526	negative regulation of membrane tubulation	over-represented	4.65e-07	1.37e-05	1.37e-05	1.75176	11	hsa-let-7b-5p; hsa-let-7i-5p; hsa-miR-93-5p; hsa-miR-877-5p; hsa-let-7e-5p; hsa-miR-98-5p; hsa-let-7a-5p; hsa-miR-130b-3p; hsa-let-7f-5p; hsa-let-7g-5p; hsa-let-7d-5p
GO0046965	nuclear retinoid X receptor binding	over-represented	4.76e-07	1.4e-05	1.4e-05	4.7377	17	hsa-let-7b-5p; hsa-let-7i-5p; hsa-miR-877-5p; hsa-let-7e-5p; hsa-miR-98-5p; hsa-miR-423-5p; hsa-let-7a-5p; hsa-miR-130b-3p; hsa-miR-30c-1-3p; hsa-miR-185-5p; hsa-miR-324-5p; hsa-miR-26a-5p; hsa-let-7f-5p; hsa-let-7g-5p; hsa-let-7d-5p; hsa-miR-335-5p; hsa-miR-7-5p
GO0007269	neurotransmitter secretion	over-represented	4.76e-07	1.4e-05	1.4e-05	4.15379	16	hsa-miR-432-5p; hsa-let-7b-5p; hsa-let-7i-5p; hsa-miR-93-5p; hsa-let-7e-5p; hsa-miR-98-5p; hsa-miR-423-5p; hsa-let-7a-5p; hsa-miR-1307-3p; hsa-miR-130b-3p; hsa-miR-505-5p; hsa-let-7f-5p; hsa-let-7g-5p; hsa-let-7d-5p; hsa-miR-335-5p; hsa-miR-7-5p
GO0002732	positive regulation of dendritic cell cytokine production	over-represented	4.75e-07	1.4e-05	1.4e-05	2.16315	12	hsa-let-7b-5p; hsa-let-7i-5p; hsa-miR-342-5p; hsa-let-7e-5p; hsa-miR-425-3p; hsa-miR-98-5p; hsa-let-7a-5p; hsa-miR-30c-1-3p; hsa-let-7f-5p; hsa-let-7g-5p; hsa-let-7d-5p; hsa-miR-335-5p
GO0055100	adiponectin binding	over-represented	4.84e-07	1.41e-05	1.41e-05	0.769711	8	hsa-let-7b-5p; hsa-let-7i-5p; hsa-let-7e-5p; hsa-miR-98-5p; hsa-let-7a-5p; hsa-let-7f-5p; hsa-let-7g-5p; hsa-let-7d-5p
GO0002902	regulation of B cell apoptotic process	over-represented	4.84e-07	1.41e-05	1.41e-05	0.769711	8	hsa-let-7b-5p; hsa-let-7i-5p; hsa-let-7e-5p; hsa-miR-98-5p; hsa-let-7a-5p; hsa-let-7f-5p; hsa-let-7g-5p; hsa-let-7d-5p
GO0008278	cohesin complex	over-represented	4.89e-07	1.42e-05	1.42e-05	2.61436	13	hsa-let-7b-5p; hsa-let-7i-5p; hsa-miR-382-5p; hsa-miR-342-5p; hsa-let-7e-5p; hsa-miR-98-5p; hsa-let-7a-5p; hsa-miR-30c-1-3p; hsa-miR-191-5p; hsa-miR-320a-3p; hsa-let-7f-5p; hsa-let-7g-5p; hsa-let-7d-5p
GO0002224	toll-like receptor signaling pathway	over-represented	5.04e-07	1.45e-05	1.45e-05	5.37471	18	hsa-let-7b-5p; hsa-let-7i-5p; hsa-miR-93-5p; hsa-miR-342-5p; hsa-let-7e-5p; hsa-miR-425-3p; hsa-miR-98-5p; hsa-miR-423-5p; hsa-let-7a-5p; hsa-miR-30c-1-3p; hsa-miR-191-5p; hsa-miR-320a-3p; hsa-miR-324-5p; hsa-let-7f-5p; hsa-let-7g-5p; hsa-let-7d-5p; hsa-miR-335-5p; hsa-miR-7-5p
GO0003170	heart valve development	over-represented	4.98e-07	1.45e-05	1.45e-05	4.16706	16	hsa-let-7b-5p; hsa-let-7i-5p; hsa-miR-342-5p; hsa-let-7e-5p; hsa-miR-98-5p; hsa-miR-423-5p; hsa-let-7a-5p; hsa-miR-191-5p; hsa-miR-185-5p; hsa-miR-26a-5p; hsa-let-7f-5p; hsa-let-7g-5p; hsa-let-7d-5p; hsa-miR-30e-3p; hsa-miR-335-5p; hsa-miR-7-5p
GO0004462	lactoylglutathione lyase activity	over-represented	5.03e-07	1.45e-05	1.45e-05	1.76503	11	hsa-let-7b-5p; hsa-let-7i-5p; hsa-miR-93-5p; hsa-let-7e-5p; hsa-miR-98-5p; hsa-let-7a-5p; hsa-let-7f-5p; hsa-let-7g-5p; hsa-let-7d-5p; hsa-miR-30e-3p; hsa-miR-7-5p
GO0051902	negative regulation of mitochondrial depolarization	over-represented	5.03e-07	1.45e-05	1.45e-05	1.76503	11	hsa-let-7b-5p; hsa-let-7i-5p; hsa-miR-93-5p; hsa-let-7e-5p; hsa-miR-98-5p; hsa-let-7a-5p; hsa-let-7f-5p; hsa-let-7g-5p; hsa-let-7d-5p; hsa-miR-376c-3p; hsa-miR-7-5p
GO1900127	positive regulation of hyaluronan biosynthetic process	over-represented	5.02e-07	1.45e-05	1.45e-05	1.39344	10	hsa-let-7b-5p; hsa-let-7i-5p; hsa-miR-93-5p; hsa-miR-339-3p; hsa-let-7e-5p; hsa-miR-98-5p; hsa-let-7a-5p; hsa-let-7f-5p; hsa-let-7g-5p; hsa-let-7d-5p
GO0036353	histone H2A-K119 monoubiquitination	over-represented	5.09e-07	1.46e-05	1.46e-05	3.10539	14	hsa-let-7b-5p; hsa-let-7i-5p; hsa-miR-93-5p; hsa-let-7e-5p; hsa-miR-98-5p; hsa-let-7a-5p; hsa-miR-130b-3p; hsa-miR-30c-1-3p; hsa-miR-320a-3p; hsa-let-7f-5p; hsa-let-7g-5p; hsa-let-7d-5p; hsa-miR-30e-3p; hsa-miR-376c-3p
GO0019233	sensory perception of pain	over-represented	5.08e-07	1.46e-05	1.46e-05	2.17642	12	hsa-let-7b-5p; hsa-let-7i-5p; hsa-let-7e-5p; hsa-miR-98-5p; hsa-let-7a-5p; hsa-miR-30c-1-3p; hsa-miR-324-5p; hsa-let-7f-5p; hsa-let-7g-5p; hsa-let-7d-5p; hsa-miR-335-5p; hsa-miR-7-5p
GO0002062	chondrocyte differentiation	over-represented	5.2e-07	1.48e-05	1.48e-05	6.72834	20	hsa-let-7b-5p; hsa-let-7i-5p; hsa-miR-93-5p; hsa-miR-342-5p; hsa-let-7e-5p; hsa-miR-98-5p; hsa-let-7a-5p; hsa-miR-130b-3p; hsa-miR-30c-1-3p; hsa-miR-320a-3p; hsa-miR-185-5p; hsa-miR-324-5p; hsa-miR-26a-5p; hsa-let-7f-5p; hsa-let-7g-5p; hsa-let-7d-5p; hsa-miR-411-5p; hsa-miR-30e-3p; hsa-miR-335-5p; hsa-miR-376c-3p
GO0030017	sarcomere	over-represented	5.18e-07	1.48e-05	1.48e-05	6.03825	19	hsa-let-7b-5p; hsa-let-7i-5p; hsa-miR-382-5p; hsa-miR-877-5p; hsa-let-7e-5p; hsa-miR-98-5p; hsa-miR-423-5p; hsa-let-7a-5p; hsa-miR-130b-3p; hsa-miR-320a-3p; hsa-miR-185-5p; hsa-miR-26a-5p; hsa-let-7f-5p; hsa-let-7g-5p; hsa-let-7d-5p; hsa-miR-411-5p; hsa-miR-30e-3p; hsa-miR-335-5p; hsa-miR-7-5p
GO0042118	endothelial cell activation	over-represented	5.35e-07	1.52e-05	1.52e-05	3.63622	15	hsa-let-7b-5p; hsa-miR-342-5p; hsa-miR-98-5p; hsa-miR-423-5p; hsa-miR-1307-3p; hsa-miR-30c-1-3p; hsa-miR-320a-3p; hsa-miR-324-5p; hsa-miR-26a-5p; hsa-let-7f-5p; hsa-let-7g-5p; hsa-let-7d-5p; hsa-miR-30e-3p; hsa-miR-335-5p; hsa-miR-376c-3p
GO1990247	N6-methyladenosine-containing RNA binding	over-represented	5.44e-07	1.54e-05	1.54e-05	5.40125	18	hsa-let-7b-5p; hsa-let-7i-5p; hsa-miR-93-5p; hsa-miR-877-5p; hsa-miR-139-3p; hsa-let-7e-5p; hsa-miR-98-5p; hsa-let-7a-5p; hsa-miR-130b-3p; hsa-miR-191-5p; hsa-miR-505-5p; hsa-miR-320a-3p; hsa-let-7f-5p; hsa-let-7g-5p; hsa-let-7d-5p; hsa-miR-30e-3p; hsa-miR-335-5p; hsa-miR-376c-3p
GO0008199	ferric iron binding	over-represented	5.43e-07	1.54e-05	1.54e-05	2.1897	12	hsa-let-7b-5p; hsa-let-7i-5p; hsa-miR-342-5p; hsa-let-7e-5p; hsa-miR-98-5p; hsa-let-7a-5p; hsa-miR-1307-3p; hsa-let-7f-5p; hsa-let-7g-5p; hsa-let-7d-5p; hsa-miR-411-5p; hsa-miR-30e-3p
GO0007188	adenylate cyclase-modulating G protein-coupled receptor signaling pathway	over-represented	5.57e-07	1.55e-05	1.55e-05	6.75488	20	hsa-miR-432-5p; hsa-let-7b-5p; hsa-let-7i-5p; hsa-miR-93-5p; hsa-miR-877-5p; hsa-let-7e-5p; hsa-miR-98-5p; hsa-miR-423-5p; hsa-let-7a-5p; hsa-miR-1307-3p; hsa-miR-30c-1-3p; hsa-miR-505-5p; hsa-miR-320a-3p; hsa-miR-26a-5p; hsa-let-7f-5p; hsa-let-7g-5p; hsa-let-7d-5p; hsa-miR-30e-3p; hsa-miR-335-5p; hsa-miR-7-5p
GO0002747	antigen processing and presentation following phagocytosis	over-represented	5.56e-07	1.55e-05	1.55e-05	1.07494	9	hsa-let-7b-5p; hsa-let-7i-5p; hsa-let-7e-5p; hsa-miR-98-5p; hsa-let-7a-5p; hsa-miR-30c-1-3p; hsa-let-7f-5p; hsa-let-7g-5p; hsa-let-7d-5p
GO0002505	antigen processing and presentation of polysaccharide antigen via MHC class II	over-represented	5.56e-07	1.55e-05	1.55e-05	1.07494	9	hsa-let-7b-5p; hsa-let-7i-5p; hsa-let-7e-5p; hsa-miR-98-5p; hsa-let-7a-5p; hsa-miR-30c-1-3p; hsa-let-7f-5p; hsa-let-7g-5p; hsa-let-7d-5p
GO0010512	negative regulation of phosphatidylinositol biosynthetic process	over-represented	5.56e-07	1.55e-05	1.55e-05	1.07494	9	hsa-let-7b-5p; hsa-let-7i-5p; hsa-miR-93-5p; hsa-let-7e-5p; hsa-miR-98-5p; hsa-let-7a-5p; hsa-let-7f-5p; hsa-let-7g-5p; hsa-let-7d-5p
GO1990265	platelet-derived growth factor complex	over-represented	5.56e-07	1.55e-05	1.55e-05	1.07494	9	hsa-let-7b-5p; hsa-let-7i-5p; hsa-miR-93-5p; hsa-let-7e-5p; hsa-miR-98-5p; hsa-let-7a-5p; hsa-let-7f-5p; hsa-let-7g-5p; hsa-let-7d-5p
GO1990390	protein K33-linked ubiquitination	over-represented	5.56e-07	1.55e-05	1.55e-05	1.07494	9	hsa-let-7b-5p; hsa-let-7i-5p; hsa-miR-93-5p; hsa-let-7e-5p; hsa-miR-98-5p; hsa-let-7a-5p; hsa-let-7f-5p; hsa-let-7g-5p; hsa-let-7d-5p
GO0046754	viral exocytosis	over-represented	5.56e-07	1.55e-05	1.55e-05	1.07494	9	hsa-let-7b-5p; hsa-let-7i-5p; hsa-let-7e-5p; hsa-miR-98-5p; hsa-let-7a-5p; hsa-miR-30c-1-3p; hsa-let-7f-5p; hsa-let-7g-5p; hsa-let-7d-5p
GO0002263	cell activation involved in immune response	over-represented	5.58e-07	1.55e-05	1.55e-05	0.185792	5	hsa-let-7b-5p; hsa-miR-93-5p; hsa-let-7a-5p; hsa-let-7f-5p; hsa-miR-7-5p
GO0061162	establishment of monopolar cell polarity	over-represented	5.58e-07	1.55e-05	1.55e-05	0.185792	5	hsa-let-7b-5p; hsa-miR-93-5p; hsa-let-7a-5p; hsa-let-7f-5p; hsa-miR-7-5p
GO1903420	protein localization to endoplasmic reticulum tubular network	over-represented	5.58e-07	1.55e-05	1.55e-05	0.185792	5	hsa-let-7b-5p; hsa-miR-93-5p; hsa-let-7a-5p; hsa-let-7f-5p; hsa-miR-7-5p
GO0015986	proton motive force-driven ATP synthesis	over-represented	5.94e-07	1.64e-05	1.64e-05	4.22014	16	hsa-let-7b-5p; hsa-miR-93-5p; hsa-miR-877-5p; hsa-miR-139-3p; hsa-miR-339-3p; hsa-let-7e-5p; hsa-miR-423-5p; hsa-let-7a-5p; hsa-miR-629-5p; hsa-miR-320a-3p; hsa-miR-185-5p; hsa-miR-324-5p; hsa-miR-26a-5p; hsa-let-7f-5p; hsa-miR-411-5p; hsa-miR-335-5p
GO0003906	DNA-apurinic or apyrimidinic site endonuclease activity	over-represented	5.97e-07	1.65e-05	1.65e-05	3.1452	14	hsa-let-7b-5p; hsa-let-7i-5p; hsa-miR-93-5p; hsa-let-7e-5p; hsa-miR-98-5p; hsa-miR-423-5p; hsa-let-7a-5p; hsa-miR-185-5p; hsa-miR-26a-5p; hsa-let-7f-5p; hsa-let-7g-5p; hsa-let-7d-5p; hsa-miR-30e-3p; hsa-miR-335-5p
GO0005663	DNA replication factor C complex	over-represented	6e-07	1.65e-05	1.65e-05	1.41998	10	hsa-let-7b-5p; hsa-let-7i-5p; hsa-miR-93-5p; hsa-let-7e-5p; hsa-miR-98-5p; hsa-let-7a-5p; hsa-miR-130b-3p; hsa-let-7f-5p; hsa-let-7g-5p; hsa-let-7d-5p
GO0002237	response to molecule of bacterial origin	over-represented	6e-07	1.65e-05	1.65e-05	1.41998	10	hsa-let-7b-5p; hsa-let-7i-5p; hsa-miR-93-5p; hsa-let-7e-5p; hsa-miR-98-5p; hsa-let-7a-5p; hsa-let-7f-5p; hsa-let-7g-5p; hsa-let-7d-5p; hsa-miR-335-5p
GO0045444	fat cell differentiation	over-represented	6.09e-07	1.67e-05	1.67e-05	10.8158	25	hsa-miR-432-5p; hsa-let-7b-5p; hsa-let-7i-5p; hsa-miR-382-5p; hsa-miR-93-5p; hsa-miR-139-3p; hsa-miR-342-5p; hsa-miR-339-3p; hsa-let-7e-5p; hsa-miR-98-5p; hsa-let-7a-5p; hsa-miR-629-5p; hsa-miR-130b-3p; hsa-miR-30c-1-3p; hsa-miR-185-5p; hsa-miR-324-5p; hsa-miR-26a-5p; hsa-let-7f-5p; hsa-let-7g-5p; hsa-let-7d-5p; hsa-miR-411-5p; hsa-miR-30e-3p; hsa-miR-335-5p; hsa-miR-376c-3p; hsa-miR-7-5p
GO0010564	regulation of cell cycle process	over-represented	6.1e-07	1.67e-05	1.67e-05	5.44106	18	hsa-let-7b-5p; hsa-let-7i-5p; hsa-miR-93-5p; hsa-let-7e-5p; hsa-miR-98-5p; hsa-miR-423-5p; hsa-let-7a-5p; hsa-miR-130b-3p; hsa-miR-320a-3p; hsa-miR-185-5p; hsa-miR-127-3p; hsa-miR-26a-5p; hsa-let-7f-5p; hsa-let-7g-5p; hsa-let-7d-5p; hsa-miR-30e-3p; hsa-miR-335-5p; hsa-miR-7-5p
GO0036157	outer dynein arm	over-represented	6.19e-07	1.67e-05	1.67e-05	2.66745	13	hsa-let-7b-5p; hsa-let-7i-5p; hsa-miR-93-5p; hsa-miR-139-3p; hsa-let-7e-5p; hsa-miR-98-5p; hsa-let-7a-5p; hsa-miR-30c-1-3p; hsa-miR-324-5p; hsa-let-7f-5p; hsa-let-7g-5p; hsa-let-7d-5p; hsa-miR-335-5p
GO0120192	tight junction assembly	over-represented	6.19e-07	1.67e-05	1.67e-05	2.66745	13	hsa-let-7b-5p; hsa-let-7i-5p; hsa-miR-877-5p; hsa-let-7e-5p; hsa-miR-98-5p; hsa-miR-423-5p; hsa-let-7a-5p; hsa-miR-1307-3p; hsa-miR-320a-3p; hsa-let-7f-5p; hsa-let-7g-5p; hsa-let-7d-5p; hsa-miR-335-5p
GO0070721	ISGF3 complex	over-represented	6.19e-07	1.67e-05	1.67e-05	1.08821	9	hsa-let-7b-5p; hsa-let-7i-5p; hsa-let-7e-5p; hsa-miR-98-5p; hsa-let-7a-5p; hsa-let-7f-5p; hsa-let-7g-5p; hsa-let-7d-5p; hsa-miR-335-5p
GO0051903	S-hydroxymethylglutathione dehydrogenase activity	over-represented	6.19e-07	1.67e-05	1.67e-05	1.08821	9	hsa-let-7b-5p; hsa-let-7i-5p; hsa-let-7e-5p; hsa-miR-98-5p; hsa-let-7a-5p; hsa-let-7f-5p; hsa-let-7g-5p; hsa-let-7d-5p; hsa-miR-376c-3p
GO0030222	eosinophil differentiation	over-represented	6.19e-07	1.67e-05	1.67e-05	1.08821	9	hsa-let-7b-5p; hsa-let-7i-5p; hsa-let-7e-5p; hsa-miR-98-5p; hsa-let-7a-5p; hsa-let-7f-5p; hsa-let-7g-5p; hsa-let-7d-5p; hsa-miR-335-5p
GO0046294	formaldehyde catabolic process	over-represented	6.19e-07	1.67e-05	1.67e-05	1.08821	9	hsa-let-7b-5p; hsa-let-7i-5p; hsa-let-7e-5p; hsa-miR-98-5p; hsa-let-7a-5p; hsa-let-7f-5p; hsa-let-7g-5p; hsa-let-7d-5p; hsa-miR-376c-3p
GO0070883	pre-miRNA binding	over-represented	6.29e-07	1.69e-05	1.69e-05	3.15847	14	hsa-let-7b-5p; hsa-miR-382-5p; hsa-miR-93-5p; hsa-let-7e-5p; hsa-miR-425-3p; hsa-miR-98-5p; hsa-miR-628-3p; hsa-let-7a-5p; hsa-miR-130b-3p; hsa-miR-320a-3p; hsa-miR-324-5p; hsa-let-7d-5p; hsa-miR-411-5p; hsa-miR-335-5p
GO1904951	positive regulation of establishment of protein localization	over-represented	6.32e-07	1.7e-05	1.7e-05	1.80484	11	hsa-let-7b-5p; hsa-let-7i-5p; hsa-let-7e-5p; hsa-miR-98-5p; hsa-let-7a-5p; hsa-miR-30c-1-3p; hsa-miR-185-5p; hsa-let-7f-5p; hsa-let-7g-5p; hsa-let-7d-5p; hsa-miR-335-5p
GO0015225	biotin transmembrane transporter activity	over-represented	6.62e-07	1.76e-05	1.76e-05	2.22951	12	hsa-let-7b-5p; hsa-let-7i-5p; hsa-miR-139-3p; hsa-let-7e-5p; hsa-miR-98-5p; hsa-miR-423-5p; hsa-let-7a-5p; hsa-miR-320a-3p; hsa-let-7f-5p; hsa-let-7g-5p; hsa-let-7d-5p; hsa-miR-335-5p
GO0015878	biotin transport	over-represented	6.62e-07	1.76e-05	1.76e-05	2.22951	12	hsa-let-7b-5p; hsa-let-7i-5p; hsa-miR-139-3p; hsa-let-7e-5p; hsa-miR-98-5p; hsa-miR-423-5p; hsa-let-7a-5p; hsa-miR-320a-3p; hsa-let-7f-5p; hsa-let-7g-5p; hsa-let-7d-5p; hsa-miR-335-5p
GO0061051	positive regulation of cell growth involved in cardiac muscle cell development	over-represented	6.62e-07	1.76e-05	1.76e-05	2.22951	12	hsa-let-7b-5p; hsa-let-7i-5p; hsa-let-7e-5p; hsa-miR-98-5p; hsa-let-7a-5p; hsa-miR-130b-3p; hsa-miR-30c-1-3p; hsa-miR-26a-5p; hsa-let-7f-5p; hsa-let-7g-5p; hsa-let-7d-5p; hsa-miR-411-5p
GO0004024	alcohol dehydrogenase activity, zinc-dependent	over-represented	6.56e-07	1.76e-05	1.76e-05	1.43326	10	hsa-let-7b-5p; hsa-let-7i-5p; hsa-let-7e-5p; hsa-miR-98-5p; hsa-let-7a-5p; hsa-let-7f-5p; hsa-let-7g-5p; hsa-let-7d-5p; hsa-miR-335-5p; hsa-miR-376c-3p
GO0006600	creatine metabolic process	over-represented	6.56e-07	1.76e-05	1.76e-05	1.43326	10	hsa-let-7b-5p; hsa-let-7i-5p; hsa-miR-382-5p; hsa-let-7e-5p; hsa-miR-98-5p; hsa-let-7a-5p; hsa-miR-320a-3p; hsa-let-7f-5p; hsa-let-7g-5p; hsa-let-7d-5p
GO0000786	nucleosome	over-represented	6.68e-07	1.77e-05	1.77e-05	11.7978	26	hsa-miR-432-5p; hsa-let-7b-5p; hsa-let-7i-5p; hsa-miR-382-5p; hsa-miR-93-5p; hsa-miR-877-5p; hsa-miR-139-3p; hsa-miR-342-5p; hsa-let-7e-5p; hsa-miR-425-3p; hsa-miR-98-5p; hsa-miR-423-5p; hsa-let-7a-5p; hsa-miR-1307-3p; hsa-miR-629-5p; hsa-miR-130b-3p; hsa-miR-30c-1-3p; hsa-miR-320a-3p; hsa-miR-185-5p; hsa-miR-324-5p; hsa-miR-127-3p; hsa-miR-26a-5p; hsa-miR-411-5p; hsa-miR-335-5p; hsa-miR-376c-3p;…
GO0003181	atrioventricular valve morphogenesis	over-represented	6.65e-07	1.77e-05	1.77e-05	6.13115	19	hsa-let-7b-5p; hsa-let-7i-5p; hsa-miR-93-5p; hsa-miR-342-5p; hsa-miR-339-3p; hsa-let-7e-5p; hsa-miR-98-5p; hsa-miR-423-5p; hsa-let-7a-5p; hsa-miR-1307-3p; hsa-miR-130b-3p; hsa-miR-191-5p; hsa-miR-26a-5p; hsa-let-7f-5p; hsa-let-7g-5p; hsa-let-7d-5p; hsa-miR-30e-3p; hsa-miR-335-5p; hsa-miR-7-5p
GO0017075	syntaxin-1 binding	over-represented	6.78e-07	1.79e-05	1.79e-05	4.25995	16	hsa-miR-432-5p; hsa-let-7b-5p; hsa-let-7i-5p; hsa-miR-382-5p; hsa-let-7e-5p; hsa-miR-98-5p; hsa-let-7a-5p; hsa-miR-1307-3p; hsa-miR-130b-3p; hsa-miR-505-5p; hsa-miR-185-5p; hsa-let-7f-5p; hsa-let-7g-5p; hsa-let-7d-5p; hsa-miR-335-5p; hsa-miR-376c-3p
GO0070527	platelet aggregation	over-represented	7.14e-07	1.88e-05	1.88e-05	10.0062	24	hsa-miR-432-5p; hsa-let-7b-5p; hsa-let-7i-5p; hsa-miR-93-5p; hsa-miR-877-5p; hsa-miR-139-3p; hsa-miR-342-5p; hsa-let-7e-5p; hsa-miR-425-3p; hsa-miR-98-5p; hsa-miR-423-5p; hsa-let-7a-5p; hsa-miR-1307-3p; hsa-miR-130b-3p; hsa-miR-30c-1-3p; hsa-miR-320a-3p; hsa-miR-324-5p; hsa-miR-127-3p; hsa-miR-26a-5p; hsa-let-7f-5p; hsa-let-7g-5p; hsa-let-7d-5p; hsa-miR-335-5p; hsa-miR-7-5p
GO0038024	cargo receptor activity	over-represented	7.13e-07	1.88e-05	1.88e-05	3.71585	15	hsa-miR-432-5p; hsa-let-7b-5p; hsa-let-7i-5p; hsa-miR-93-5p; hsa-miR-877-5p; hsa-let-7e-5p; hsa-miR-98-5p; hsa-let-7a-5p; hsa-miR-130b-3p; hsa-let-7f-5p; hsa-let-7g-5p; hsa-let-7d-5p; hsa-miR-335-5p; hsa-miR-376c-3p; hsa-miR-7-5p
GO0000719	photoreactive repair	over-represented	7.16e-07	1.88e-05	1.88e-05	1.44653	10	hsa-let-7b-5p; hsa-let-7i-5p; hsa-miR-93-5p; hsa-let-7e-5p; hsa-miR-98-5p; hsa-let-7a-5p; hsa-miR-130b-3p; hsa-let-7f-5p; hsa-let-7g-5p; hsa-let-7d-5p
GO2000118	regulation of sodium-dependent phosphate transport	over-represented	7.16e-07	1.88e-05	1.88e-05	1.44653	10	hsa-let-7b-5p; hsa-let-7i-5p; hsa-miR-93-5p; hsa-let-7e-5p; hsa-miR-98-5p; hsa-let-7a-5p; hsa-miR-130b-3p; hsa-let-7f-5p; hsa-let-7g-5p; hsa-let-7d-5p
GO0070734	histone H3-K27 methylation	over-represented	7.23e-07	1.89e-05	1.89e-05	0.809524	8	hsa-let-7b-5p; hsa-let-7i-5p; hsa-let-7e-5p; hsa-miR-98-5p; hsa-let-7a-5p; hsa-let-7f-5p; hsa-let-7g-5p; hsa-let-7d-5p
GO0070848	response to growth factor	over-represented	7.36e-07	1.92e-05	1.92e-05	5.50742	18	hsa-let-7b-5p; hsa-let-7i-5p; hsa-miR-93-5p; hsa-let-7e-5p; hsa-miR-425-3p; hsa-miR-98-5p; hsa-miR-423-5p; hsa-let-7a-5p; hsa-miR-1307-3p; hsa-miR-320a-3p; hsa-miR-185-5p; hsa-miR-26a-5p; hsa-let-7f-5p; hsa-let-7g-5p; hsa-let-7d-5p; hsa-miR-30e-3p; hsa-miR-335-5p; hsa-miR-7-5p
GO0045792	negative regulation of cell size	over-represented	7.39e-07	1.92e-05	1.92e-05	4.28649	16	hsa-let-7b-5p; hsa-let-7i-5p; hsa-miR-382-5p; hsa-miR-93-5p; hsa-miR-139-3p; hsa-let-7e-5p; hsa-miR-98-5p; hsa-let-7a-5p; hsa-miR-130b-3p; hsa-miR-30c-1-3p; hsa-miR-320a-3p; hsa-miR-185-5p; hsa-miR-26a-5p; hsa-let-7f-5p; hsa-let-7g-5p; hsa-let-7d-5p
GO1905135	biotin import across plasma membrane	over-represented	7.34e-07	1.92e-05	1.92e-05	1.83138	11	hsa-let-7b-5p; hsa-let-7i-5p; hsa-miR-139-3p; hsa-let-7e-5p; hsa-miR-98-5p; hsa-miR-423-5p; hsa-let-7a-5p; hsa-let-7f-5p; hsa-let-7g-5p; hsa-let-7d-5p; hsa-miR-335-5p
GO0032469	endoplasmic reticulum calcium ion homeostasis	over-represented	7.46e-07	1.93e-05	1.93e-05	4.88368	17	hsa-let-7b-5p; hsa-let-7i-5p; hsa-miR-93-5p; hsa-let-7e-5p; hsa-miR-98-5p; hsa-miR-628-3p; hsa-miR-423-5p; hsa-let-7a-5p; hsa-miR-130b-3p; hsa-miR-30c-1-3p; hsa-miR-185-5p; hsa-let-7f-5p; hsa-let-7g-5p; hsa-let-7d-5p; hsa-miR-335-5p; hsa-miR-376c-3p; hsa-miR-7-5p
GO0031966	mitochondrial membrane	over-represented	7.58e-07	1.96e-05	1.96e-05	11.8642	26	hsa-miR-432-5p; hsa-let-7b-5p; hsa-let-7i-5p; hsa-miR-382-5p; hsa-miR-93-5p; hsa-miR-877-5p; hsa-miR-339-3p; hsa-let-7e-5p; hsa-miR-98-5p; hsa-miR-423-5p; hsa-let-7a-5p; hsa-miR-1307-3p; hsa-miR-130b-3p; hsa-miR-30c-1-3p; hsa-miR-505-5p; hsa-miR-320a-3p; hsa-miR-185-5p; hsa-miR-324-5p; hsa-miR-26a-5p; hsa-let-7f-5p; hsa-let-7g-5p; hsa-let-7d-5p; hsa-miR-411-5p; hsa-miR-30e-3p; hsa-miR-335-5p; hsa…
GO0006729	tetrahydrobiopterin biosynthetic process	over-represented	7.64e-07	1.97e-05	1.97e-05	1.11475	9	hsa-let-7b-5p; hsa-let-7i-5p; hsa-let-7e-5p; hsa-miR-98-5p; hsa-let-7a-5p; hsa-let-7f-5p; hsa-let-7g-5p; hsa-let-7d-5p; hsa-miR-335-5p
GO0043596	nuclear replication fork	over-represented	7.76e-07	2e-05	2e-05	4.89696	17	hsa-let-7b-5p; hsa-let-7i-5p; hsa-miR-877-5p; hsa-miR-139-3p; hsa-let-7e-5p; hsa-miR-98-5p; hsa-let-7a-5p; hsa-miR-130b-3p; hsa-miR-505-5p; hsa-miR-320a-3p; hsa-miR-185-5p; hsa-let-7f-5p; hsa-let-7g-5p; hsa-let-7d-5p; hsa-miR-411-5p; hsa-miR-335-5p; hsa-miR-7-5p
GO0000242	pericentriolar material	over-represented	7.76e-07	2e-05	2e-05	4.89696	17	hsa-miR-432-5p; hsa-let-7b-5p; hsa-let-7i-5p; hsa-miR-382-5p; hsa-miR-93-5p; hsa-let-7e-5p; hsa-miR-98-5p; hsa-let-7a-5p; hsa-miR-1307-3p; hsa-miR-130b-3p; hsa-miR-324-5p; hsa-let-7f-5p; hsa-let-7g-5p; hsa-let-7d-5p; hsa-miR-30e-3p; hsa-miR-335-5p; hsa-miR-376c-3p
GO0150077	regulation of neuroinflammatory response	over-represented	7.8e-07	2e-05	2e-05	1.4598	10	hsa-let-7b-5p; hsa-miR-93-5p; hsa-let-7e-5p; hsa-miR-98-5p; hsa-let-7a-5p; hsa-miR-320a-3p; hsa-miR-127-3p; hsa-miR-26a-5p; hsa-let-7f-5p; hsa-miR-335-5p
GO0006284	base-excision repair	over-represented	7.92e-07	2.02e-05	2.02e-05	6.1975	19	hsa-let-7b-5p; hsa-let-7i-5p; hsa-miR-93-5p; hsa-miR-877-5p; hsa-miR-139-3p; hsa-let-7e-5p; hsa-miR-98-5p; hsa-miR-423-5p; hsa-let-7a-5p; hsa-miR-1307-3p; hsa-miR-130b-3p; hsa-miR-320a-3p; hsa-miR-185-5p; hsa-miR-26a-5p; hsa-let-7f-5p; hsa-let-7g-5p; hsa-let-7d-5p; hsa-miR-30e-3p; hsa-miR-335-5p
GO0030520	intracellular estrogen receptor signaling pathway	over-represented	7.92e-07	2.02e-05	2.02e-05	6.1975	19	hsa-miR-432-5p; hsa-let-7b-5p; hsa-let-7i-5p; hsa-miR-93-5p; hsa-let-7e-5p; hsa-miR-98-5p; hsa-miR-628-3p; hsa-miR-423-5p; hsa-let-7a-5p; hsa-miR-130b-3p; hsa-miR-30c-1-3p; hsa-miR-320a-3p; hsa-miR-185-5p; hsa-miR-324-5p; hsa-miR-26a-5p; hsa-let-7f-5p; hsa-let-7g-5p; hsa-let-7d-5p; hsa-miR-335-5p
GO1990234	transferase complex	over-represented	7.91e-07	2.02e-05	2.02e-05	1.84465	11	hsa-let-7b-5p; hsa-let-7i-5p; hsa-let-7e-5p; hsa-miR-98-5p; hsa-let-7a-5p; hsa-miR-320a-3p; hsa-miR-324-5p; hsa-let-7f-5p; hsa-let-7g-5p; hsa-let-7d-5p; hsa-miR-335-5p
GO0001843	neural tube closure	over-represented	7.95e-07	2.03e-05	2.03e-05	9.20999	23	hsa-miR-432-5p; hsa-let-7b-5p; hsa-let-7i-5p; hsa-miR-382-5p; hsa-miR-93-5p; hsa-miR-877-5p; hsa-miR-139-3p; hsa-miR-342-5p; hsa-let-7e-5p; hsa-miR-98-5p; hsa-miR-423-5p; hsa-let-7a-5p; hsa-miR-130b-3p; hsa-miR-30c-1-3p; hsa-miR-185-5p; hsa-miR-324-5p; hsa-miR-127-3p; hsa-miR-26a-5p; hsa-let-7f-5p; hsa-let-7g-5p; hsa-let-7d-5p; hsa-miR-335-5p; hsa-miR-376c-3p
GO0061061	muscle structure development	over-represented	8.04e-07	2.04e-05	2.04e-05	2.26932	12	hsa-let-7b-5p; hsa-let-7i-5p; hsa-miR-93-5p; hsa-let-7e-5p; hsa-miR-98-5p; hsa-let-7a-5p; hsa-miR-1307-3p; hsa-miR-320a-3p; hsa-let-7f-5p; hsa-let-7g-5p; hsa-let-7d-5p; hsa-miR-335-5p
GO1903392	negative regulation of adherens junction organization	over-represented	8.04e-07	2.04e-05	2.04e-05	2.26932	12	hsa-let-7b-5p; hsa-let-7i-5p; hsa-miR-93-5p; hsa-let-7e-5p; hsa-miR-98-5p; hsa-let-7a-5p; hsa-miR-320a-3p; hsa-miR-185-5p; hsa-let-7f-5p; hsa-let-7g-5p; hsa-let-7d-5p; hsa-miR-335-5p
GO0070016	armadillo repeat domain binding	over-represented	8.15e-07	2.06e-05	2.06e-05	3.22482	14	hsa-let-7b-5p; hsa-let-7i-5p; hsa-miR-93-5p; hsa-let-7e-5p; hsa-miR-98-5p; hsa-miR-423-5p; hsa-let-7a-5p; hsa-miR-130b-3p; hsa-miR-320a-3p; hsa-miR-324-5p; hsa-let-7f-5p; hsa-let-7g-5p; hsa-let-7d-5p; hsa-miR-335-5p
GO0033256	I-kappaBNF-kappaB complex	over-represented	8.36e-07	2.11e-05	2.11e-05	0.358314	6	hsa-let-7b-5p; hsa-miR-93-5p; hsa-miR-339-3p; hsa-let-7a-5p; hsa-miR-30e-3p; hsa-miR-335-5p
GO0050265	RNA uridylyltransferase activity	over-represented	8.36e-07	2.11e-05	2.11e-05	0.358314	6	hsa-let-7b-5p; hsa-miR-93-5p; hsa-miR-629-5p; hsa-miR-324-5p; hsa-miR-26a-5p; hsa-miR-335-5p
GO0042813	Wnt receptor activity	over-represented	8.49e-07	2.12e-05	2.12e-05	6.22404	19	hsa-let-7b-5p; hsa-let-7i-5p; hsa-miR-93-5p; hsa-let-7e-5p; hsa-miR-98-5p; hsa-miR-628-3p; hsa-miR-423-5p; hsa-let-7a-5p; hsa-miR-130b-3p; hsa-miR-185-5p; hsa-miR-324-5p; hsa-miR-26a-5p; hsa-let-7f-5p; hsa-let-7g-5p; hsa-let-7d-5p; hsa-miR-30e-3p; hsa-miR-335-5p; hsa-miR-376c-3p; hsa-miR-7-5p
GO0051683	establishment of Golgi localization	over-represented	8.41e-07	2.12e-05	2.12e-05	4.32631	16	hsa-let-7b-5p; hsa-let-7i-5p; hsa-miR-93-5p; hsa-miR-342-5p; hsa-let-7e-5p; hsa-miR-98-5p; hsa-miR-423-5p; hsa-let-7a-5p; hsa-miR-320a-3p; hsa-miR-185-5p; hsa-miR-26a-5p; hsa-let-7f-5p; hsa-let-7g-5p; hsa-let-7d-5p; hsa-miR-30e-3p; hsa-miR-335-5p
GO0042625	ATPase-coupled ion transmembrane transporter activity	over-represented	8.51e-07	2.12e-05	2.12e-05	1.85792	11	hsa-let-7b-5p; hsa-let-7i-5p; hsa-miR-93-5p; hsa-let-7e-5p; hsa-miR-98-5p; hsa-let-7a-5p; hsa-miR-130b-3p; hsa-let-7f-5p; hsa-let-7g-5p; hsa-let-7d-5p; hsa-miR-30e-3p
GO0015234	thiamine transmembrane transporter activity	over-represented	8.51e-07	2.12e-05	2.12e-05	1.85792	11	hsa-let-7b-5p; hsa-let-7i-5p; hsa-let-7e-5p; hsa-miR-98-5p; hsa-let-7a-5p; hsa-miR-1307-3p; hsa-miR-30c-1-3p; hsa-let-7f-5p; hsa-let-7g-5p; hsa-let-7d-5p; hsa-miR-335-5p
GO0140901	L-asparaginesodium symporter activity	over-represented	8.5e-07	2.12e-05	2.12e-05	1.47307	10	hsa-let-7b-5p; hsa-let-7i-5p; hsa-let-7e-5p; hsa-miR-98-5p; hsa-let-7a-5p; hsa-miR-30c-1-3p; hsa-let-7f-5p; hsa-let-7g-5p; hsa-let-7d-5p; hsa-miR-411-5p
GO0140902	L-glutaminesodium symporter activity	over-represented	8.5e-07	2.12e-05	2.12e-05	1.47307	10	hsa-let-7b-5p; hsa-let-7i-5p; hsa-let-7e-5p; hsa-miR-98-5p; hsa-let-7a-5p; hsa-miR-30c-1-3p; hsa-let-7f-5p; hsa-let-7g-5p; hsa-let-7d-5p; hsa-miR-411-5p
GO0006307	DNA dealkylation involved in DNA repair	over-represented	8.47e-07	2.12e-05	2.12e-05	1.12802	9	hsa-let-7b-5p; hsa-miR-93-5p; hsa-miR-98-5p; hsa-let-7a-5p; hsa-miR-30c-1-3p; hsa-miR-320a-3p; hsa-miR-26a-5p; hsa-let-7f-5p; hsa-miR-335-5p
GO1902237	positive regulation of endoplasmic reticulum stress-induced intrinsic apoptotic signaling pathway	over-represented	8.6e-07	2.13e-05	2.13e-05	3.76893	15	hsa-let-7b-5p; hsa-let-7i-5p; hsa-miR-93-5p; hsa-let-7e-5p; hsa-miR-98-5p; hsa-let-7a-5p; hsa-miR-30c-1-3p; hsa-miR-505-5p; hsa-miR-26a-5p; hsa-let-7f-5p; hsa-let-7g-5p; hsa-let-7d-5p; hsa-miR-30e-3p; hsa-miR-335-5p; hsa-miR-7-5p
GO1902961	positive regulation of aspartic-type endopeptidase activity involved in amyloid precursor protein catabolic process	over-represented	8.58e-07	2.13e-05	2.13e-05	3.2381	14	hsa-let-7b-5p; hsa-let-7i-5p; hsa-miR-93-5p; hsa-let-7e-5p; hsa-miR-98-5p; hsa-let-7a-5p; hsa-miR-130b-3p; hsa-miR-30c-1-3p; hsa-miR-320a-3p; hsa-miR-185-5p; hsa-let-7f-5p; hsa-let-7g-5p; hsa-let-7d-5p; hsa-miR-335-5p
GO0015990	electron transport coupled proton transport	over-represented	8.69e-07	2.15e-05	2.15e-05	0.570648	7	hsa-let-7b-5p; hsa-let-7e-5p; hsa-miR-423-5p; hsa-let-7a-5p; hsa-miR-320a-3p; hsa-miR-26a-5p; hsa-let-7f-5p
GO0006406	mRNA export from nucleus	over-represented	8.77e-07	2.16e-05	2.16e-05	11.0016	25	hsa-let-7b-5p; hsa-let-7i-5p; hsa-miR-382-5p; hsa-miR-93-5p; hsa-miR-877-5p; hsa-miR-139-3p; hsa-miR-342-5p; hsa-let-7e-5p; hsa-miR-98-5p; hsa-let-7a-5p; hsa-miR-1307-3p; hsa-miR-130b-3p; hsa-miR-30c-1-3p; hsa-miR-191-5p; hsa-miR-320a-3p; hsa-miR-185-5p; hsa-miR-324-5p; hsa-miR-26a-5p; hsa-let-7f-5p; hsa-let-7g-5p; hsa-let-7d-5p; hsa-miR-411-5p; hsa-miR-30e-3p; hsa-miR-335-5p; hsa-miR-7-5p
GO0051020	GTPase binding	over-represented	8.85e-07	2.18e-05	2.18e-05	6.94067	20	hsa-let-7b-5p; hsa-let-7i-5p; hsa-miR-382-5p; hsa-miR-93-5p; hsa-let-7e-5p; hsa-miR-98-5p; hsa-miR-423-5p; hsa-let-7a-5p; hsa-miR-1307-3p; hsa-miR-130b-3p; hsa-miR-320a-3p; hsa-miR-185-5p; hsa-miR-324-5p; hsa-miR-26a-5p; hsa-let-7f-5p; hsa-let-7g-5p; hsa-let-7d-5p; hsa-miR-335-5p; hsa-miR-376c-3p; hsa-miR-7-5p
GO1900264	positive regulation of DNA-directed DNA polymerase activity	over-represented	9.03e-07	2.22e-05	2.22e-05	3.25137	14	hsa-let-7b-5p; hsa-let-7i-5p; hsa-miR-93-5p; hsa-miR-877-5p; hsa-miR-342-5p; hsa-let-7e-5p; hsa-miR-98-5p; hsa-miR-423-5p; hsa-let-7a-5p; hsa-miR-130b-3p; hsa-let-7f-5p; hsa-let-7g-5p; hsa-let-7d-5p; hsa-miR-7-5p
GO0015093	ferrous iron transmembrane transporter activity	over-represented	9.14e-07	2.22e-05	2.22e-05	2.29586	12	hsa-let-7b-5p; hsa-let-7i-5p; hsa-let-7e-5p; hsa-miR-98-5p; hsa-let-7a-5p; hsa-miR-30c-1-3p; hsa-miR-185-5p; hsa-let-7f-5p; hsa-let-7g-5p; hsa-let-7d-5p; hsa-miR-30e-3p; hsa-miR-7-5p
GO0016578	histone deubiquitination	over-represented	9.14e-07	2.22e-05	2.22e-05	2.29586	12	hsa-let-7b-5p; hsa-let-7i-5p; hsa-miR-93-5p; hsa-miR-139-3p; hsa-let-7e-5p; hsa-miR-98-5p; hsa-let-7a-5p; hsa-miR-320a-3p; hsa-miR-26a-5p; hsa-let-7f-5p; hsa-let-7g-5p; hsa-let-7d-5p
GO0004571	mannosyl-oligosaccharide 1,2-alpha-mannosidase activity	over-represented	9.14e-07	2.22e-05	2.22e-05	2.29586	12	hsa-let-7b-5p; hsa-let-7i-5p; hsa-miR-93-5p; hsa-let-7e-5p; hsa-miR-98-5p; hsa-let-7a-5p; hsa-miR-130b-3p; hsa-miR-26a-5p; hsa-let-7f-5p; hsa-let-7g-5p; hsa-let-7d-5p; hsa-miR-335-5p
GO0045920	negative regulation of exocytosis	over-represented	9.14e-07	2.22e-05	2.22e-05	2.29586	12	hsa-let-7b-5p; hsa-let-7i-5p; hsa-let-7e-5p; hsa-miR-98-5p; hsa-let-7a-5p; hsa-miR-130b-3p; hsa-let-7f-5p; hsa-let-7g-5p; hsa-let-7d-5p; hsa-miR-30e-3p; hsa-miR-335-5p; hsa-miR-7-5p
GO0060411	cardiac septum morphogenesis	over-represented	9.15e-07	2.22e-05	2.22e-05	1.87119	11	hsa-let-7b-5p; hsa-let-7i-5p; hsa-miR-877-5p; hsa-let-7e-5p; hsa-miR-98-5p; hsa-let-7a-5p; hsa-miR-26a-5p; hsa-let-7f-5p; hsa-let-7g-5p; hsa-let-7d-5p; hsa-miR-335-5p
GO0010744	positive regulation of macrophage derived foam cell differentiation	over-represented	9.15e-07	2.22e-05	2.22e-05	1.87119	11	hsa-miR-432-5p; hsa-let-7b-5p; hsa-miR-93-5p; hsa-miR-339-3p; hsa-miR-628-3p; hsa-let-7a-5p; hsa-miR-130b-3p; hsa-miR-185-5p; hsa-miR-335-5p; hsa-miR-376c-3p; hsa-miR-7-5p
GO0034472	snRNA 3-end processing	over-represented	9.15e-07	2.22e-05	2.22e-05	1.87119	11	hsa-let-7b-5p; hsa-let-7i-5p; hsa-let-7e-5p; hsa-miR-98-5p; hsa-let-7a-5p; hsa-miR-320a-3p; hsa-miR-185-5p; hsa-miR-26a-5p; hsa-let-7f-5p; hsa-let-7g-5p; hsa-let-7d-5p
GO0015125	bile acid transmembrane transporter activity	over-represented	9.25e-07	2.24e-05	2.24e-05	1.48634	10	hsa-let-7b-5p; hsa-let-7i-5p; hsa-miR-382-5p; hsa-let-7e-5p; hsa-miR-98-5p; hsa-let-7a-5p; hsa-let-7f-5p; hsa-let-7g-5p; hsa-let-7d-5p; hsa-miR-335-5p
GO0051771	negative regulation of nitric-oxide synthase biosynthetic process	over-represented	9.38e-07	2.25e-05	2.25e-05	1.1413	9	hsa-let-7b-5p; hsa-let-7i-5p; hsa-let-7e-5p; hsa-miR-98-5p; hsa-let-7a-5p; hsa-miR-130b-3p; hsa-let-7f-5p; hsa-let-7g-5p; hsa-let-7d-5p
GO0004155	6,7-dihydropteridine reductase activity	over-represented	9.34e-07	2.25e-05	2.25e-05	0.836066	8	hsa-let-7b-5p; hsa-let-7i-5p; hsa-let-7e-5p; hsa-miR-98-5p; hsa-let-7a-5p; hsa-let-7f-5p; hsa-let-7g-5p; hsa-let-7d-5p
GO0051066	dihydrobiopterin metabolic process	over-represented	9.34e-07	2.25e-05	2.25e-05	0.836066	8	hsa-let-7b-5p; hsa-let-7i-5p; hsa-let-7e-5p; hsa-miR-98-5p; hsa-let-7a-5p; hsa-let-7f-5p; hsa-let-7g-5p; hsa-let-7d-5p
GO0032487	regulation of Rap protein signal transduction	over-represented	9.34e-07	2.25e-05	2.25e-05	0.836066	8	hsa-let-7b-5p; hsa-let-7i-5p; hsa-let-7e-5p; hsa-miR-98-5p; hsa-let-7a-5p; hsa-let-7f-5p; hsa-let-7g-5p; hsa-let-7d-5p
GO0007062	sister chromatid cohesion	over-represented	9.44e-07	2.26e-05	2.26e-05	6.96721	20	hsa-let-7b-5p; hsa-let-7i-5p; hsa-miR-382-5p; hsa-miR-93-5p; hsa-miR-877-5p; hsa-miR-342-5p; hsa-let-7e-5p; hsa-miR-98-5p; hsa-let-7a-5p; hsa-miR-629-5p; hsa-miR-30c-1-3p; hsa-miR-191-5p; hsa-miR-505-5p; hsa-miR-320a-3p; hsa-miR-185-5p; hsa-miR-324-5p; hsa-let-7f-5p; hsa-let-7g-5p; hsa-let-7d-5p; hsa-miR-411-5p
GO0008519	ammonium transmembrane transporter activity	over-represented	9.78e-07	2.32e-05	2.32e-05	2.77361	13	hsa-let-7b-5p; hsa-let-7i-5p; hsa-miR-93-5p; hsa-let-7e-5p; hsa-miR-98-5p; hsa-let-7a-5p; hsa-miR-130b-3p; hsa-miR-320a-3p; hsa-miR-26a-5p; hsa-let-7f-5p; hsa-let-7g-5p; hsa-let-7d-5p; hsa-miR-335-5p
GO0031018	endocrine pancreas development	over-represented	9.73e-07	2.32e-05	2.32e-05	2.30913	12	hsa-let-7b-5p; hsa-let-7i-5p; hsa-let-7e-5p; hsa-miR-98-5p; hsa-let-7a-5p; hsa-miR-1307-3p; hsa-miR-185-5p; hsa-miR-26a-5p; hsa-let-7f-5p; hsa-let-7g-5p; hsa-let-7d-5p; hsa-miR-335-5p
GO0032045	guanyl-nucleotide exchange factor complex	over-represented	9.73e-07	2.32e-05	2.32e-05	2.30913	12	hsa-let-7b-5p; hsa-let-7i-5p; hsa-miR-93-5p; hsa-let-7e-5p; hsa-miR-98-5p; hsa-let-7a-5p; hsa-miR-130b-3p; hsa-miR-320a-3p; hsa-let-7f-5p; hsa-let-7g-5p; hsa-let-7d-5p; hsa-miR-30e-3p
GO1902902	negative regulation of autophagosome assembly	over-represented	9.73e-07	2.32e-05	2.32e-05	2.30913	12	hsa-let-7b-5p; hsa-let-7i-5p; hsa-miR-93-5p; hsa-let-7e-5p; hsa-miR-98-5p; hsa-let-7a-5p; hsa-miR-130b-3p; hsa-let-7f-5p; hsa-let-7g-5p; hsa-let-7d-5p; hsa-miR-30e-3p; hsa-miR-335-5p
GO0051096	positive regulation of helicase activity	over-represented	9.73e-07	2.32e-05	2.32e-05	2.30913	12	hsa-let-7b-5p; hsa-let-7i-5p; hsa-miR-93-5p; hsa-let-7e-5p; hsa-miR-98-5p; hsa-let-7a-5p; hsa-miR-324-5p; hsa-miR-26a-5p; hsa-let-7f-5p; hsa-let-7g-5p; hsa-let-7d-5p; hsa-miR-7-5p
GO1900152	negative regulation of nuclear-transcribed mRNA catabolic process, deadenylation-dependent decay	over-represented	9.89e-07	2.34e-05	2.34e-05	5.61358	18	hsa-miR-432-5p; hsa-let-7b-5p; hsa-let-7i-5p; hsa-miR-382-5p; hsa-miR-93-5p; hsa-let-7e-5p; hsa-miR-98-5p; hsa-miR-423-5p; hsa-let-7a-5p; hsa-miR-1307-3p; hsa-miR-30c-1-3p; hsa-miR-320a-3p; hsa-miR-26a-5p; hsa-let-7f-5p; hsa-let-7g-5p; hsa-let-7d-5p; hsa-miR-30e-3p; hsa-miR-7-5p
GO0006953	acute-phase response	over-represented	9.88e-07	2.34e-05	2.34e-05	3.80874	15	hsa-miR-432-5p; hsa-let-7b-5p; hsa-let-7i-5p; hsa-let-7e-5p; hsa-miR-98-5p; hsa-miR-423-5p; hsa-let-7a-5p; hsa-miR-1307-3p; hsa-miR-191-5p; hsa-miR-185-5p; hsa-miR-26a-5p; hsa-let-7f-5p; hsa-let-7g-5p; hsa-let-7d-5p; hsa-miR-335-5p
GO0000226	microtubule cytoskeleton organization	over-represented	1e-06	2.35e-05	2.35e-05	17.6768	31	hsa-miR-432-5p; hsa-let-7b-5p; hsa-let-7i-5p; hsa-miR-382-5p; hsa-miR-93-5p; hsa-miR-877-5p; hsa-miR-139-3p; hsa-miR-342-5p; hsa-let-7e-5p; hsa-miR-425-3p; hsa-miR-98-5p; hsa-miR-628-3p; hsa-miR-423-5p; hsa-let-7a-5p; hsa-miR-1307-3p; hsa-miR-629-5p; hsa-miR-130b-3p; hsa-miR-30c-1-3p; hsa-miR-505-5p; hsa-miR-320a-3p; hsa-miR-185-5p; hsa-miR-324-5p; hsa-miR-26a-5p; hsa-let-7f-5p; hsa-let-7g-5p; hs…
GO0048568	embryonic organ development	over-represented	9.97e-07	2.35e-05	2.35e-05	4.37939	16	hsa-let-7b-5p; hsa-let-7i-5p; hsa-miR-93-5p; hsa-miR-139-3p; hsa-let-7e-5p; hsa-miR-98-5p; hsa-miR-423-5p; hsa-let-7a-5p; hsa-miR-320a-3p; hsa-miR-185-5p; hsa-miR-26a-5p; hsa-let-7f-5p; hsa-let-7g-5p; hsa-let-7d-5p; hsa-miR-335-5p; hsa-miR-7-5p
GO1905515	non-motile cilium assembly	over-represented	9.97e-07	2.35e-05	2.35e-05	4.37939	16	hsa-miR-432-5p; hsa-let-7b-5p; hsa-let-7i-5p; hsa-miR-382-5p; hsa-miR-93-5p; hsa-miR-342-5p; hsa-let-7e-5p; hsa-miR-98-5p; hsa-let-7a-5p; hsa-miR-30c-1-3p; hsa-miR-26a-5p; hsa-let-7f-5p; hsa-let-7g-5p; hsa-let-7d-5p; hsa-miR-335-5p; hsa-miR-376c-3p
GO0033148	positive regulation of intracellular estrogen receptor signaling pathway	over-represented	1.03e-06	2.41e-05	2.41e-05	5.62685	18	hsa-let-7b-5p; hsa-let-7i-5p; hsa-miR-93-5p; hsa-miR-877-5p; hsa-let-7e-5p; hsa-miR-98-5p; hsa-miR-423-5p; hsa-let-7a-5p; hsa-miR-1307-3p; hsa-miR-130b-3p; hsa-miR-30c-1-3p; hsa-miR-320a-3p; hsa-miR-324-5p; hsa-let-7f-5p; hsa-let-7g-5p; hsa-let-7d-5p; hsa-miR-335-5p; hsa-miR-7-5p
GO1905064	negative regulation of vascular associated smooth muscle cell differentiation	over-represented	1.03e-06	2.42e-05	2.42e-05	2.78689	13	hsa-let-7b-5p; hsa-let-7i-5p; hsa-miR-93-5p; hsa-let-7e-5p; hsa-miR-98-5p; hsa-let-7a-5p; hsa-miR-320a-3p; hsa-miR-185-5p; hsa-miR-324-5p; hsa-let-7f-5p; hsa-let-7g-5p; hsa-let-7d-5p; hsa-miR-335-5p
GO0048193	Golgi vesicle transport	over-represented	1.04e-06	2.42e-05	2.42e-05	2.3224	12	hsa-let-7b-5p; hsa-let-7i-5p; hsa-miR-382-5p; hsa-let-7e-5p; hsa-miR-98-5p; hsa-let-7a-5p; hsa-miR-320a-3p; hsa-miR-324-5p; hsa-let-7f-5p; hsa-let-7g-5p; hsa-let-7d-5p; hsa-miR-335-5p
GO0043029	T cell homeostasis	over-represented	1.04e-06	2.43e-05	2.43e-05	4.39266	16	hsa-let-7b-5p; hsa-let-7i-5p; hsa-miR-93-5p; hsa-let-7e-5p; hsa-miR-98-5p; hsa-let-7a-5p; hsa-miR-1307-3p; hsa-miR-30c-1-3p; hsa-miR-505-5p; hsa-miR-26a-5p; hsa-let-7f-5p; hsa-let-7g-5p; hsa-let-7d-5p; hsa-miR-411-5p; hsa-miR-335-5p; hsa-miR-7-5p
GO0047617	acyl-CoA hydrolase activity	over-represented	1.05e-06	2.43e-05	2.43e-05	3.29118	14	hsa-let-7b-5p; hsa-let-7i-5p; hsa-miR-93-5p; hsa-let-7e-5p; hsa-miR-98-5p; hsa-let-7a-5p; hsa-miR-130b-3p; hsa-miR-30c-1-3p; hsa-let-7f-5p; hsa-let-7g-5p; hsa-let-7d-5p; hsa-miR-411-5p; hsa-miR-335-5p; hsa-miR-7-5p
GO0042975	peroxisome proliferator activated receptor binding	over-represented	1.05e-06	2.43e-05	2.43e-05	3.29118	14	hsa-let-7b-5p; hsa-let-7i-5p; hsa-miR-877-5p; hsa-let-7e-5p; hsa-miR-98-5p; hsa-let-7a-5p; hsa-miR-30c-1-3p; hsa-miR-185-5p; hsa-miR-26a-5p; hsa-let-7f-5p; hsa-let-7g-5p; hsa-let-7d-5p; hsa-miR-335-5p; hsa-miR-7-5p
GO0140157	ammonium import across plasma membrane	over-represented	1.06e-06	2.43e-05	2.43e-05	1.89774	11	hsa-let-7b-5p; hsa-let-7i-5p; hsa-miR-93-5p; hsa-let-7e-5p; hsa-miR-98-5p; hsa-let-7a-5p; hsa-miR-130b-3p; hsa-let-7f-5p; hsa-let-7g-5p; hsa-let-7d-5p; hsa-miR-335-5p
GO0048484	enteric nervous system development	over-represented	1.06e-06	2.43e-05	2.43e-05	1.89774	11	hsa-let-7b-5p; hsa-let-7i-5p; hsa-let-7e-5p; hsa-miR-98-5p; hsa-miR-423-5p; hsa-let-7a-5p; hsa-miR-30c-1-3p; hsa-let-7f-5p; hsa-let-7g-5p; hsa-let-7d-5p; hsa-miR-7-5p
GO2000535	regulation of entry of bacterium into host cell	over-represented	1.06e-06	2.43e-05	2.43e-05	1.89774	11	hsa-let-7b-5p; hsa-let-7i-5p; hsa-miR-93-5p; hsa-let-7e-5p; hsa-miR-98-5p; hsa-let-7a-5p; hsa-let-7f-5p; hsa-let-7g-5p; hsa-let-7d-5p; hsa-miR-335-5p; hsa-miR-7-5p
GO0004365	glyceraldehyde-3-phosphate dehydrogenase NAD+ phosphorylating activity	over-represented	1.05e-06	2.43e-05	2.43e-05	0.371585	6	hsa-let-7b-5p; hsa-miR-93-5p; hsa-miR-342-5p; hsa-miR-423-5p; hsa-miR-320a-3p; hsa-miR-335-5p
GO0070171	negative regulation of tooth mineralization	over-represented	1.05e-06	2.43e-05	2.43e-05	0.371585	6	hsa-let-7b-5p; hsa-let-7a-5p; hsa-miR-191-5p; hsa-miR-320a-3p; hsa-let-7f-5p; hsa-miR-335-5p
GO0008327	methyl-CpG binding	over-represented	1.08e-06	2.49e-05	2.49e-05	7.76347	21	hsa-miR-432-5p; hsa-let-7b-5p; hsa-let-7i-5p; hsa-miR-93-5p; hsa-miR-877-5p; hsa-let-7e-5p; hsa-miR-425-3p; hsa-miR-98-5p; hsa-let-7a-5p; hsa-miR-629-5p; hsa-miR-130b-3p; hsa-miR-191-5p; hsa-miR-320a-3p; hsa-miR-185-5p; hsa-miR-26a-5p; hsa-let-7f-5p; hsa-let-7g-5p; hsa-let-7d-5p; hsa-miR-411-5p; hsa-miR-335-5p; hsa-miR-7-5p
GO0005005	transmembrane-ephrin receptor activity	over-represented	1.09e-06	2.51e-05	2.51e-05	2.80016	13	hsa-let-7b-5p; hsa-let-7i-5p; hsa-miR-93-5p; hsa-let-7e-5p; hsa-miR-98-5p; hsa-let-7a-5p; hsa-miR-130b-3p; hsa-miR-320a-3p; hsa-miR-185-5p; hsa-let-7f-5p; hsa-let-7g-5p; hsa-let-7d-5p; hsa-miR-335-5p
GO0048787	presynaptic active zone membrane	over-represented	1.09e-06	2.51e-05	2.51e-05	1.51288	10	hsa-let-7b-5p; hsa-let-7i-5p; hsa-let-7e-5p; hsa-miR-98-5p; hsa-let-7a-5p; hsa-miR-30c-1-3p; hsa-let-7f-5p; hsa-let-7g-5p; hsa-let-7d-5p; hsa-miR-335-5p
GO0010039	response to iron ion	over-represented	1.13e-06	2.59e-05	2.59e-05	4.4192	16	hsa-let-7b-5p; hsa-let-7i-5p; hsa-miR-93-5p; hsa-miR-342-5p; hsa-let-7e-5p; hsa-miR-98-5p; hsa-let-7a-5p; hsa-miR-1307-3p; hsa-miR-30c-1-3p; hsa-let-7f-5p; hsa-let-7g-5p; hsa-let-7d-5p; hsa-miR-411-5p; hsa-miR-30e-3p; hsa-miR-376c-3p; hsa-miR-7-5p
GO1990316	Atg1ULK1 kinase complex	over-represented	1.13e-06	2.59e-05	2.59e-05	3.84856	15	hsa-let-7b-5p; hsa-let-7i-5p; hsa-miR-93-5p; hsa-let-7e-5p; hsa-miR-425-3p; hsa-miR-98-5p; hsa-miR-423-5p; hsa-let-7a-5p; hsa-miR-130b-3p; hsa-miR-320a-3p; hsa-let-7f-5p; hsa-let-7g-5p; hsa-let-7d-5p; hsa-miR-30e-3p; hsa-miR-335-5p
GO0002774	Fc receptor mediated inhibitory signaling pathway	over-represented	1.14e-06	2.61e-05	2.61e-05	1.16784	9	hsa-let-7b-5p; hsa-let-7i-5p; hsa-let-7e-5p; hsa-miR-98-5p; hsa-let-7a-5p; hsa-let-7f-5p; hsa-let-7g-5p; hsa-let-7d-5p; hsa-miR-335-5p
GO0045744	negative regulation of G protein-coupled receptor signaling pathway	over-represented	1.16e-06	2.63e-05	2.63e-05	2.81343	13	hsa-let-7b-5p; hsa-let-7i-5p; hsa-miR-93-5p; hsa-let-7e-5p; hsa-miR-98-5p; hsa-let-7a-5p; hsa-miR-30c-1-3p; hsa-miR-191-5p; hsa-miR-324-5p; hsa-let-7f-5p; hsa-let-7g-5p; hsa-let-7d-5p; hsa-miR-335-5p
GO1904184	positive regulation of pyruvate dehydrogenase activity	over-represented	1.17e-06	2.67e-05	2.67e-05	2.34895	12	hsa-let-7b-5p; hsa-let-7i-5p; hsa-miR-93-5p; hsa-let-7e-5p; hsa-miR-98-5p; hsa-miR-423-5p; hsa-let-7a-5p; hsa-miR-130b-3p; hsa-let-7f-5p; hsa-let-7g-5p; hsa-let-7d-5p; hsa-miR-335-5p
GO0071333	cellular response to glucose stimulus	over-represented	1.19e-06	2.69e-05	2.69e-05	10.2584	24	hsa-miR-432-5p; hsa-let-7b-5p; hsa-let-7i-5p; hsa-miR-93-5p; hsa-miR-877-5p; hsa-miR-139-3p; hsa-let-7e-5p; hsa-miR-98-5p; hsa-miR-423-5p; hsa-let-7a-5p; hsa-miR-130b-3p; hsa-miR-191-5p; hsa-miR-505-5p; hsa-miR-320a-3p; hsa-miR-185-5p; hsa-miR-324-5p; hsa-miR-127-3p; hsa-miR-26a-5p; hsa-let-7f-5p; hsa-let-7g-5p; hsa-let-7d-5p; hsa-miR-335-5p; hsa-miR-376c-3p; hsa-miR-7-5p
GO0072354	histone H3T3 kinase activity	over-represented	1.19e-06	2.7e-05	2.7e-05	0.862607	8	hsa-let-7b-5p; hsa-let-7i-5p; hsa-let-7e-5p; hsa-miR-98-5p; hsa-let-7a-5p; hsa-let-7f-5p; hsa-let-7g-5p; hsa-let-7d-5p
GO0042582	azurophil granule	over-represented	1.22e-06	2.75e-05	2.75e-05	3.33099	14	hsa-let-7b-5p; hsa-let-7i-5p; hsa-let-7e-5p; hsa-miR-98-5p; hsa-let-7a-5p; hsa-miR-1307-3p; hsa-miR-30c-1-3p; hsa-miR-505-5p; hsa-miR-320a-3p; hsa-let-7f-5p; hsa-let-7g-5p; hsa-let-7d-5p; hsa-miR-335-5p; hsa-miR-7-5p
GO0010955	negative regulation of protein processing	over-represented	1.22e-06	2.75e-05	2.75e-05	3.33099	14	hsa-let-7b-5p; hsa-let-7i-5p; hsa-miR-382-5p; hsa-miR-93-5p; hsa-let-7e-5p; hsa-miR-98-5p; hsa-let-7a-5p; hsa-miR-130b-3p; hsa-miR-26a-5p; hsa-let-7f-5p; hsa-let-7g-5p; hsa-let-7d-5p; hsa-miR-30e-3p; hsa-miR-335-5p
GO0000018	regulation of DNA recombination	over-represented	1.22e-06	2.75e-05	2.75e-05	2.8267	13	hsa-let-7b-5p; hsa-let-7i-5p; hsa-miR-93-5p; hsa-let-7e-5p; hsa-miR-98-5p; hsa-let-7a-5p; hsa-miR-320a-3p; hsa-miR-26a-5p; hsa-let-7f-5p; hsa-let-7g-5p; hsa-let-7d-5p; hsa-miR-411-5p; hsa-miR-30e-3p
GO0043697	cell dedifferentiation	over-represented	1.24e-06	2.79e-05	2.79e-05	3.8751	15	hsa-let-7b-5p; hsa-let-7i-5p; hsa-miR-93-5p; hsa-miR-342-5p; hsa-let-7e-5p; hsa-miR-98-5p; hsa-let-7a-5p; hsa-miR-191-5p; hsa-miR-320a-3p; hsa-miR-185-5p; hsa-miR-26a-5p; hsa-let-7f-5p; hsa-let-7g-5p; hsa-let-7d-5p; hsa-miR-335-5p
GO0002009	morphogenesis of an epithelium	over-represented	1.25e-06	2.8e-05	2.8e-05	2.36222	12	hsa-let-7b-5p; hsa-let-7i-5p; hsa-let-7e-5p; hsa-miR-98-5p; hsa-miR-423-5p; hsa-let-7a-5p; hsa-miR-320a-3p; hsa-miR-324-5p; hsa-let-7f-5p; hsa-let-7g-5p; hsa-let-7d-5p; hsa-miR-335-5p
GO0031708	endothelin B receptor binding	over-represented	1.26e-06	2.82e-05	2.82e-05	1.18111	9	hsa-let-7b-5p; hsa-let-7i-5p; hsa-let-7e-5p; hsa-miR-98-5p; hsa-let-7a-5p; hsa-miR-130b-3p; hsa-let-7f-5p; hsa-let-7g-5p; hsa-let-7d-5p
GO0014826	vein smooth muscle contraction	over-represented	1.26e-06	2.82e-05	2.82e-05	1.18111	9	hsa-let-7b-5p; hsa-let-7i-5p; hsa-let-7e-5p; hsa-miR-98-5p; hsa-let-7a-5p; hsa-miR-130b-3p; hsa-let-7f-5p; hsa-let-7g-5p; hsa-let-7d-5p
GO0001503	ossification	over-represented	1.27e-06	2.84e-05	2.84e-05	5.70648	18	hsa-let-7b-5p; hsa-let-7i-5p; hsa-miR-93-5p; hsa-miR-139-3p; hsa-let-7e-5p; hsa-miR-98-5p; hsa-miR-628-3p; hsa-let-7a-5p; hsa-miR-505-5p; hsa-miR-320a-3p; hsa-miR-185-5p; hsa-let-7f-5p; hsa-let-7g-5p; hsa-let-7d-5p; hsa-miR-411-5p; hsa-miR-335-5p; hsa-miR-376c-3p; hsa-miR-7-5p
GO0006801	superoxide metabolic process	over-represented	1.28e-06	2.85e-05	2.85e-05	6.38329	19	hsa-let-7b-5p; hsa-let-7i-5p; hsa-miR-93-5p; hsa-let-7e-5p; hsa-miR-98-5p; hsa-let-7a-5p; hsa-miR-1307-3p; hsa-miR-130b-3p; hsa-miR-30c-1-3p; hsa-miR-320a-3p; hsa-miR-185-5p; hsa-miR-26a-5p; hsa-let-7f-5p; hsa-let-7g-5p; hsa-let-7d-5p; hsa-miR-411-5p; hsa-miR-30e-3p; hsa-miR-335-5p; hsa-miR-7-5p
GO0036228	protein localization to nuclear inner membrane	over-represented	1.29e-06	2.86e-05	2.86e-05	1.53942	10	hsa-let-7b-5p; hsa-let-7i-5p; hsa-miR-877-5p; hsa-let-7e-5p; hsa-miR-98-5p; hsa-let-7a-5p; hsa-miR-30c-1-3p; hsa-let-7f-5p; hsa-let-7g-5p; hsa-let-7d-5p
GO0000958	mitochondrial mRNA catabolic process	over-represented	1.3e-06	2.89e-05	2.89e-05	1.93755	11	hsa-let-7b-5p; hsa-let-7i-5p; hsa-let-7e-5p; hsa-miR-98-5p; hsa-let-7a-5p; hsa-miR-1307-3p; hsa-miR-320a-3p; hsa-miR-26a-5p; hsa-let-7f-5p; hsa-let-7g-5p; hsa-let-7d-5p
GO0042645	mitochondrial nucleoid	over-represented	1.33e-06	2.96e-05	2.96e-05	7.85636	21	hsa-miR-432-5p; hsa-let-7b-5p; hsa-let-7i-5p; hsa-miR-93-5p; hsa-miR-877-5p; hsa-miR-139-3p; hsa-miR-339-3p; hsa-let-7e-5p; hsa-miR-98-5p; hsa-miR-423-5p; hsa-let-7a-5p; hsa-miR-130b-3p; hsa-miR-30c-1-3p; hsa-miR-320a-3p; hsa-miR-324-5p; hsa-miR-26a-5p; hsa-let-7f-5p; hsa-let-7g-5p; hsa-let-7d-5p; hsa-miR-335-5p; hsa-miR-7-5p
GO0006287	base-excision repair, gap-filling	over-represented	1.36e-06	3.01e-05	3.01e-05	2.85324	13	hsa-let-7b-5p; hsa-let-7i-5p; hsa-miR-93-5p; hsa-let-7e-5p; hsa-miR-98-5p; hsa-miR-423-5p; hsa-let-7a-5p; hsa-miR-185-5p; hsa-miR-324-5p; hsa-let-7f-5p; hsa-let-7g-5p; hsa-let-7d-5p; hsa-miR-335-5p
GO0060347	heart trabecula formation	over-represented	1.4e-06	3.06e-05	3.06e-05	1.95082	11	hsa-let-7b-5p; hsa-let-7i-5p; hsa-let-7e-5p; hsa-miR-98-5p; hsa-let-7a-5p; hsa-miR-505-5p; hsa-miR-320a-3p; hsa-let-7f-5p; hsa-let-7g-5p; hsa-let-7d-5p; hsa-miR-335-5p
GO0030210	heparin biosynthetic process	over-represented	1.39e-06	3.06e-05	3.06e-05	1.55269	10	hsa-let-7b-5p; hsa-let-7i-5p; hsa-miR-382-5p; hsa-let-7e-5p; hsa-miR-98-5p; hsa-let-7a-5p; hsa-let-7f-5p; hsa-let-7g-5p; hsa-let-7d-5p; hsa-miR-335-5p
GO0010751	negative regulation of nitric oxide mediated signal transduction	over-represented	1.39e-06	3.06e-05	3.06e-05	1.55269	10	hsa-let-7b-5p; hsa-let-7i-5p; hsa-let-7e-5p; hsa-miR-98-5p; hsa-miR-423-5p; hsa-let-7a-5p; hsa-let-7f-5p; hsa-let-7g-5p; hsa-let-7d-5p; hsa-miR-335-5p
GO0002576	platelet degranulation	over-represented	1.39e-06	3.06e-05	3.06e-05	1.19438	9	hsa-let-7b-5p; hsa-let-7i-5p; hsa-let-7e-5p; hsa-miR-98-5p; hsa-let-7a-5p; hsa-miR-324-5p; hsa-let-7f-5p; hsa-let-7g-5p; hsa-let-7d-5p
GO0035793	positive regulation of metanephric mesenchymal cell migration by platelet-derived growth factor receptor-beta signaling pathway	over-represented	1.39e-06	3.06e-05	3.06e-05	1.19438	9	hsa-let-7b-5p; hsa-let-7i-5p; hsa-miR-93-5p; hsa-let-7e-5p; hsa-miR-98-5p; hsa-let-7a-5p; hsa-let-7f-5p; hsa-let-7g-5p; hsa-let-7d-5p
GO0090141	positive regulation of mitochondrial fission	over-represented	1.42e-06	3.08e-05	3.08e-05	5.74629	18	hsa-let-7b-5p; hsa-let-7i-5p; hsa-miR-93-5p; hsa-miR-139-3p; hsa-let-7e-5p; hsa-miR-98-5p; hsa-miR-423-5p; hsa-let-7a-5p; hsa-miR-629-5p; hsa-miR-130b-3p; hsa-miR-30c-1-3p; hsa-miR-185-5p; hsa-let-7f-5p; hsa-let-7g-5p; hsa-let-7d-5p; hsa-miR-411-5p; hsa-miR-335-5p; hsa-miR-7-5p
GO0045773	positive regulation of axon extension	over-represented	1.41e-06	3.08e-05	3.08e-05	3.3708	14	hsa-let-7b-5p; hsa-let-7i-5p; hsa-miR-93-5p; hsa-let-7e-5p; hsa-miR-425-3p; hsa-miR-98-5p; hsa-let-7a-5p; hsa-miR-30c-1-3p; hsa-miR-320a-3p; hsa-miR-185-5p; hsa-let-7f-5p; hsa-let-7g-5p; hsa-let-7d-5p; hsa-miR-335-5p
GO0014911	positive regulation of smooth muscle cell migration	over-represented	1.41e-06	3.08e-05	3.08e-05	3.3708	14	hsa-let-7b-5p; hsa-let-7i-5p; hsa-miR-93-5p; hsa-let-7e-5p; hsa-miR-98-5p; hsa-let-7a-5p; hsa-miR-130b-3p; hsa-miR-30c-1-3p; hsa-miR-320a-3p; hsa-miR-26a-5p; hsa-let-7f-5p; hsa-let-7g-5p; hsa-let-7d-5p; hsa-miR-335-5p
GO0030023	extracellular matrix constituent conferring elasticity	over-represented	1.41e-06	3.08e-05	3.08e-05	2.38876	12	hsa-let-7b-5p; hsa-let-7i-5p; hsa-miR-93-5p; hsa-miR-342-5p; hsa-let-7e-5p; hsa-miR-98-5p; hsa-let-7a-5p; hsa-let-7f-5p; hsa-let-7g-5p; hsa-let-7d-5p; hsa-miR-335-5p; hsa-miR-7-5p
GO0015295	soluteproton symporter activity	over-represented	1.41e-06	3.08e-05	3.08e-05	2.38876	12	hsa-let-7b-5p; hsa-let-7i-5p; hsa-let-7e-5p; hsa-miR-98-5p; hsa-let-7a-5p; hsa-miR-30c-1-3p; hsa-miR-320a-3p; hsa-miR-26a-5p; hsa-let-7f-5p; hsa-let-7g-5p; hsa-let-7d-5p; hsa-miR-335-5p
GO0044572	4Fe-4S cluster assembly	over-represented	1.44e-06	3.12e-05	3.12e-05	2.86651	13	hsa-let-7b-5p; hsa-let-7i-5p; hsa-miR-342-5p; hsa-let-7e-5p; hsa-miR-98-5p; hsa-let-7a-5p; hsa-miR-1307-3p; hsa-miR-185-5p; hsa-let-7f-5p; hsa-let-7g-5p; hsa-let-7d-5p; hsa-miR-411-5p; hsa-miR-30e-3p
GO1904754	positive regulation of vascular associated smooth muscle cell migration	over-represented	1.45e-06	3.14e-05	3.14e-05	4.49883	16	hsa-let-7b-5p; hsa-let-7i-5p; hsa-miR-93-5p; hsa-let-7e-5p; hsa-miR-98-5p; hsa-let-7a-5p; hsa-miR-1307-3p; hsa-miR-130b-3p; hsa-miR-30c-1-3p; hsa-miR-185-5p; hsa-miR-26a-5p; hsa-let-7f-5p; hsa-let-7g-5p; hsa-let-7d-5p; hsa-miR-335-5p; hsa-miR-7-5p
GO0034063	stress granule assembly	over-represented	1.46e-06	3.16e-05	3.16e-05	10.3646	24	hsa-miR-432-5p; hsa-let-7b-5p; hsa-let-7i-5p; hsa-miR-382-5p; hsa-miR-93-5p; hsa-miR-342-5p; hsa-let-7e-5p; hsa-miR-98-5p; hsa-miR-423-5p; hsa-let-7a-5p; hsa-miR-1307-3p; hsa-miR-130b-3p; hsa-miR-505-5p; hsa-miR-320a-3p; hsa-miR-185-5p; hsa-miR-324-5p; hsa-miR-26a-5p; hsa-let-7f-5p; hsa-let-7g-5p; hsa-let-7d-5p; hsa-miR-30e-3p; hsa-miR-335-5p; hsa-miR-376c-3p; hsa-miR-7-5p
GO0090385	phagosome-lysosome fusion	over-represented	1.48e-06	3.2e-05	3.2e-05	3.38407	14	hsa-let-7b-5p; hsa-let-7i-5p; hsa-miR-139-3p; hsa-let-7e-5p; hsa-miR-98-5p; hsa-let-7a-5p; hsa-miR-130b-3p; hsa-miR-30c-1-3p; hsa-miR-185-5p; hsa-miR-26a-5p; hsa-let-7f-5p; hsa-let-7g-5p; hsa-let-7d-5p; hsa-miR-7-5p
GO0070301	cellular response to hydrogen peroxide	over-represented	1.5e-06	3.21e-05	3.21e-05	9.51522	23	hsa-miR-432-5p; hsa-let-7b-5p; hsa-let-7i-5p; hsa-miR-93-5p; hsa-miR-877-5p; hsa-miR-342-5p; hsa-let-7e-5p; hsa-miR-98-5p; hsa-miR-423-5p; hsa-let-7a-5p; hsa-miR-1307-3p; hsa-miR-130b-3p; hsa-miR-30c-1-3p; hsa-miR-320a-3p; hsa-miR-324-5p; hsa-miR-26a-5p; hsa-let-7f-5p; hsa-let-7g-5p; hsa-let-7d-5p; hsa-miR-411-5p; hsa-miR-30e-3p; hsa-miR-335-5p; hsa-miR-7-5p
GO0035867	alphav-beta3 integrin-IGF-1-IGF1R complex	over-represented	1.51e-06	3.21e-05	3.21e-05	4.5121	16	hsa-let-7b-5p; hsa-let-7i-5p; hsa-let-7e-5p; hsa-miR-98-5p; hsa-let-7a-5p; hsa-miR-130b-3p; hsa-miR-30c-1-3p; hsa-miR-320a-3p; hsa-miR-185-5p; hsa-miR-26a-5p; hsa-let-7f-5p; hsa-let-7g-5p; hsa-let-7d-5p; hsa-miR-335-5p; hsa-miR-376c-3p; hsa-miR-7-5p
GO0003283	atrial septum development	over-represented	1.51e-06	3.21e-05	3.21e-05	2.87978	13	hsa-let-7b-5p; hsa-let-7i-5p; hsa-miR-342-5p; hsa-let-7e-5p; hsa-miR-98-5p; hsa-miR-423-5p; hsa-let-7a-5p; hsa-miR-191-5p; hsa-let-7f-5p; hsa-let-7g-5p; hsa-let-7d-5p; hsa-miR-30e-3p; hsa-miR-335-5p
GO0048681	negative regulation of axon regeneration	over-represented	1.5e-06	3.21e-05	3.21e-05	2.40203	12	hsa-let-7b-5p; hsa-let-7i-5p; hsa-miR-93-5p; hsa-let-7e-5p; hsa-miR-98-5p; hsa-let-7a-5p; hsa-miR-130b-3p; hsa-miR-320a-3p; hsa-let-7f-5p; hsa-let-7g-5p; hsa-let-7d-5p; hsa-miR-335-5p
GO0016176	superoxide-generating NADPH oxidase activator activity	over-represented	1.5e-06	3.21e-05	3.21e-05	2.40203	12	hsa-let-7b-5p; hsa-let-7i-5p; hsa-miR-93-5p; hsa-let-7e-5p; hsa-miR-98-5p; hsa-let-7a-5p; hsa-miR-130b-3p; hsa-let-7f-5p; hsa-let-7g-5p; hsa-let-7d-5p; hsa-miR-30e-3p; hsa-miR-335-5p
GO0034667	integrin alpha3-beta1 complex	over-represented	1.5e-06	3.21e-05	3.21e-05	1.96409	11	hsa-let-7b-5p; hsa-let-7i-5p; hsa-miR-93-5p; hsa-let-7e-5p; hsa-miR-98-5p; hsa-let-7a-5p; hsa-miR-130b-3p; hsa-miR-30c-1-3p; hsa-let-7f-5p; hsa-let-7g-5p; hsa-let-7d-5p
GO0061386	closure of optic fissure	over-represented	1.51e-06	3.21e-05	3.21e-05	1.56596	10	hsa-let-7b-5p; hsa-let-7i-5p; hsa-let-7e-5p; hsa-miR-98-5p; hsa-miR-423-5p; hsa-let-7a-5p; hsa-miR-30c-1-3p; hsa-let-7f-5p; hsa-let-7g-5p; hsa-let-7d-5p
GO0060707	trophoblast giant cell differentiation	over-represented	1.51e-06	3.21e-05	3.21e-05	1.56596	10	hsa-let-7b-5p; hsa-let-7i-5p; hsa-miR-877-5p; hsa-let-7e-5p; hsa-miR-98-5p; hsa-let-7a-5p; hsa-miR-26a-5p; hsa-let-7f-5p; hsa-let-7g-5p; hsa-let-7d-5p
GO0060939	epicardium-derived cardiac fibroblast cell development	over-represented	1.52e-06	3.21e-05	3.21e-05	0.889149	8	hsa-let-7b-5p; hsa-let-7i-5p; hsa-let-7e-5p; hsa-miR-98-5p; hsa-let-7a-5p; hsa-let-7f-5p; hsa-let-7g-5p; hsa-let-7d-5p
GO0032354	response to follicle-stimulating hormone	over-represented	1.52e-06	3.21e-05	3.21e-05	0.889149	8	hsa-let-7b-5p; hsa-let-7i-5p; hsa-let-7e-5p; hsa-miR-98-5p; hsa-let-7a-5p; hsa-let-7f-5p; hsa-let-7g-5p; hsa-let-7d-5p
GO0034699	response to luteinizing hormone	over-represented	1.52e-06	3.21e-05	3.21e-05	0.889149	8	hsa-let-7b-5p; hsa-let-7i-5p; hsa-let-7e-5p; hsa-miR-98-5p; hsa-let-7a-5p; hsa-let-7f-5p; hsa-let-7g-5p; hsa-let-7d-5p
GO0070123	transforming growth factor beta receptor activity, type III	over-represented	1.52e-06	3.21e-05	3.21e-05	0.889149	8	hsa-let-7b-5p; hsa-let-7i-5p; hsa-let-7e-5p; hsa-miR-98-5p; hsa-let-7a-5p; hsa-let-7f-5p; hsa-let-7g-5p; hsa-let-7d-5p
GO0070119	ciliary neurotrophic factor binding	over-represented	1.53e-06	3.23e-05	3.23e-05	1.20765	9	hsa-let-7b-5p; hsa-let-7i-5p; hsa-let-7e-5p; hsa-miR-98-5p; hsa-let-7a-5p; hsa-miR-1307-3p; hsa-let-7f-5p; hsa-let-7g-5p; hsa-let-7d-5p
GO0042288	MHC class I protein binding	over-represented	1.55e-06	3.27e-05	3.27e-05	3.94145	15	hsa-miR-432-5p; hsa-let-7b-5p; hsa-miR-93-5p; hsa-miR-877-5p; hsa-miR-139-3p; hsa-miR-339-3p; hsa-let-7e-5p; hsa-miR-423-5p; hsa-miR-320a-3p; hsa-miR-185-5p; hsa-miR-324-5p; hsa-miR-26a-5p; hsa-let-7f-5p; hsa-miR-335-5p; hsa-miR-7-5p
GO0005080	protein kinase C binding	over-represented	1.57e-06	3.31e-05	3.31e-05	7.17955	20	hsa-let-7b-5p; hsa-let-7i-5p; hsa-miR-93-5p; hsa-miR-877-5p; hsa-let-7e-5p; hsa-miR-425-3p; hsa-miR-98-5p; hsa-miR-423-5p; hsa-let-7a-5p; hsa-miR-30c-1-3p; hsa-miR-505-5p; hsa-miR-185-5p; hsa-miR-324-5p; hsa-let-7f-5p; hsa-let-7g-5p; hsa-let-7d-5p; hsa-miR-411-5p; hsa-miR-30e-3p; hsa-miR-335-5p; hsa-miR-7-5p
GO0046933	proton-transporting ATP synthase activity, rotational mechanism	over-represented	1.59e-06	3.34e-05	3.34e-05	2.4153	12	hsa-let-7b-5p; hsa-miR-93-5p; hsa-miR-877-5p; hsa-miR-139-3p; hsa-miR-339-3p; hsa-let-7e-5p; hsa-miR-423-5p; hsa-let-7a-5p; hsa-miR-320a-3p; hsa-miR-324-5p; hsa-miR-26a-5p; hsa-let-7f-5p
GO2000179	positive regulation of neural precursor cell proliferation	over-represented	1.6e-06	3.35e-05	3.35e-05	2.89305	13	hsa-miR-432-5p; hsa-let-7b-5p; hsa-let-7i-5p; hsa-miR-93-5p; hsa-miR-877-5p; hsa-let-7e-5p; hsa-miR-98-5p; hsa-let-7a-5p; hsa-miR-320a-3p; hsa-let-7f-5p; hsa-let-7g-5p; hsa-let-7d-5p; hsa-miR-335-5p
GO0060070	canonical Wnt signaling pathway	over-represented	1.62e-06	3.38e-05	3.38e-05	12.2756	26	hsa-let-7b-5p; hsa-let-7i-5p; hsa-miR-382-5p; hsa-miR-93-5p; hsa-let-7e-5p; hsa-miR-98-5p; hsa-miR-628-3p; hsa-miR-423-5p; hsa-let-7a-5p; hsa-miR-629-5p; hsa-miR-130b-3p; hsa-miR-30c-1-3p; hsa-miR-505-5p; hsa-miR-320a-3p; hsa-miR-185-5p; hsa-miR-324-5p; hsa-miR-127-3p; hsa-miR-26a-5p; hsa-let-7f-5p; hsa-let-7g-5p; hsa-let-7d-5p; hsa-miR-411-5p; hsa-miR-30e-3p; hsa-miR-335-5p; hsa-miR-376c-3p; hsa…
GO0097062	dendritic spine maintenance	over-represented	1.62e-06	3.38e-05	3.38e-05	5.1491	17	hsa-let-7b-5p; hsa-let-7i-5p; hsa-miR-382-5p; hsa-miR-93-5p; hsa-let-7e-5p; hsa-miR-98-5p; hsa-let-7a-5p; hsa-miR-130b-3p; hsa-miR-30c-1-3p; hsa-miR-320a-3p; hsa-miR-185-5p; hsa-let-7f-5p; hsa-let-7g-5p; hsa-let-7d-5p; hsa-miR-335-5p; hsa-miR-376c-3p; hsa-miR-7-5p
GO0016925	protein sumoylation	over-represented	1.63e-06	3.39e-05	3.39e-05	13.2842	27	hsa-miR-432-5p; hsa-let-7b-5p; hsa-let-7i-5p; hsa-miR-93-5p; hsa-miR-877-5p; hsa-miR-139-3p; hsa-miR-342-5p; hsa-let-7e-5p; hsa-miR-98-5p; hsa-miR-628-3p; hsa-miR-423-5p; hsa-let-7a-5p; hsa-miR-1307-3p; hsa-miR-130b-3p; hsa-miR-30c-1-3p; hsa-miR-505-5p; hsa-miR-320a-3p; hsa-miR-185-5p; hsa-miR-324-5p; hsa-miR-26a-5p; hsa-let-7f-5p; hsa-let-7g-5p; hsa-let-7d-5p; hsa-miR-411-5p; hsa-miR-30e-3p; hsa…
GO1990229	iron-sulfur cluster assembly complex	over-represented	1.63e-06	3.39e-05	3.39e-05	3.41062	14	hsa-let-7b-5p; hsa-let-7i-5p; hsa-miR-342-5p; hsa-let-7e-5p; hsa-miR-98-5p; hsa-let-7a-5p; hsa-miR-1307-3p; hsa-miR-185-5p; hsa-miR-127-3p; hsa-let-7f-5p; hsa-let-7g-5p; hsa-let-7d-5p; hsa-miR-411-5p; hsa-miR-30e-3p
GO0060907	positive regulation of macrophage cytokine production	over-represented	1.63e-06	3.39e-05	3.39e-05	3.41062	14	hsa-let-7b-5p; hsa-let-7i-5p; hsa-miR-93-5p; hsa-miR-342-5p; hsa-let-7e-5p; hsa-miR-425-3p; hsa-miR-98-5p; hsa-let-7a-5p; hsa-miR-320a-3p; hsa-miR-26a-5p; hsa-let-7f-5p; hsa-let-7g-5p; hsa-let-7d-5p; hsa-miR-335-5p
GO1904382	mannose trimming involved in glycoprotein ERAD pathway	over-represented	1.63e-06	3.39e-05	3.39e-05	1.57923	10	hsa-let-7b-5p; hsa-let-7i-5p; hsa-let-7e-5p; hsa-miR-98-5p; hsa-let-7a-5p; hsa-miR-26a-5p; hsa-let-7f-5p; hsa-let-7g-5p; hsa-let-7d-5p; hsa-miR-335-5p
GO2000646	positive regulation of receptor catabolic process	over-represented	1.63e-06	3.39e-05	3.39e-05	1.57923	10	hsa-let-7b-5p; hsa-let-7i-5p; hsa-miR-93-5p; hsa-let-7e-5p; hsa-miR-98-5p; hsa-let-7a-5p; hsa-let-7f-5p; hsa-let-7g-5p; hsa-let-7d-5p; hsa-miR-335-5p
GO0019970	interleukin-11 binding	over-represented	1.68e-06	3.47e-05	3.47e-05	1.22092	9	hsa-let-7b-5p; hsa-let-7i-5p; hsa-let-7e-5p; hsa-miR-98-5p; hsa-let-7a-5p; hsa-miR-1307-3p; hsa-let-7f-5p; hsa-let-7g-5p; hsa-let-7d-5p
GO0004921	interleukin-11 receptor activity	over-represented	1.68e-06	3.47e-05	3.47e-05	1.22092	9	hsa-let-7b-5p; hsa-let-7i-5p; hsa-let-7e-5p; hsa-miR-98-5p; hsa-let-7a-5p; hsa-miR-1307-3p; hsa-let-7f-5p; hsa-let-7g-5p; hsa-let-7d-5p
GO0090201	negative regulation of release of cytochrome c from mitochondria	over-represented	1.69e-06	3.49e-05	3.49e-05	7.96253	21	hsa-let-7b-5p; hsa-let-7i-5p; hsa-miR-342-5p; hsa-let-7e-5p; hsa-miR-98-5p; hsa-miR-423-5p; hsa-let-7a-5p; hsa-miR-1307-3p; hsa-miR-130b-3p; hsa-miR-30c-1-3p; hsa-miR-505-5p; hsa-miR-320a-3p; hsa-miR-185-5p; hsa-miR-26a-5p; hsa-let-7f-5p; hsa-let-7g-5p; hsa-let-7d-5p; hsa-miR-411-5p; hsa-miR-30e-3p; hsa-miR-335-5p; hsa-miR-7-5p
GO0060318	definitive erythrocyte differentiation	over-represented	1.7e-06	3.51e-05	3.51e-05	0.90242	8	hsa-let-7b-5p; hsa-let-7i-5p; hsa-let-7e-5p; hsa-miR-98-5p; hsa-let-7a-5p; hsa-let-7f-5p; hsa-let-7g-5p; hsa-let-7d-5p
GO0045178	basal part of cell	over-represented	1.71e-06	3.52e-05	3.52e-05	1.99063	11	hsa-let-7b-5p; hsa-let-7i-5p; hsa-let-7e-5p; hsa-miR-98-5p; hsa-let-7a-5p; hsa-miR-1307-3p; hsa-miR-30c-1-3p; hsa-let-7f-5p; hsa-let-7g-5p; hsa-let-7d-5p; hsa-miR-335-5p
GO0150012	positive regulation of neuron projection arborization	over-represented	1.71e-06	3.52e-05	3.52e-05	1.99063	11	hsa-let-7b-5p; hsa-let-7i-5p; hsa-miR-93-5p; hsa-let-7e-5p; hsa-miR-98-5p; hsa-let-7a-5p; hsa-miR-320a-3p; hsa-miR-26a-5p; hsa-let-7f-5p; hsa-let-7g-5p; hsa-let-7d-5p
GO0003777	microtubule motor activity	over-represented	1.74e-06	3.57e-05	3.57e-05	7.9758	21	hsa-miR-432-5p; hsa-let-7b-5p; hsa-let-7i-5p; hsa-miR-382-5p; hsa-miR-93-5p; hsa-miR-342-5p; hsa-let-7e-5p; hsa-miR-98-5p; hsa-miR-423-5p; hsa-let-7a-5p; hsa-miR-130b-3p; hsa-miR-30c-1-3p; hsa-miR-505-5p; hsa-miR-185-5p; hsa-miR-324-5p; hsa-miR-26a-5p; hsa-let-7f-5p; hsa-let-7g-5p; hsa-let-7d-5p; hsa-miR-335-5p; hsa-miR-7-5p
GO0045143	homologous chromosome segregation	over-represented	1.75e-06	3.57e-05	3.57e-05	0.106167	4	hsa-let-7b-5p; hsa-miR-423-5p; hsa-miR-320a-3p; hsa-miR-26a-5p
GO2000766	negative regulation of cytoplasmic translation	over-represented	1.76e-06	3.61e-05	3.61e-05	3.98126	15	hsa-let-7b-5p; hsa-let-7i-5p; hsa-miR-93-5p; hsa-miR-342-5p; hsa-let-7e-5p; hsa-miR-98-5p; hsa-miR-423-5p; hsa-let-7a-5p; hsa-miR-130b-3p; hsa-miR-320a-3p; hsa-miR-26a-5p; hsa-let-7f-5p; hsa-let-7g-5p; hsa-let-7d-5p; hsa-miR-335-5p
GO0072669	tRNA-splicing ligase complex	over-represented	1.77e-06	3.61e-05	3.61e-05	1.59251	10	hsa-let-7b-5p; hsa-let-7i-5p; hsa-miR-342-5p; hsa-let-7e-5p; hsa-miR-98-5p; hsa-miR-423-5p; hsa-let-7a-5p; hsa-let-7f-5p; hsa-let-7g-5p; hsa-let-7d-5p
GO0033629	negative regulation of cell adhesion mediated by integrin	over-represented	1.79e-06	3.64e-05	3.64e-05	2.44184	12	hsa-let-7b-5p; hsa-let-7i-5p; hsa-miR-382-5p; hsa-miR-93-5p; hsa-let-7e-5p; hsa-miR-98-5p; hsa-let-7a-5p; hsa-miR-130b-3p; hsa-let-7f-5p; hsa-let-7g-5p; hsa-let-7d-5p; hsa-miR-335-5p
GO0021987	cerebral cortex development	over-represented	1.81e-06	3.68e-05	3.68e-05	5.83919	18	hsa-miR-432-5p; hsa-let-7b-5p; hsa-miR-382-5p; hsa-miR-93-5p; hsa-miR-877-5p; hsa-let-7e-5p; hsa-miR-98-5p; hsa-miR-423-5p; hsa-miR-130b-3p; hsa-miR-185-5p; hsa-miR-324-5p; hsa-miR-26a-5p; hsa-let-7f-5p; hsa-let-7d-5p; hsa-miR-411-5p; hsa-miR-335-5p; hsa-miR-376c-3p; hsa-miR-7-5p
GO0045879	negative regulation of smoothened signaling pathway	over-represented	1.81e-06	3.68e-05	3.68e-05	5.18891	17	hsa-let-7b-5p; hsa-let-7i-5p; hsa-miR-93-5p; hsa-miR-877-5p; hsa-miR-342-5p; hsa-let-7e-5p; hsa-miR-98-5p; hsa-let-7a-5p; hsa-miR-505-5p; hsa-miR-320a-3p; hsa-miR-185-5p; hsa-miR-324-5p; hsa-let-7f-5p; hsa-let-7g-5p; hsa-let-7d-5p; hsa-miR-30e-3p; hsa-miR-335-5p
GO1990841	promoter-specific chromatin binding	over-represented	1.82e-06	3.69e-05	3.69e-05	12.3419	26	hsa-let-7b-5p; hsa-let-7i-5p; hsa-miR-93-5p; hsa-miR-877-5p; hsa-miR-139-3p; hsa-miR-342-5p; hsa-let-7e-5p; hsa-miR-98-5p; hsa-miR-423-5p; hsa-let-7a-5p; hsa-miR-130b-3p; hsa-miR-30c-1-3p; hsa-miR-191-5p; hsa-miR-505-5p; hsa-miR-320a-3p; hsa-miR-185-5p; hsa-miR-324-5p; hsa-miR-127-3p; hsa-miR-26a-5p; hsa-let-7f-5p; hsa-let-7g-5p; hsa-let-7d-5p; hsa-miR-30e-3p; hsa-miR-335-5p; hsa-miR-376c-3p; hsa…
GO0045294	alpha-catenin binding	over-represented	1.83e-06	3.7e-05	3.7e-05	2.0039	11	hsa-let-7b-5p; hsa-let-7i-5p; hsa-let-7e-5p; hsa-miR-98-5p; hsa-let-7a-5p; hsa-miR-320a-3p; hsa-let-7f-5p; hsa-let-7g-5p; hsa-let-7d-5p; hsa-miR-411-5p; hsa-miR-335-5p
GO0009566	fertilization	over-represented	1.83e-06	3.7e-05	3.7e-05	2.0039	11	hsa-let-7b-5p; hsa-let-7i-5p; hsa-miR-93-5p; hsa-let-7e-5p; hsa-miR-98-5p; hsa-miR-423-5p; hsa-let-7a-5p; hsa-let-7f-5p; hsa-let-7g-5p; hsa-let-7d-5p; hsa-miR-335-5p
GO0014824	artery smooth muscle contraction	over-represented	1.84e-06	3.7e-05	3.7e-05	1.23419	9	hsa-let-7b-5p; hsa-let-7i-5p; hsa-let-7e-5p; hsa-miR-98-5p; hsa-let-7a-5p; hsa-miR-130b-3p; hsa-let-7f-5p; hsa-let-7g-5p; hsa-let-7d-5p
GO0072574	hepatocyte proliferation	over-represented	1.84e-06	3.7e-05	3.7e-05	1.23419	9	hsa-miR-98-5p; hsa-miR-423-5p; hsa-let-7a-5p; hsa-miR-191-5p; hsa-miR-320a-3p; hsa-miR-185-5p; hsa-miR-26a-5p; hsa-let-7f-5p; hsa-miR-335-5p
GO0010610	regulation of mRNA stability involved in response to stress	over-represented	1.84e-06	3.7e-05	3.7e-05	1.23419	9	hsa-let-7b-5p; hsa-let-7i-5p; hsa-let-7e-5p; hsa-miR-98-5p; hsa-let-7a-5p; hsa-miR-320a-3p; hsa-let-7f-5p; hsa-let-7g-5p; hsa-let-7d-5p
GO0003696	satellite DNA binding	over-represented	1.84e-06	3.7e-05	3.7e-05	1.23419	9	hsa-let-7b-5p; hsa-let-7i-5p; hsa-let-7e-5p; hsa-miR-98-5p; hsa-let-7a-5p; hsa-miR-324-5p; hsa-let-7f-5p; hsa-let-7g-5p; hsa-let-7d-5p
GO0099128	mitochondrial iron-sulfur cluster assembly complex	over-represented	1.87e-06	3.75e-05	3.75e-05	2.93286	13	hsa-let-7b-5p; hsa-let-7i-5p; hsa-miR-342-5p; hsa-let-7e-5p; hsa-miR-98-5p; hsa-let-7a-5p; hsa-miR-1307-3p; hsa-miR-185-5p; hsa-let-7f-5p; hsa-let-7g-5p; hsa-let-7d-5p; hsa-miR-411-5p; hsa-miR-30e-3p
GO0019905	syntaxin binding	over-represented	1.89e-06	3.77e-05	3.77e-05	10.4973	24	hsa-let-7b-5p; hsa-let-7i-5p; hsa-miR-382-5p; hsa-miR-93-5p; hsa-miR-877-5p; hsa-miR-342-5p; hsa-let-7e-5p; hsa-miR-98-5p; hsa-miR-423-5p; hsa-let-7a-5p; hsa-miR-1307-3p; hsa-miR-130b-3p; hsa-miR-30c-1-3p; hsa-miR-320a-3p; hsa-miR-185-5p; hsa-miR-324-5p; hsa-miR-26a-5p; hsa-let-7f-5p; hsa-let-7g-5p; hsa-let-7d-5p; hsa-miR-411-5p; hsa-miR-30e-3p; hsa-miR-335-5p; hsa-miR-7-5p
GO0060339	negative regulation of type I interferon-mediated signaling pathway	over-represented	1.88e-06	3.77e-05	3.77e-05	3.45043	14	hsa-let-7b-5p; hsa-let-7i-5p; hsa-miR-93-5p; hsa-let-7e-5p; hsa-miR-98-5p; hsa-miR-423-5p; hsa-let-7a-5p; hsa-miR-26a-5p; hsa-let-7f-5p; hsa-let-7g-5p; hsa-let-7d-5p; hsa-miR-411-5p; hsa-miR-335-5p; hsa-miR-7-5p
GO0019086	late viral transcription	over-represented	1.9e-06	3.77e-05	3.77e-05	2.45511	12	hsa-let-7b-5p; hsa-let-7i-5p; hsa-miR-877-5p; hsa-let-7e-5p; hsa-miR-98-5p; hsa-let-7a-5p; hsa-miR-320a-3p; hsa-let-7f-5p; hsa-let-7g-5p; hsa-let-7d-5p; hsa-miR-335-5p; hsa-miR-7-5p
GO0097485	neuron projection guidance	over-represented	1.9e-06	3.77e-05	3.77e-05	2.45511	12	hsa-let-7b-5p; hsa-let-7i-5p; hsa-miR-93-5p; hsa-let-7e-5p; hsa-miR-98-5p; hsa-let-7a-5p; hsa-miR-130b-3p; hsa-miR-320a-3p; hsa-let-7f-5p; hsa-let-7g-5p; hsa-let-7d-5p; hsa-miR-335-5p
GO0009416	response to light stimulus	over-represented	1.9e-06	3.77e-05	3.77e-05	2.45511	12	hsa-let-7b-5p; hsa-let-7i-5p; hsa-miR-93-5p; hsa-miR-342-5p; hsa-let-7e-5p; hsa-miR-98-5p; hsa-let-7a-5p; hsa-miR-130b-3p; hsa-miR-324-5p; hsa-let-7f-5p; hsa-let-7g-5p; hsa-let-7d-5p
GO0004982	N-formyl peptide receptor activity	over-represented	1.91e-06	3.77e-05	3.77e-05	1.60578	10	hsa-let-7b-5p; hsa-let-7i-5p; hsa-let-7e-5p; hsa-miR-98-5p; hsa-let-7a-5p; hsa-miR-26a-5p; hsa-let-7f-5p; hsa-let-7g-5p; hsa-let-7d-5p; hsa-miR-335-5p
GO0046870	cadmium ion binding	over-represented	1.91e-06	3.77e-05	3.77e-05	1.60578	10	hsa-let-7b-5p; hsa-let-7i-5p; hsa-let-7e-5p; hsa-miR-98-5p; hsa-let-7a-5p; hsa-miR-30c-1-3p; hsa-let-7f-5p; hsa-let-7g-5p; hsa-let-7d-5p; hsa-miR-335-5p
GO0043522	leucine zipper domain binding	over-represented	1.91e-06	3.77e-05	3.77e-05	1.60578	10	hsa-let-7b-5p; hsa-let-7i-5p; hsa-miR-93-5p; hsa-let-7e-5p; hsa-miR-98-5p; hsa-let-7a-5p; hsa-let-7f-5p; hsa-let-7g-5p; hsa-let-7d-5p; hsa-miR-335-5p
GO0031416	NatB complex	over-represented	1.91e-06	3.77e-05	3.77e-05	0.915691	8	hsa-let-7b-5p; hsa-let-7i-5p; hsa-let-7e-5p; hsa-miR-98-5p; hsa-let-7a-5p; hsa-let-7f-5p; hsa-let-7g-5p; hsa-let-7d-5p
GO0018467	formaldehyde dehydrogenase activity	over-represented	1.91e-06	3.77e-05	3.77e-05	0.915691	8	hsa-let-7b-5p; hsa-let-7i-5p; hsa-let-7e-5p; hsa-miR-98-5p; hsa-let-7a-5p; hsa-let-7f-5p; hsa-let-7g-5p; hsa-let-7d-5p
GO0043560	insulin receptor substrate binding	over-represented	1.92e-06	3.78e-05	3.78e-05	4.59173	16	hsa-let-7b-5p; hsa-let-7i-5p; hsa-miR-93-5p; hsa-let-7e-5p; hsa-miR-98-5p; hsa-let-7a-5p; hsa-miR-320a-3p; hsa-miR-185-5p; hsa-miR-26a-5p; hsa-let-7f-5p; hsa-let-7g-5p; hsa-let-7d-5p; hsa-miR-411-5p; hsa-miR-335-5p; hsa-miR-376c-3p; hsa-miR-7-5p
GO0016281	eukaryotic translation initiation factor 4F complex	over-represented	1.92e-06	3.79e-05	3.79e-05	4.00781	15	hsa-let-7b-5p; hsa-let-7i-5p; hsa-miR-93-5p; hsa-let-7e-5p; hsa-miR-98-5p; hsa-let-7a-5p; hsa-miR-505-5p; hsa-miR-320a-3p; hsa-miR-185-5p; hsa-miR-26a-5p; hsa-let-7f-5p; hsa-let-7g-5p; hsa-let-7d-5p; hsa-miR-411-5p; hsa-miR-7-5p
GO0051443	positive regulation of ubiquitin-protein transferase activity	over-represented	1.94e-06	3.81e-05	3.81e-05	5.86573	18	hsa-let-7b-5p; hsa-miR-93-5p; hsa-miR-877-5p; hsa-let-7e-5p; hsa-miR-98-5p; hsa-miR-423-5p; hsa-let-7a-5p; hsa-miR-130b-3p; hsa-miR-30c-1-3p; hsa-miR-191-5p; hsa-miR-505-5p; hsa-miR-320a-3p; hsa-miR-185-5p; hsa-miR-324-5p; hsa-let-7g-5p; hsa-let-7d-5p; hsa-miR-335-5p; hsa-miR-376c-3p
GO0030330	DNA damage response, signal transduction by p53 class mediator	over-represented	1.95e-06	3.82e-05	3.82e-05	7.27244	20	hsa-let-7b-5p; hsa-let-7i-5p; hsa-miR-93-5p; hsa-miR-342-5p; hsa-let-7e-5p; hsa-miR-425-3p; hsa-miR-98-5p; hsa-miR-423-5p; hsa-let-7a-5p; hsa-miR-191-5p; hsa-miR-505-5p; hsa-miR-320a-3p; hsa-miR-185-5p; hsa-miR-324-5p; hsa-miR-26a-5p; hsa-let-7f-5p; hsa-let-7g-5p; hsa-let-7d-5p; hsa-miR-30e-3p; hsa-miR-335-5p
GO0035567	non-canonical Wnt signaling pathway	over-represented	1.96e-06	3.84e-05	3.84e-05	6.55582	19	hsa-let-7b-5p; hsa-let-7i-5p; hsa-miR-93-5p; hsa-let-7e-5p; hsa-miR-98-5p; hsa-let-7a-5p; hsa-miR-130b-3p; hsa-miR-191-5p; hsa-miR-320a-3p; hsa-miR-185-5p; hsa-miR-127-3p; hsa-miR-26a-5p; hsa-let-7f-5p; hsa-let-7g-5p; hsa-let-7d-5p; hsa-miR-30e-3p; hsa-miR-335-5p; hsa-miR-376c-3p; hsa-miR-7-5p
GO0000779	condensed chromosome, centromeric region	over-represented	1.97e-06	3.86e-05	3.86e-05	2.94614	13	hsa-miR-432-5p; hsa-let-7b-5p; hsa-let-7i-5p; hsa-miR-93-5p; hsa-let-7e-5p; hsa-let-7a-5p; hsa-miR-1307-3p; hsa-miR-130b-3p; hsa-miR-320a-3p; hsa-miR-324-5p; hsa-miR-411-5p; hsa-miR-335-5p; hsa-miR-376c-3p
GO0043627	response to estrogen	over-represented	2.01e-06	3.92e-05	3.92e-05	7.28571	20	hsa-let-7b-5p; hsa-let-7i-5p; hsa-miR-93-5p; hsa-miR-877-5p; hsa-let-7e-5p; hsa-miR-98-5p; hsa-miR-423-5p; hsa-let-7a-5p; hsa-miR-1307-3p; hsa-miR-130b-3p; hsa-miR-30c-1-3p; hsa-miR-320a-3p; hsa-miR-324-5p; hsa-miR-26a-5p; hsa-let-7f-5p; hsa-let-7g-5p; hsa-let-7d-5p; hsa-miR-411-5p; hsa-miR-335-5p; hsa-miR-7-5p
GO0031314	extrinsic component of mitochondrial inner membrane	over-represented	2.02e-06	3.93e-05	3.93e-05	1.24746	9	hsa-let-7b-5p; hsa-let-7i-5p; hsa-let-7e-5p; hsa-miR-98-5p; hsa-let-7a-5p; hsa-let-7f-5p; hsa-let-7g-5p; hsa-let-7d-5p; hsa-miR-411-5p
GO0002091	negative regulation of receptor internalization	over-represented	2.07e-06	4.01e-05	4.01e-05	3.47697	14	hsa-let-7b-5p; hsa-let-7i-5p; hsa-miR-93-5p; hsa-miR-342-5p; hsa-let-7e-5p; hsa-miR-98-5p; hsa-miR-423-5p; hsa-let-7a-5p; hsa-miR-629-5p; hsa-miR-26a-5p; hsa-let-7f-5p; hsa-let-7g-5p; hsa-let-7d-5p; hsa-miR-335-5p
GO0005114	type II transforming growth factor beta receptor binding	over-represented	2.07e-06	4.01e-05	4.01e-05	3.47697	14	hsa-let-7b-5p; hsa-let-7i-5p; hsa-miR-93-5p; hsa-miR-342-5p; hsa-let-7e-5p; hsa-miR-98-5p; hsa-let-7a-5p; hsa-miR-185-5p; hsa-let-7f-5p; hsa-let-7g-5p; hsa-let-7d-5p; hsa-miR-30e-3p; hsa-miR-335-5p; hsa-miR-376c-3p
GO0090136	epithelial cell-cell adhesion	over-represented	2.06e-06	4.01e-05	4.01e-05	1.61905	10	hsa-let-7b-5p; hsa-let-7i-5p; hsa-let-7e-5p; hsa-miR-98-5p; hsa-let-7a-5p; hsa-miR-320a-3p; hsa-let-7f-5p; hsa-let-7g-5p; hsa-let-7d-5p; hsa-miR-335-5p
GO1903912	negative regulation of endoplasmic reticulum stress-induced eIF2 alpha phosphorylation	over-represented	2.08e-06	4.02e-05	4.02e-05	2.95941	13	hsa-let-7b-5p; hsa-let-7i-5p; hsa-miR-93-5p; hsa-let-7e-5p; hsa-miR-98-5p; hsa-let-7a-5p; hsa-miR-130b-3p; hsa-miR-505-5p; hsa-miR-26a-5p; hsa-let-7f-5p; hsa-let-7g-5p; hsa-let-7d-5p; hsa-miR-335-5p
GO0006446	regulation of translational initiation	over-represented	2.14e-06	4.12e-05	4.12e-05	8.0687	21	hsa-miR-432-5p; hsa-let-7b-5p; hsa-let-7i-5p; hsa-miR-93-5p; hsa-miR-877-5p; hsa-miR-342-5p; hsa-let-7e-5p; hsa-miR-98-5p; hsa-miR-423-5p; hsa-let-7a-5p; hsa-miR-191-5p; hsa-miR-320a-3p; hsa-miR-185-5p; hsa-miR-26a-5p; hsa-let-7f-5p; hsa-let-7g-5p; hsa-let-7d-5p; hsa-miR-411-5p; hsa-miR-30e-3p; hsa-miR-376c-3p; hsa-miR-7-5p
GO0004057	arginyltransferase activity	over-represented	2.14e-06	4.12e-05	4.12e-05	0.0398126	3	hsa-let-7b-5p; hsa-miR-130b-3p; hsa-miR-335-5p
GO0016598	protein arginylation	over-represented	2.14e-06	4.12e-05	4.12e-05	0.0398126	3	hsa-let-7b-5p; hsa-miR-130b-3p; hsa-miR-335-5p
GO0006622	protein targeting to lysosome	over-represented	2.18e-06	4.19e-05	4.19e-05	5.25527	17	hsa-let-7b-5p; hsa-let-7i-5p; hsa-miR-93-5p; hsa-miR-877-5p; hsa-let-7e-5p; hsa-miR-98-5p; hsa-miR-423-5p; hsa-let-7a-5p; hsa-miR-1307-3p; hsa-miR-130b-3p; hsa-miR-185-5p; hsa-miR-26a-5p; hsa-let-7f-5p; hsa-let-7g-5p; hsa-let-7d-5p; hsa-miR-335-5p; hsa-miR-7-5p
GO0035098	ESCEZ complex	over-represented	2.19e-06	4.2e-05	4.2e-05	2.97268	13	hsa-let-7b-5p; hsa-miR-93-5p; hsa-let-7e-5p; hsa-miR-98-5p; hsa-let-7a-5p; hsa-miR-130b-3p; hsa-miR-30c-1-3p; hsa-miR-320a-3p; hsa-miR-185-5p; hsa-miR-324-5p; hsa-miR-26a-5p; hsa-let-7f-5p; hsa-miR-30e-3p
GO0048266	behavioral response to pain	over-represented	2.21e-06	4.23e-05	4.23e-05	1.26073	9	hsa-let-7b-5p; hsa-let-7i-5p; hsa-let-7e-5p; hsa-miR-98-5p; hsa-let-7a-5p; hsa-let-7f-5p; hsa-let-7g-5p; hsa-let-7d-5p; hsa-miR-335-5p
GO0071633	dihydroceramidase activity	over-represented	2.21e-06	4.23e-05	4.23e-05	1.26073	9	hsa-let-7b-5p; hsa-let-7i-5p; hsa-miR-93-5p; hsa-let-7e-5p; hsa-miR-98-5p; hsa-let-7a-5p; hsa-let-7f-5p; hsa-let-7g-5p; hsa-let-7d-5p
GO0042723	thiamine-containing compound metabolic process	over-represented	2.21e-06	4.23e-05	4.23e-05	1.26073	9	hsa-let-7b-5p; hsa-let-7i-5p; hsa-let-7e-5p; hsa-miR-98-5p; hsa-let-7a-5p; hsa-miR-30c-1-3p; hsa-let-7f-5p; hsa-let-7g-5p; hsa-let-7d-5p
GO0090117	endosome to lysosome transport of low-density lipoprotein particle	over-represented	2.22e-06	4.25e-05	4.25e-05	1.63232	10	hsa-let-7b-5p; hsa-let-7i-5p; hsa-let-7e-5p; hsa-miR-98-5p; hsa-let-7a-5p; hsa-miR-1307-3p; hsa-miR-30c-1-3p; hsa-let-7f-5p; hsa-let-7g-5p; hsa-let-7d-5p
GO0090503	RNA phosphodiester bond hydrolysis, exonucleolytic	over-represented	2.25e-06	4.3e-05	4.3e-05	2.49493	12	hsa-let-7b-5p; hsa-let-7i-5p; hsa-let-7e-5p; hsa-miR-98-5p; hsa-let-7a-5p; hsa-miR-320a-3p; hsa-miR-26a-5p; hsa-let-7f-5p; hsa-let-7g-5p; hsa-let-7d-5p; hsa-miR-335-5p; hsa-miR-7-5p
GO0008610	lipid biosynthetic process	over-represented	2.34e-06	4.46e-05	4.46e-05	5.28181	17	hsa-let-7b-5p; hsa-let-7i-5p; hsa-miR-93-5p; hsa-miR-342-5p; hsa-let-7e-5p; hsa-miR-98-5p; hsa-miR-423-5p; hsa-let-7a-5p; hsa-miR-130b-3p; hsa-miR-191-5p; hsa-miR-185-5p; hsa-miR-26a-5p; hsa-let-7f-5p; hsa-let-7g-5p; hsa-let-7d-5p; hsa-miR-411-5p; hsa-miR-335-5p
GO0030163	protein catabolic process	over-represented	2.38e-06	4.51e-05	4.51e-05	6.63544	19	hsa-let-7b-5p; hsa-miR-382-5p; hsa-miR-93-5p; hsa-miR-877-5p; hsa-let-7e-5p; hsa-miR-98-5p; hsa-miR-423-5p; hsa-let-7a-5p; hsa-miR-629-5p; hsa-miR-130b-3p; hsa-miR-505-5p; hsa-miR-320a-3p; hsa-miR-324-5p; hsa-miR-26a-5p; hsa-let-7g-5p; hsa-miR-411-5p; hsa-miR-335-5p; hsa-miR-376c-3p; hsa-miR-7-5p
GO0048008	platelet-derived growth factor receptor signaling pathway	over-represented	2.38e-06	4.51e-05	4.51e-05	4.07416	15	hsa-let-7b-5p; hsa-let-7i-5p; hsa-miR-93-5p; hsa-miR-139-3p; hsa-let-7e-5p; hsa-miR-98-5p; hsa-let-7a-5p; hsa-miR-130b-3p; hsa-miR-320a-3p; hsa-miR-26a-5p; hsa-let-7f-5p; hsa-let-7g-5p; hsa-let-7d-5p; hsa-miR-335-5p; hsa-miR-7-5p
GO0004535	polyA-specific ribonuclease activity	over-represented	2.38e-06	4.51e-05	4.51e-05	4.07416	15	hsa-let-7b-5p; hsa-let-7i-5p; hsa-miR-93-5p; hsa-let-7e-5p; hsa-miR-98-5p; hsa-let-7a-5p; hsa-miR-130b-3p; hsa-miR-320a-3p; hsa-miR-185-5p; hsa-miR-26a-5p; hsa-let-7f-5p; hsa-let-7g-5p; hsa-let-7d-5p; hsa-miR-335-5p; hsa-miR-7-5p
GO0045236	CXCR chemokine receptor binding	over-represented	2.39e-06	4.51e-05	4.51e-05	2.5082	12	hsa-let-7b-5p; hsa-let-7i-5p; hsa-miR-93-5p; hsa-let-7e-5p; hsa-miR-98-5p; hsa-miR-628-3p; hsa-let-7a-5p; hsa-let-7f-5p; hsa-let-7g-5p; hsa-let-7d-5p; hsa-miR-335-5p; hsa-miR-7-5p
GO1990221	L-cysteine desulfurase complex	over-represented	2.39e-06	4.51e-05	4.51e-05	2.5082	12	hsa-let-7b-5p; hsa-let-7i-5p; hsa-miR-342-5p; hsa-let-7e-5p; hsa-miR-98-5p; hsa-let-7a-5p; hsa-miR-1307-3p; hsa-let-7f-5p; hsa-let-7g-5p; hsa-let-7d-5p; hsa-miR-411-5p; hsa-miR-30e-3p
GO0031440	regulation of mRNA 3-end processing	over-represented	2.39e-06	4.51e-05	4.51e-05	2.5082	12	hsa-let-7b-5p; hsa-miR-382-5p; hsa-miR-93-5p; hsa-miR-877-5p; hsa-miR-98-5p; hsa-miR-423-5p; hsa-let-7a-5p; hsa-miR-130b-3p; hsa-miR-191-5p; hsa-miR-320a-3p; hsa-miR-26a-5p; hsa-miR-30e-3p
GO0038043	interleukin-5-mediated signaling pathway	over-represented	2.4e-06	4.52e-05	4.52e-05	1.64559	10	hsa-let-7b-5p; hsa-let-7i-5p; hsa-let-7e-5p; hsa-miR-98-5p; hsa-let-7a-5p; hsa-miR-505-5p; hsa-let-7f-5p; hsa-let-7g-5p; hsa-let-7d-5p; hsa-miR-335-5p
GO0030678	mitochondrial ribonuclease P complex	over-represented	2.41e-06	4.54e-05	4.54e-05	1.274	9	hsa-let-7b-5p; hsa-let-7i-5p; hsa-let-7e-5p; hsa-miR-98-5p; hsa-let-7a-5p; hsa-miR-320a-3p; hsa-let-7f-5p; hsa-let-7g-5p; hsa-let-7d-5p
GO0097745	mitochondrial tRNA 5-end processing	over-represented	2.41e-06	4.54e-05	4.54e-05	1.274	9	hsa-let-7b-5p; hsa-let-7i-5p; hsa-let-7e-5p; hsa-miR-98-5p; hsa-let-7a-5p; hsa-miR-320a-3p; hsa-let-7f-5p; hsa-let-7g-5p; hsa-let-7d-5p
GO1901857	positive regulation of cellular respiration	over-represented	2.49e-06	4.67e-05	4.67e-05	3.53005	14	hsa-let-7b-5p; hsa-let-7i-5p; hsa-miR-93-5p; hsa-let-7e-5p; hsa-miR-98-5p; hsa-let-7a-5p; hsa-miR-1307-3p; hsa-miR-130b-3p; hsa-miR-505-5p; hsa-let-7f-5p; hsa-let-7g-5p; hsa-let-7d-5p; hsa-miR-411-5p; hsa-miR-335-5p
GO0003341	cilium movement	over-represented	2.53e-06	4.73e-05	4.73e-05	2.52147	12	hsa-let-7b-5p; hsa-let-7i-5p; hsa-let-7e-5p; hsa-miR-98-5p; hsa-miR-423-5p; hsa-let-7a-5p; hsa-miR-30c-1-3p; hsa-let-7f-5p; hsa-let-7g-5p; hsa-let-7d-5p; hsa-miR-30e-3p; hsa-miR-335-5p
GO0051873	killing by host of symbiont cells	over-represented	2.52e-06	4.73e-05	4.73e-05	0.663544	7	hsa-let-7b-5p; hsa-miR-93-5p; hsa-miR-342-5p; hsa-miR-628-3p; hsa-miR-423-5p; hsa-miR-320a-3p; hsa-miR-7-5p
GO0000407	phagophore assembly site	over-represented	2.54e-06	4.74e-05	4.74e-05	6.66198	19	hsa-let-7b-5p; hsa-let-7i-5p; hsa-miR-93-5p; hsa-miR-139-3p; hsa-let-7e-5p; hsa-miR-98-5p; hsa-miR-423-5p; hsa-let-7a-5p; hsa-miR-130b-3p; hsa-miR-505-5p; hsa-miR-320a-3p; hsa-miR-185-5p; hsa-miR-324-5p; hsa-miR-26a-5p; hsa-let-7f-5p; hsa-let-7g-5p; hsa-let-7d-5p; hsa-miR-335-5p; hsa-miR-7-5p
GO1901796	regulation of signal transduction by p53 class mediator	over-represented	2.56e-06	4.77e-05	4.77e-05	11.5722	25	hsa-miR-432-5p; hsa-let-7b-5p; hsa-let-7i-5p; hsa-miR-382-5p; hsa-miR-93-5p; hsa-miR-877-5p; hsa-miR-139-3p; hsa-let-7e-5p; hsa-miR-98-5p; hsa-miR-423-5p; hsa-let-7a-5p; hsa-miR-629-5p; hsa-miR-130b-3p; hsa-miR-30c-1-3p; hsa-miR-505-5p; hsa-miR-320a-3p; hsa-miR-185-5p; hsa-miR-324-5p; hsa-miR-127-3p; hsa-miR-26a-5p; hsa-let-7f-5p; hsa-miR-411-5p; hsa-miR-335-5p; hsa-miR-376c-3p; hsa-miR-7-5p
GO0016241	regulation of macroautophagy	over-represented	2.56e-06	4.77e-05	4.77e-05	10.6565	24	hsa-let-7b-5p; hsa-let-7i-5p; hsa-miR-382-5p; hsa-miR-93-5p; hsa-miR-877-5p; hsa-miR-342-5p; hsa-let-7e-5p; hsa-miR-425-3p; hsa-miR-98-5p; hsa-miR-423-5p; hsa-let-7a-5p; hsa-miR-1307-3p; hsa-miR-130b-3p; hsa-miR-30c-1-3p; hsa-miR-191-5p; hsa-miR-320a-3p; hsa-miR-185-5p; hsa-miR-26a-5p; hsa-let-7f-5p; hsa-let-7g-5p; hsa-let-7d-5p; hsa-miR-30e-3p; hsa-miR-335-5p; hsa-miR-7-5p
GO0003986	acetyl-CoA hydrolase activity	over-represented	2.58e-06	4.8e-05	4.8e-05	1.65886	10	hsa-let-7b-5p; hsa-let-7i-5p; hsa-miR-93-5p; hsa-let-7e-5p; hsa-miR-98-5p; hsa-let-7a-5p; hsa-let-7f-5p; hsa-let-7g-5p; hsa-let-7d-5p; hsa-miR-335-5p
GO0090027	negative regulation of monocyte chemotaxis	over-represented	2.58e-06	4.8e-05	4.8e-05	1.65886	10	hsa-let-7b-5p; hsa-let-7i-5p; hsa-miR-93-5p; hsa-let-7e-5p; hsa-miR-98-5p; hsa-let-7a-5p; hsa-let-7f-5p; hsa-let-7g-5p; hsa-let-7d-5p; hsa-miR-7-5p
GO0006261	DNA-templated DNA replication	over-represented	2.59e-06	4.81e-05	4.81e-05	4.1007	15	hsa-let-7b-5p; hsa-let-7i-5p; hsa-miR-93-5p; hsa-miR-139-3p; hsa-miR-342-5p; hsa-let-7e-5p; hsa-miR-98-5p; hsa-let-7a-5p; hsa-miR-130b-3p; hsa-miR-324-5p; hsa-let-7f-5p; hsa-let-7g-5p; hsa-let-7d-5p; hsa-miR-335-5p; hsa-miR-7-5p
GO0005513	detection of calcium ion	over-represented	2.61e-06	4.82e-05	4.82e-05	5.32162	17	hsa-miR-432-5p; hsa-let-7b-5p; hsa-let-7i-5p; hsa-miR-382-5p; hsa-miR-93-5p; hsa-let-7e-5p; hsa-miR-98-5p; hsa-miR-423-5p; hsa-let-7a-5p; hsa-miR-130b-3p; hsa-miR-320a-3p; hsa-miR-185-5p; hsa-let-7f-5p; hsa-let-7g-5p; hsa-let-7d-5p; hsa-miR-335-5p; hsa-miR-7-5p
GO0008045	motor neuron axon guidance	over-represented	2.61e-06	4.82e-05	4.82e-05	3.54333	14	hsa-let-7b-5p; hsa-let-7i-5p; hsa-miR-93-5p; hsa-let-7e-5p; hsa-miR-425-3p; hsa-miR-98-5p; hsa-miR-423-5p; hsa-let-7a-5p; hsa-miR-130b-3p; hsa-miR-320a-3p; hsa-let-7f-5p; hsa-let-7g-5p; hsa-let-7d-5p; hsa-miR-335-5p
GO0031623	receptor internalization	over-represented	2.61e-06	4.83e-05	4.83e-05	9.79391	23	hsa-let-7b-5p; hsa-let-7i-5p; hsa-miR-382-5p; hsa-miR-93-5p; hsa-miR-877-5p; hsa-miR-342-5p; hsa-let-7e-5p; hsa-miR-98-5p; hsa-miR-423-5p; hsa-let-7a-5p; hsa-miR-130b-3p; hsa-miR-30c-1-3p; hsa-miR-320a-3p; hsa-miR-127-3p; hsa-miR-26a-5p; hsa-let-7f-5p; hsa-let-7g-5p; hsa-let-7d-5p; hsa-miR-411-5p; hsa-miR-30e-3p; hsa-miR-335-5p; hsa-miR-376c-3p; hsa-miR-7-5p
GO0048333	mesodermal cell differentiation	over-represented	2.64e-06	4.86e-05	4.86e-05	5.98517	18	hsa-let-7b-5p; hsa-let-7i-5p; hsa-miR-93-5p; hsa-let-7e-5p; hsa-miR-98-5p; hsa-miR-423-5p; hsa-let-7a-5p; hsa-miR-130b-3p; hsa-miR-30c-1-3p; hsa-miR-505-5p; hsa-miR-320a-3p; hsa-miR-185-5p; hsa-miR-26a-5p; hsa-let-7f-5p; hsa-let-7g-5p; hsa-let-7d-5p; hsa-miR-30e-3p; hsa-miR-335-5p
GO1904973	positive regulation of viral translation	over-represented	2.66e-06	4.88e-05	4.88e-05	0.955504	8	hsa-let-7b-5p; hsa-let-7i-5p; hsa-let-7e-5p; hsa-miR-98-5p; hsa-let-7a-5p; hsa-let-7f-5p; hsa-let-7g-5p; hsa-let-7d-5p
GO0050855	regulation of B cell receptor signaling pathway	over-represented	2.66e-06	4.88e-05	4.88e-05	0.955504	8	hsa-let-7b-5p; hsa-let-7i-5p; hsa-let-7e-5p; hsa-miR-98-5p; hsa-let-7a-5p; hsa-let-7f-5p; hsa-let-7g-5p; hsa-let-7d-5p
GO0005762	mitochondrial large ribosomal subunit	over-represented	2.69e-06	4.9e-05	4.9e-05	8.17486	21	hsa-miR-432-5p; hsa-let-7b-5p; hsa-let-7i-5p; hsa-miR-877-5p; hsa-miR-139-3p; hsa-let-7e-5p; hsa-miR-98-5p; hsa-miR-423-5p; hsa-let-7a-5p; hsa-miR-1307-3p; hsa-miR-130b-3p; hsa-miR-30c-1-3p; hsa-miR-320a-3p; hsa-miR-185-5p; hsa-miR-324-5p; hsa-miR-26a-5p; hsa-let-7f-5p; hsa-let-7g-5p; hsa-let-7d-5p; hsa-miR-335-5p; hsa-miR-7-5p
GO0098574	cytoplasmic side of lysosomal membrane	over-represented	2.68e-06	4.9e-05	4.9e-05	3.02576	13	hsa-let-7b-5p; hsa-miR-93-5p; hsa-miR-877-5p; hsa-miR-1307-3p; hsa-miR-130b-3p; hsa-miR-505-5p; hsa-miR-320a-3p; hsa-miR-185-5p; hsa-miR-26a-5p; hsa-let-7g-5p; hsa-miR-411-5p; hsa-miR-335-5p; hsa-miR-7-5p
GO0016361	activin receptor activity, type I	over-represented	2.67e-06	4.9e-05	4.89e-05	2.53474	12	hsa-let-7b-5p; hsa-miR-93-5p; hsa-miR-98-5p; hsa-let-7a-5p; hsa-miR-130b-3p; hsa-miR-26a-5p; hsa-let-7f-5p; hsa-let-7g-5p; hsa-let-7d-5p; hsa-miR-335-5p; hsa-miR-376c-3p; hsa-miR-7-5p
GO0060298	positive regulation of sarcomere organization	over-represented	2.67e-06	4.9e-05	4.89e-05	2.53474	12	hsa-let-7b-5p; hsa-let-7i-5p; hsa-miR-93-5p; hsa-miR-877-5p; hsa-let-7e-5p; hsa-miR-98-5p; hsa-let-7a-5p; hsa-miR-130b-3p; hsa-let-7f-5p; hsa-let-7g-5p; hsa-let-7d-5p; hsa-miR-335-5p
GO0019787	ubiquitin-like protein transferase activity	over-represented	2.67e-06	4.9e-05	4.89e-05	2.53474	12	hsa-let-7b-5p; hsa-let-7i-5p; hsa-miR-93-5p; hsa-let-7e-5p; hsa-miR-98-5p; hsa-miR-423-5p; hsa-let-7a-5p; hsa-miR-629-5p; hsa-miR-185-5p; hsa-let-7f-5p; hsa-let-7g-5p; hsa-let-7d-5p
GO0051059	NF-kappaB binding	over-represented	2.73e-06	4.96e-05	4.96e-05	5.99844	18	hsa-let-7b-5p; hsa-miR-93-5p; hsa-miR-877-5p; hsa-miR-139-3p; hsa-let-7e-5p; hsa-miR-98-5p; hsa-miR-423-5p; hsa-miR-130b-3p; hsa-miR-30c-1-3p; hsa-miR-320a-3p; hsa-miR-324-5p; hsa-miR-26a-5p; hsa-let-7f-5p; hsa-let-7g-5p; hsa-let-7d-5p; hsa-miR-30e-3p; hsa-miR-335-5p; hsa-miR-7-5p
GO2000010	positive regulation of protein localization to cell surface	over-represented	2.73e-06	4.96e-05	4.96e-05	3.5566	14	hsa-let-7b-5p; hsa-let-7i-5p; hsa-miR-93-5p; hsa-let-7e-5p; hsa-miR-98-5p; hsa-let-7a-5p; hsa-miR-30c-1-3p; hsa-miR-505-5p; hsa-miR-320a-3p; hsa-miR-185-5p; hsa-let-7f-5p; hsa-let-7g-5p; hsa-let-7d-5p; hsa-miR-335-5p
GO0004526	ribonuclease P activity	over-represented	2.73e-06	4.96e-05	4.96e-05	3.5566	14	hsa-let-7b-5p; hsa-let-7i-5p; hsa-let-7e-5p; hsa-miR-98-5p; hsa-let-7a-5p; hsa-miR-130b-3p; hsa-miR-30c-1-3p; hsa-miR-505-5p; hsa-miR-320a-3p; hsa-miR-185-5p; hsa-miR-324-5p; hsa-let-7f-5p; hsa-let-7g-5p; hsa-let-7d-5p
GO0001654	eye development	over-represented	2.76e-06	5.02e-05	5.02e-05	8.18813	21	hsa-let-7b-5p; hsa-let-7i-5p; hsa-miR-93-5p; hsa-miR-877-5p; hsa-miR-139-3p; hsa-let-7e-5p; hsa-miR-98-5p; hsa-miR-423-5p; hsa-let-7a-5p; hsa-miR-1307-3p; hsa-miR-130b-3p; hsa-miR-191-5p; hsa-miR-320a-3p; hsa-miR-185-5p; hsa-miR-324-5p; hsa-miR-26a-5p; hsa-let-7f-5p; hsa-let-7g-5p; hsa-let-7d-5p; hsa-miR-335-5p; hsa-miR-7-5p
GO0031091	platelet alpha granule	over-represented	2.82e-06	5.11e-05	5.11e-05	3.03903	13	hsa-miR-432-5p; hsa-let-7b-5p; hsa-let-7i-5p; hsa-miR-93-5p; hsa-let-7e-5p; hsa-miR-98-5p; hsa-let-7a-5p; hsa-miR-1307-3p; hsa-let-7f-5p; hsa-let-7g-5p; hsa-let-7d-5p; hsa-miR-30e-3p; hsa-miR-335-5p
GO0050708	regulation of protein secretion	over-represented	2.83e-06	5.12e-05	5.12e-05	2.54801	12	hsa-miR-432-5p; hsa-let-7b-5p; hsa-let-7i-5p; hsa-let-7e-5p; hsa-miR-98-5p; hsa-let-7a-5p; hsa-miR-30c-1-3p; hsa-let-7f-5p; hsa-let-7g-5p; hsa-let-7d-5p; hsa-miR-335-5p; hsa-miR-7-5p
GO0008135	translation factor activity, RNA binding	over-represented	2.84e-06	5.14e-05	5.14e-05	8.20141	21	hsa-let-7b-5p; hsa-let-7i-5p; hsa-miR-382-5p; hsa-miR-93-5p; hsa-miR-877-5p; hsa-let-7e-5p; hsa-miR-425-3p; hsa-miR-98-5p; hsa-miR-423-5p; hsa-let-7a-5p; hsa-miR-1307-3p; hsa-miR-320a-3p; hsa-miR-185-5p; hsa-miR-26a-5p; hsa-let-7f-5p; hsa-let-7g-5p; hsa-let-7d-5p; hsa-miR-411-5p; hsa-miR-30e-3p; hsa-miR-335-5p; hsa-miR-7-5p
GO0043243	positive regulation of protein-containing complex disassembly	over-represented	2.85e-06	5.15e-05	5.15e-05	3.56987	14	hsa-let-7b-5p; hsa-let-7i-5p; hsa-let-7e-5p; hsa-miR-98-5p; hsa-let-7a-5p; hsa-miR-191-5p; hsa-miR-320a-3p; hsa-miR-185-5p; hsa-let-7f-5p; hsa-let-7g-5p; hsa-let-7d-5p; hsa-miR-335-5p; hsa-miR-376c-3p; hsa-miR-7-5p
GO0032026	response to magnesium ion	over-represented	2.88e-06	5.19e-05	5.19e-05	1.30055	9	hsa-let-7b-5p; hsa-let-7i-5p; hsa-let-7e-5p; hsa-miR-98-5p; hsa-let-7a-5p; hsa-let-7f-5p; hsa-let-7g-5p; hsa-let-7d-5p; hsa-miR-7-5p
GO0005657	replication fork	over-represented	2.9e-06	5.23e-05	5.23e-05	5.36144	17	hsa-let-7b-5p; hsa-let-7i-5p; hsa-miR-877-5p; hsa-let-7e-5p; hsa-miR-98-5p; hsa-miR-423-5p; hsa-let-7a-5p; hsa-miR-30c-1-3p; hsa-miR-191-5p; hsa-miR-185-5p; hsa-miR-324-5p; hsa-miR-127-3p; hsa-let-7f-5p; hsa-let-7g-5p; hsa-let-7d-5p; hsa-miR-335-5p; hsa-miR-7-5p
GO0050714	positive regulation of protein secretion	over-represented	2.92e-06	5.25e-05	5.25e-05	8.21468	21	hsa-miR-432-5p; hsa-let-7b-5p; hsa-let-7i-5p; hsa-miR-93-5p; hsa-miR-342-5p; hsa-let-7e-5p; hsa-miR-98-5p; hsa-miR-423-5p; hsa-let-7a-5p; hsa-miR-1307-3p; hsa-miR-130b-3p; hsa-miR-30c-1-3p; hsa-miR-191-5p; hsa-miR-320a-3p; hsa-miR-185-5p; hsa-miR-324-5p; hsa-miR-26a-5p; hsa-miR-30e-3p; hsa-miR-335-5p; hsa-miR-376c-3p; hsa-miR-7-5p
GO0042098	T cell proliferation	over-represented	2.94e-06	5.26e-05	5.26e-05	4.14052	15	hsa-let-7b-5p; hsa-let-7i-5p; hsa-let-7e-5p; hsa-miR-98-5p; hsa-let-7a-5p; hsa-miR-1307-3p; hsa-miR-320a-3p; hsa-miR-127-3p; hsa-miR-26a-5p; hsa-let-7f-5p; hsa-let-7g-5p; hsa-let-7d-5p; hsa-miR-411-5p; hsa-miR-335-5p; hsa-miR-7-5p
GO0006884	cell volume homeostasis	over-represented	2.94e-06	5.26e-05	5.26e-05	4.14052	15	hsa-let-7b-5p; hsa-let-7i-5p; hsa-miR-93-5p; hsa-let-7e-5p; hsa-miR-425-3p; hsa-miR-98-5p; hsa-let-7a-5p; hsa-miR-130b-3p; hsa-miR-191-5p; hsa-miR-320a-3p; hsa-let-7f-5p; hsa-let-7g-5p; hsa-let-7d-5p; hsa-miR-411-5p; hsa-miR-335-5p
GO0036158	outer dynein arm assembly	over-represented	2.96e-06	5.3e-05	5.3e-05	3.0523	13	hsa-let-7b-5p; hsa-let-7i-5p; hsa-miR-93-5p; hsa-miR-139-3p; hsa-let-7e-5p; hsa-miR-98-5p; hsa-let-7a-5p; hsa-miR-30c-1-3p; hsa-miR-324-5p; hsa-let-7f-5p; hsa-let-7g-5p; hsa-let-7d-5p; hsa-miR-335-5p
GO0015026	coreceptor activity	over-represented	2.97e-06	5.31e-05	5.31e-05	7.45824	20	hsa-let-7b-5p; hsa-let-7i-5p; hsa-miR-93-5p; hsa-miR-877-5p; hsa-miR-342-5p; hsa-let-7e-5p; hsa-miR-98-5p; hsa-miR-423-5p; hsa-let-7a-5p; hsa-miR-1307-3p; hsa-miR-130b-3p; hsa-miR-30c-1-3p; hsa-miR-320a-3p; hsa-miR-127-3p; hsa-miR-26a-5p; hsa-let-7f-5p; hsa-let-7g-5p; hsa-let-7d-5p; hsa-miR-335-5p; hsa-miR-7-5p
GO0031054	pre-miRNA processing	over-represented	2.98e-06	5.32e-05	5.32e-05	9.0242	22	hsa-miR-432-5p; hsa-let-7b-5p; hsa-let-7i-5p; hsa-miR-382-5p; hsa-miR-93-5p; hsa-miR-877-5p; hsa-let-7e-5p; hsa-miR-98-5p; hsa-miR-628-3p; hsa-let-7a-5p; hsa-miR-629-5p; hsa-miR-130b-3p; hsa-miR-505-5p; hsa-miR-320a-3p; hsa-miR-185-5p; hsa-miR-324-5p; hsa-miR-26a-5p; hsa-let-7f-5p; hsa-let-7g-5p; hsa-let-7d-5p; hsa-miR-411-5p; hsa-miR-335-5p
GO0015379	potassiumchloride symporter activity	over-represented	2.99e-06	5.32e-05	5.32e-05	2.56128	12	hsa-let-7b-5p; hsa-let-7i-5p; hsa-miR-93-5p; hsa-let-7e-5p; hsa-miR-425-3p; hsa-miR-98-5p; hsa-let-7a-5p; hsa-miR-130b-3p; hsa-let-7f-5p; hsa-let-7g-5p; hsa-let-7d-5p; hsa-miR-335-5p
GO0017040	N-acylsphingosine amidohydrolase activity	over-represented	2.99e-06	5.32e-05	5.32e-05	1.6854	10	hsa-let-7b-5p; hsa-let-7i-5p; hsa-miR-93-5p; hsa-let-7e-5p; hsa-miR-98-5p; hsa-let-7a-5p; hsa-let-7f-5p; hsa-let-7g-5p; hsa-let-7d-5p; hsa-miR-335-5p
GO0046514	ceramide catabolic process	over-represented	2.99e-06	5.32e-05	5.32e-05	1.6854	10	hsa-let-7b-5p; hsa-let-7i-5p; hsa-miR-93-5p; hsa-let-7e-5p; hsa-miR-98-5p; hsa-let-7a-5p; hsa-let-7f-5p; hsa-let-7g-5p; hsa-let-7d-5p; hsa-miR-335-5p
GO0035521	monoubiquitinated histone deubiquitination	over-represented	3.01e-06	5.35e-05	5.35e-05	6.03825	18	hsa-let-7b-5p; hsa-let-7i-5p; hsa-miR-93-5p; hsa-miR-139-3p; hsa-let-7e-5p; hsa-miR-98-5p; hsa-miR-423-5p; hsa-let-7a-5p; hsa-miR-1307-3p; hsa-miR-30c-1-3p; hsa-miR-320a-3p; hsa-miR-185-5p; hsa-let-7f-5p; hsa-let-7g-5p; hsa-let-7d-5p; hsa-miR-411-5p; hsa-miR-335-5p; hsa-miR-7-5p
GO0042742	defense response to bacterium	over-represented	3.05e-06	5.41e-05	5.41e-05	9.87354	23	hsa-let-7b-5p; hsa-let-7i-5p; hsa-miR-93-5p; hsa-miR-877-5p; hsa-let-7e-5p; hsa-miR-425-3p; hsa-miR-98-5p; hsa-miR-423-5p; hsa-let-7a-5p; hsa-miR-1307-3p; hsa-miR-130b-3p; hsa-miR-191-5p; hsa-miR-320a-3p; hsa-miR-185-5p; hsa-miR-26a-5p; hsa-let-7f-5p; hsa-let-7g-5p; hsa-let-7d-5p; hsa-miR-411-5p; hsa-miR-30e-3p; hsa-miR-335-5p; hsa-miR-376c-3p; hsa-miR-7-5p
GO0048477	oogenesis	over-represented	3.06e-06	5.42e-05	5.42e-05	4.75098	16	hsa-let-7b-5p; hsa-let-7i-5p; hsa-miR-93-5p; hsa-miR-877-5p; hsa-miR-139-3p; hsa-let-7e-5p; hsa-miR-98-5p; hsa-miR-423-5p; hsa-let-7a-5p; hsa-miR-130b-3p; hsa-miR-30c-1-3p; hsa-miR-320a-3p; hsa-let-7f-5p; hsa-let-7g-5p; hsa-let-7d-5p; hsa-miR-335-5p
GO0070051	fibrinogen binding	over-represented	3.07e-06	5.42e-05	5.42e-05	2.11007	11	hsa-let-7b-5p; hsa-let-7i-5p; hsa-let-7e-5p; hsa-miR-98-5p; hsa-let-7a-5p; hsa-miR-30c-1-3p; hsa-miR-320a-3p; hsa-let-7f-5p; hsa-let-7g-5p; hsa-let-7d-5p; hsa-miR-335-5p
GO1903753	negative regulation of p38MAPK cascade	over-represented	3.07e-06	5.42e-05	5.42e-05	2.11007	11	hsa-let-7b-5p; hsa-let-7i-5p; hsa-miR-93-5p; hsa-let-7e-5p; hsa-miR-98-5p; hsa-let-7a-5p; hsa-miR-130b-3p; hsa-miR-320a-3p; hsa-let-7f-5p; hsa-let-7g-5p; hsa-let-7d-5p
GO0007286	spermatid development	over-represented	3.12e-06	5.49e-05	5.49e-05	6.05152	18	hsa-miR-432-5p; hsa-let-7b-5p; hsa-let-7i-5p; hsa-miR-382-5p; hsa-miR-93-5p; hsa-let-7e-5p; hsa-miR-98-5p; hsa-let-7a-5p; hsa-miR-130b-3p; hsa-miR-30c-1-3p; hsa-miR-320a-3p; hsa-miR-26a-5p; hsa-let-7f-5p; hsa-let-7g-5p; hsa-let-7d-5p; hsa-miR-335-5p; hsa-miR-376c-3p; hsa-miR-7-5p
GO0055010	ventricular cardiac muscle tissue morphogenesis	over-represented	3.12e-06	5.5e-05	5.5e-05	3.59641	14	hsa-let-7b-5p; hsa-let-7i-5p; hsa-miR-93-5p; hsa-miR-877-5p; hsa-let-7e-5p; hsa-miR-98-5p; hsa-let-7a-5p; hsa-miR-505-5p; hsa-miR-320a-3p; hsa-miR-185-5p; hsa-let-7f-5p; hsa-let-7g-5p; hsa-let-7d-5p; hsa-miR-335-5p
GO0042310	vasoconstriction	over-represented	3.14e-06	5.51e-05	5.51e-05	1.31382	9	hsa-let-7b-5p; hsa-let-7i-5p; hsa-let-7e-5p; hsa-miR-98-5p; hsa-let-7a-5p; hsa-miR-130b-3p; hsa-let-7f-5p; hsa-let-7g-5p; hsa-let-7d-5p
GO1990380	K48-linked deubiquitinase activity	over-represented	3.15e-06	5.53e-05	5.53e-05	7.48478	20	hsa-let-7b-5p; hsa-let-7i-5p; hsa-miR-382-5p; hsa-miR-93-5p; hsa-miR-877-5p; hsa-miR-342-5p; hsa-let-7e-5p; hsa-miR-98-5p; hsa-let-7a-5p; hsa-miR-130b-3p; hsa-miR-30c-1-3p; hsa-miR-320a-3p; hsa-miR-324-5p; hsa-miR-26a-5p; hsa-let-7f-5p; hsa-let-7g-5p; hsa-let-7d-5p; hsa-miR-411-5p; hsa-miR-335-5p; hsa-miR-7-5p
GO0045171	intercellular bridge	over-represented	3.17e-06	5.56e-05	5.56e-05	11.6916	25	hsa-miR-432-5p; hsa-let-7b-5p; hsa-let-7i-5p; hsa-miR-93-5p; hsa-miR-877-5p; hsa-miR-342-5p; hsa-let-7e-5p; hsa-miR-98-5p; hsa-miR-628-3p; hsa-miR-423-5p; hsa-let-7a-5p; hsa-miR-1307-3p; hsa-miR-130b-3p; hsa-miR-30c-1-3p; hsa-miR-505-5p; hsa-miR-320a-3p; hsa-miR-185-5p; hsa-miR-324-5p; hsa-miR-26a-5p; hsa-let-7f-5p; hsa-let-7g-5p; hsa-let-7d-5p; hsa-miR-30e-3p; hsa-miR-335-5p; hsa-miR-7-5p
GO0005507	copper ion binding	over-represented	3.22e-06	5.63e-05	5.63e-05	6.06479	18	hsa-let-7b-5p; hsa-miR-382-5p; hsa-miR-93-5p; hsa-miR-877-5p; hsa-miR-98-5p; hsa-let-7a-5p; hsa-miR-1307-3p; hsa-miR-130b-3p; hsa-miR-191-5p; hsa-miR-505-5p; hsa-miR-320a-3p; hsa-miR-185-5p; hsa-miR-324-5p; hsa-miR-26a-5p; hsa-miR-411-5p; hsa-miR-30e-3p; hsa-miR-335-5p; hsa-miR-7-5p
GO0004366	glycerol-3-phosphate O-acyltransferase activity	over-represented	3.22e-06	5.63e-05	5.63e-05	1.69867	10	hsa-let-7b-5p; hsa-let-7i-5p; hsa-miR-93-5p; hsa-let-7e-5p; hsa-miR-98-5p; hsa-miR-423-5p; hsa-let-7a-5p; hsa-let-7f-5p; hsa-let-7g-5p; hsa-let-7d-5p
GO0050687	negative regulation of defense response to virus	over-represented	3.27e-06	5.68e-05	5.68e-05	3.07884	13	hsa-let-7b-5p; hsa-let-7i-5p; hsa-miR-93-5p; hsa-let-7e-5p; hsa-miR-98-5p; hsa-miR-423-5p; hsa-let-7a-5p; hsa-miR-320a-3p; hsa-miR-185-5p; hsa-miR-324-5p; hsa-let-7f-5p; hsa-let-7g-5p; hsa-let-7d-5p
GO0034755	iron ion transmembrane transport	over-represented	3.27e-06	5.68e-05	5.68e-05	2.12334	11	hsa-let-7b-5p; hsa-let-7i-5p; hsa-let-7e-5p; hsa-miR-98-5p; hsa-let-7a-5p; hsa-miR-30c-1-3p; hsa-miR-26a-5p; hsa-let-7f-5p; hsa-let-7g-5p; hsa-let-7d-5p; hsa-miR-335-5p
GO0034111	negative regulation of homotypic cell-cell adhesion	over-represented	3.27e-06	5.68e-05	5.68e-05	2.12334	11	hsa-let-7b-5p; hsa-let-7i-5p; hsa-let-7e-5p; hsa-miR-425-3p; hsa-miR-98-5p; hsa-let-7a-5p; hsa-miR-30c-1-3p; hsa-miR-26a-5p; hsa-let-7f-5p; hsa-let-7g-5p; hsa-let-7d-5p
GO0010940	positive regulation of necrotic cell death	over-represented	3.27e-06	5.68e-05	5.68e-05	2.12334	11	hsa-let-7b-5p; hsa-let-7i-5p; hsa-let-7e-5p; hsa-miR-98-5p; hsa-miR-423-5p; hsa-let-7a-5p; hsa-let-7f-5p; hsa-let-7g-5p; hsa-let-7d-5p; hsa-miR-335-5p; hsa-miR-7-5p
GO1901096	regulation of autophagosome maturation	over-represented	3.27e-06	5.68e-05	5.68e-05	2.12334	11	hsa-let-7b-5p; hsa-let-7i-5p; hsa-let-7e-5p; hsa-miR-98-5p; hsa-let-7a-5p; hsa-miR-1307-3p; hsa-let-7f-5p; hsa-let-7g-5p; hsa-let-7d-5p; hsa-miR-335-5p; hsa-miR-7-5p
GO0042110	T cell activation	over-represented	3.32e-06	5.76e-05	5.76e-05	9.07728	22	hsa-let-7b-5p; hsa-let-7i-5p; hsa-miR-382-5p; hsa-miR-93-5p; hsa-miR-877-5p; hsa-let-7e-5p; hsa-miR-98-5p; hsa-let-7a-5p; hsa-miR-1307-3p; hsa-miR-30c-1-3p; hsa-miR-191-5p; hsa-miR-505-5p; hsa-miR-320a-3p; hsa-miR-324-5p; hsa-miR-127-3p; hsa-miR-26a-5p; hsa-let-7f-5p; hsa-let-7g-5p; hsa-let-7d-5p; hsa-miR-411-5p; hsa-miR-335-5p; hsa-miR-7-5p
GO0035102	PRC1 complex	over-represented	3.35e-06	5.79e-05	5.79e-05	7.51132	20	hsa-let-7b-5p; hsa-let-7i-5p; hsa-miR-93-5p; hsa-miR-342-5p; hsa-let-7e-5p; hsa-miR-98-5p; hsa-miR-628-3p; hsa-miR-423-5p; hsa-let-7a-5p; hsa-miR-30c-1-3p; hsa-miR-505-5p; hsa-miR-320a-3p; hsa-miR-185-5p; hsa-let-7f-5p; hsa-let-7g-5p; hsa-let-7d-5p; hsa-miR-411-5p; hsa-miR-335-5p; hsa-miR-376c-3p; hsa-miR-7-5p
GO0090402	oncogene-induced cell senescence	over-represented	3.42e-06	5.85e-05	5.85e-05	3.62295	14	hsa-let-7b-5p; hsa-let-7i-5p; hsa-miR-877-5p; hsa-let-7e-5p; hsa-miR-98-5p; hsa-let-7a-5p; hsa-miR-30c-1-3p; hsa-miR-185-5p; hsa-miR-26a-5p; hsa-let-7f-5p; hsa-let-7g-5p; hsa-let-7d-5p; hsa-miR-30e-3p; hsa-miR-335-5p
GO0031053	primary miRNA processing	over-represented	3.42e-06	5.85e-05	5.85e-05	3.62295	14	hsa-miR-93-5p; hsa-miR-877-5p; hsa-let-7e-5p; hsa-let-7a-5p; hsa-miR-1307-3p; hsa-miR-130b-3p; hsa-miR-30c-1-3p; hsa-miR-191-5p; hsa-miR-324-5p; hsa-miR-26a-5p; hsa-let-7f-5p; hsa-let-7g-5p; hsa-miR-30e-3p; hsa-miR-335-5p
GO0015087	cobalt ion transmembrane transporter activity	over-represented	3.42e-06	5.85e-05	5.85e-05	1.32709	9	hsa-let-7b-5p; hsa-let-7i-5p; hsa-let-7e-5p; hsa-miR-98-5p; hsa-let-7a-5p; hsa-miR-30c-1-3p; hsa-let-7f-5p; hsa-let-7g-5p; hsa-let-7d-5p
GO0015094	lead ion transmembrane transporter activity	over-represented	3.42e-06	5.85e-05	5.85e-05	1.32709	9	hsa-let-7b-5p; hsa-let-7i-5p; hsa-let-7e-5p; hsa-miR-98-5p; hsa-let-7a-5p; hsa-miR-30c-1-3p; hsa-let-7f-5p; hsa-let-7g-5p; hsa-let-7d-5p
GO0015692	lead ion transport	over-represented	3.42e-06	5.85e-05	5.85e-05	1.32709	9	hsa-let-7b-5p; hsa-let-7i-5p; hsa-let-7e-5p; hsa-miR-98-5p; hsa-let-7a-5p; hsa-miR-30c-1-3p; hsa-let-7f-5p; hsa-let-7g-5p; hsa-let-7d-5p
GO0015099	nickel cation transmembrane transporter activity	over-represented	3.42e-06	5.85e-05	5.85e-05	1.32709	9	hsa-let-7b-5p; hsa-let-7i-5p; hsa-let-7e-5p; hsa-miR-98-5p; hsa-let-7a-5p; hsa-miR-30c-1-3p; hsa-let-7f-5p; hsa-let-7g-5p; hsa-let-7d-5p
GO0070826	paraferritin complex	over-represented	3.42e-06	5.85e-05	5.85e-05	1.32709	9	hsa-let-7b-5p; hsa-let-7i-5p; hsa-let-7e-5p; hsa-miR-98-5p; hsa-let-7a-5p; hsa-miR-30c-1-3p; hsa-let-7f-5p; hsa-let-7g-5p; hsa-let-7d-5p
GO0015888	thiamine transport	over-represented	3.42e-06	5.85e-05	5.85e-05	1.32709	9	hsa-let-7b-5p; hsa-let-7i-5p; hsa-let-7e-5p; hsa-miR-98-5p; hsa-let-7a-5p; hsa-miR-30c-1-3p; hsa-let-7f-5p; hsa-let-7g-5p; hsa-let-7d-5p
GO0016504	peptidase activator activity	over-represented	3.46e-06	5.91e-05	5.91e-05	1.71194	10	hsa-let-7b-5p; hsa-let-7i-5p; hsa-miR-93-5p; hsa-let-7e-5p; hsa-miR-98-5p; hsa-let-7a-5p; hsa-let-7f-5p; hsa-let-7g-5p; hsa-let-7d-5p; hsa-miR-7-5p
GO0038083	peptidyl-tyrosine autophosphorylation	over-represented	3.46e-06	5.92e-05	5.92e-05	5.42779	17	hsa-let-7b-5p; hsa-let-7i-5p; hsa-let-7e-5p; hsa-miR-98-5p; hsa-miR-423-5p; hsa-let-7a-5p; hsa-miR-320a-3p; hsa-miR-185-5p; hsa-miR-324-5p; hsa-miR-26a-5p; hsa-let-7f-5p; hsa-let-7g-5p; hsa-let-7d-5p; hsa-miR-30e-3p; hsa-miR-335-5p; hsa-miR-376c-3p; hsa-miR-7-5p
GO0016290	palmitoyl-CoA hydrolase activity	over-represented	3.48e-06	5.92e-05	5.92e-05	2.13661	11	hsa-let-7b-5p; hsa-let-7i-5p; hsa-miR-93-5p; hsa-let-7e-5p; hsa-miR-98-5p; hsa-let-7a-5p; hsa-miR-320a-3p; hsa-let-7f-5p; hsa-let-7g-5p; hsa-let-7d-5p; hsa-miR-335-5p
GO0010536	positive regulation of activation of Janus kinase activity	over-represented	3.48e-06	5.92e-05	5.92e-05	2.13661	11	hsa-let-7b-5p; hsa-let-7i-5p; hsa-miR-93-5p; hsa-let-7e-5p; hsa-miR-98-5p; hsa-let-7a-5p; hsa-miR-1307-3p; hsa-miR-130b-3p; hsa-let-7f-5p; hsa-let-7g-5p; hsa-let-7d-5p
GO0008295	spermidine biosynthetic process	over-represented	3.48e-06	5.92e-05	5.92e-05	2.13661	11	hsa-let-7b-5p; hsa-let-7i-5p; hsa-let-7e-5p; hsa-miR-98-5p; hsa-miR-423-5p; hsa-let-7a-5p; hsa-miR-320a-3p; hsa-let-7f-5p; hsa-let-7g-5p; hsa-let-7d-5p; hsa-miR-7-5p
GO1903608	protein localization to cytoplasmic stress granule	over-represented	3.53e-06	5.99e-05	5.99e-05	2.60109	12	hsa-let-7b-5p; hsa-miR-382-5p; hsa-miR-342-5p; hsa-let-7e-5p; hsa-miR-98-5p; hsa-miR-423-5p; hsa-let-7a-5p; hsa-miR-1307-3p; hsa-miR-505-5p; hsa-miR-320a-3p; hsa-miR-26a-5p; hsa-miR-7-5p
GO0005753	mitochondrial proton-transporting ATP synthase complex	over-represented	3.6e-06	6.11e-05	6.11e-05	4.20687	15	hsa-let-7b-5p; hsa-miR-93-5p; hsa-miR-877-5p; hsa-miR-139-3p; hsa-miR-339-3p; hsa-let-7e-5p; hsa-miR-423-5p; hsa-let-7a-5p; hsa-miR-629-5p; hsa-miR-320a-3p; hsa-miR-185-5p; hsa-miR-324-5p; hsa-miR-26a-5p; hsa-let-7f-5p; hsa-miR-411-5p
GO0048147	negative regulation of fibroblast proliferation	over-represented	3.66e-06	6.2e-05	6.2e-05	8.32084	21	hsa-let-7b-5p; hsa-let-7i-5p; hsa-miR-382-5p; hsa-miR-93-5p; hsa-miR-342-5p; hsa-let-7e-5p; hsa-miR-98-5p; hsa-miR-423-5p; hsa-let-7a-5p; hsa-miR-505-5p; hsa-miR-320a-3p; hsa-miR-185-5p; hsa-miR-324-5p; hsa-miR-127-3p; hsa-miR-26a-5p; hsa-let-7f-5p; hsa-let-7g-5p; hsa-let-7d-5p; hsa-miR-30e-3p; hsa-miR-335-5p; hsa-miR-7-5p
GO0038061	NIKNF-kappaB signaling	over-represented	3.67e-06	6.21e-05	6.21e-05	6.11788	18	hsa-let-7b-5p; hsa-miR-382-5p; hsa-miR-93-5p; hsa-miR-877-5p; hsa-miR-339-3p; hsa-let-7e-5p; hsa-miR-98-5p; hsa-miR-628-3p; hsa-miR-423-5p; hsa-let-7a-5p; hsa-miR-130b-3p; hsa-miR-320a-3p; hsa-miR-185-5p; hsa-miR-324-5p; hsa-let-7d-5p; hsa-miR-30e-3p; hsa-miR-335-5p; hsa-miR-7-5p
GO0071356	cellular response to tumor necrosis factor	over-represented	3.71e-06	6.26e-05	6.26e-05	10.8556	24	hsa-let-7b-5p; hsa-let-7i-5p; hsa-miR-382-5p; hsa-miR-93-5p; hsa-miR-877-5p; hsa-let-7e-5p; hsa-miR-98-5p; hsa-miR-423-5p; hsa-let-7a-5p; hsa-miR-130b-3p; hsa-miR-30c-1-3p; hsa-miR-191-5p; hsa-miR-505-5p; hsa-miR-320a-3p; hsa-miR-185-5p; hsa-miR-324-5p; hsa-miR-127-3p; hsa-miR-26a-5p; hsa-let-7f-5p; hsa-let-7g-5p; hsa-let-7d-5p; hsa-miR-30e-3p; hsa-miR-335-5p; hsa-miR-7-5p
GO0033276	transcription factor TFTC complex	over-represented	3.73e-06	6.3e-05	6.3e-05	3.64949	14	hsa-let-7b-5p; hsa-let-7i-5p; hsa-miR-93-5p; hsa-miR-139-3p; hsa-let-7e-5p; hsa-miR-98-5p; hsa-let-7a-5p; hsa-miR-320a-3p; hsa-miR-185-5p; hsa-let-7f-5p; hsa-let-7g-5p; hsa-let-7d-5p; hsa-miR-335-5p; hsa-miR-7-5p
GO0070922	RISC complex assembly	over-represented	3.76e-06	6.33e-05	6.33e-05	8.33411	21	hsa-miR-432-5p; hsa-let-7b-5p; hsa-let-7i-5p; hsa-miR-382-5p; hsa-miR-93-5p; hsa-miR-877-5p; hsa-let-7e-5p; hsa-miR-98-5p; hsa-miR-628-3p; hsa-let-7a-5p; hsa-miR-130b-3p; hsa-miR-505-5p; hsa-miR-320a-3p; hsa-miR-185-5p; hsa-miR-324-5p; hsa-miR-26a-5p; hsa-let-7f-5p; hsa-let-7g-5p; hsa-let-7d-5p; hsa-miR-411-5p; hsa-miR-335-5p
GO0002223	stimulatory C-type lectin receptor signaling pathway	over-represented	3.76e-06	6.33e-05	6.33e-05	7.5644	20	hsa-let-7b-5p; hsa-let-7i-5p; hsa-miR-93-5p; hsa-miR-342-5p; hsa-let-7e-5p; hsa-miR-425-3p; hsa-miR-98-5p; hsa-miR-628-3p; hsa-miR-423-5p; hsa-let-7a-5p; hsa-miR-130b-3p; hsa-miR-30c-1-3p; hsa-miR-320a-3p; hsa-miR-26a-5p; hsa-let-7f-5p; hsa-let-7g-5p; hsa-let-7d-5p; hsa-miR-411-5p; hsa-miR-335-5p; hsa-miR-7-5p
GO0030225	macrophage differentiation	over-represented	3.8e-06	6.36e-05	6.36e-05	6.13115	18	hsa-miR-432-5p; hsa-let-7b-5p; hsa-let-7i-5p; hsa-miR-93-5p; hsa-miR-877-5p; hsa-miR-139-3p; hsa-let-7e-5p; hsa-miR-98-5p; hsa-let-7a-5p; hsa-miR-130b-3p; hsa-miR-320a-3p; hsa-miR-185-5p; hsa-miR-26a-5p; hsa-let-7f-5p; hsa-let-7g-5p; hsa-let-7d-5p; hsa-miR-335-5p; hsa-miR-7-5p
GO0000423	mitophagy	over-represented	3.8e-06	6.36e-05	6.36e-05	6.13115	18	hsa-miR-432-5p; hsa-let-7b-5p; hsa-let-7i-5p; hsa-miR-93-5p; hsa-miR-877-5p; hsa-let-7e-5p; hsa-miR-98-5p; hsa-miR-423-5p; hsa-let-7a-5p; hsa-miR-1307-3p; hsa-miR-320a-3p; hsa-miR-26a-5p; hsa-let-7f-5p; hsa-let-7g-5p; hsa-let-7d-5p; hsa-miR-30e-3p; hsa-miR-335-5p; hsa-miR-7-5p
GO0050832	defense response to fungus	over-represented	3.79e-06	6.36e-05	6.36e-05	0.703357	7	hsa-let-7b-5p; hsa-miR-93-5p; hsa-miR-342-5p; hsa-miR-98-5p; hsa-miR-423-5p; hsa-miR-320a-3p; hsa-miR-335-5p
GO0030218	erythrocyte differentiation	over-represented	3.87e-06	6.48e-05	6.48e-05	7.57767	20	hsa-let-7b-5p; hsa-let-7i-5p; hsa-miR-382-5p; hsa-miR-93-5p; hsa-miR-877-5p; hsa-let-7e-5p; hsa-miR-98-5p; hsa-miR-423-5p; hsa-let-7a-5p; hsa-miR-629-5p; hsa-miR-130b-3p; hsa-miR-320a-3p; hsa-miR-324-5p; hsa-miR-26a-5p; hsa-let-7f-5p; hsa-let-7g-5p; hsa-let-7d-5p; hsa-miR-411-5p; hsa-miR-335-5p; hsa-miR-7-5p
GO0008024	cyclinCDK positive transcription elongation factor complex	over-represented	3.9e-06	6.52e-05	6.52e-05	3.66276	14	hsa-let-7b-5p; hsa-let-7i-5p; hsa-miR-877-5p; hsa-let-7e-5p; hsa-miR-98-5p; hsa-let-7a-5p; hsa-miR-191-5p; hsa-miR-26a-5p; hsa-let-7f-5p; hsa-let-7g-5p; hsa-let-7d-5p; hsa-miR-30e-3p; hsa-miR-335-5p; hsa-miR-7-5p
GO1902459	positive regulation of stem cell population maintenance	over-represented	3.92e-06	6.55e-05	6.55e-05	11.8111	25	hsa-miR-432-5p; hsa-let-7b-5p; hsa-let-7i-5p; hsa-miR-382-5p; hsa-miR-93-5p; hsa-miR-877-5p; hsa-miR-139-3p; hsa-miR-342-5p; hsa-let-7e-5p; hsa-miR-98-5p; hsa-miR-628-3p; hsa-let-7a-5p; hsa-miR-1307-3p; hsa-miR-130b-3p; hsa-miR-30c-1-3p; hsa-miR-320a-3p; hsa-miR-185-5p; hsa-miR-324-5p; hsa-miR-26a-5p; hsa-let-7f-5p; hsa-let-7g-5p; hsa-let-7d-5p; hsa-miR-30e-3p; hsa-miR-335-5p; hsa-miR-7-5p
GO0012507	ER to Golgi transport vesicle membrane	over-represented	3.99e-06	6.64e-05	6.64e-05	10.8954	24	hsa-let-7b-5p; hsa-let-7i-5p; hsa-miR-382-5p; hsa-miR-93-5p; hsa-miR-877-5p; hsa-miR-139-3p; hsa-miR-342-5p; hsa-let-7e-5p; hsa-miR-98-5p; hsa-miR-423-5p; hsa-let-7a-5p; hsa-miR-130b-3p; hsa-miR-30c-1-3p; hsa-miR-191-5p; hsa-miR-320a-3p; hsa-miR-127-3p; hsa-miR-26a-5p; hsa-let-7f-5p; hsa-let-7g-5p; hsa-let-7d-5p; hsa-miR-30e-3p; hsa-miR-335-5p; hsa-miR-376c-3p; hsa-miR-7-5p
GO0010754	negative regulation of cGMP-mediated signaling	over-represented	3.98e-06	6.64e-05	6.64e-05	1.73849	10	hsa-let-7b-5p; hsa-let-7i-5p; hsa-let-7e-5p; hsa-miR-98-5p; hsa-let-7a-5p; hsa-let-7f-5p; hsa-let-7g-5p; hsa-let-7d-5p; hsa-miR-30e-3p; hsa-miR-335-5p
GO0097205	renal filtration	over-represented	4.04e-06	6.72e-05	6.72e-05	1.35363	9	hsa-let-7b-5p; hsa-let-7i-5p; hsa-let-7e-5p; hsa-miR-98-5p; hsa-let-7a-5p; hsa-miR-30c-1-3p; hsa-let-7f-5p; hsa-let-7g-5p; hsa-let-7d-5p
GO0036498	IRE1-mediated unfolded protein response	over-represented	4.07e-06	6.73e-05	6.73e-05	4.24668	15	hsa-let-7b-5p; hsa-let-7i-5p; hsa-miR-93-5p; hsa-let-7e-5p; hsa-miR-98-5p; hsa-let-7a-5p; hsa-miR-30c-1-3p; hsa-miR-320a-3p; hsa-miR-185-5p; hsa-miR-127-3p; hsa-let-7f-5p; hsa-let-7g-5p; hsa-let-7d-5p; hsa-miR-411-5p; hsa-miR-7-5p
GO0034087	establishment of mitotic sister chromatid cohesion	over-represented	4.07e-06	6.73e-05	6.73e-05	4.24668	15	hsa-let-7b-5p; hsa-let-7i-5p; hsa-miR-382-5p; hsa-miR-93-5p; hsa-miR-342-5p; hsa-let-7e-5p; hsa-miR-98-5p; hsa-let-7a-5p; hsa-miR-130b-3p; hsa-miR-30c-1-3p; hsa-miR-191-5p; hsa-miR-320a-3p; hsa-let-7f-5p; hsa-let-7g-5p; hsa-let-7d-5p
GO0051248	negative regulation of protein metabolic process	over-represented	4.07e-06	6.73e-05	6.73e-05	4.24668	15	hsa-let-7b-5p; hsa-let-7i-5p; hsa-miR-93-5p; hsa-miR-339-3p; hsa-let-7e-5p; hsa-miR-98-5p; hsa-let-7a-5p; hsa-miR-1307-3p; hsa-miR-130b-3p; hsa-miR-505-5p; hsa-miR-320a-3p; hsa-let-7f-5p; hsa-let-7g-5p; hsa-let-7d-5p; hsa-miR-335-5p
GO0008301	DNA binding, bending	over-represented	4.09e-06	6.75e-05	6.75e-05	8.37393	21	hsa-let-7b-5p; hsa-let-7i-5p; hsa-miR-93-5p; hsa-miR-877-5p; hsa-miR-139-3p; hsa-let-7e-5p; hsa-miR-98-5p; hsa-let-7a-5p; hsa-miR-1307-3p; hsa-miR-130b-3p; hsa-miR-30c-1-3p; hsa-miR-320a-3p; hsa-miR-185-5p; hsa-miR-324-5p; hsa-miR-26a-5p; hsa-let-7f-5p; hsa-let-7g-5p; hsa-let-7d-5p; hsa-miR-30e-3p; hsa-miR-335-5p; hsa-miR-7-5p
GO1900100	positive regulation of plasma cell differentiation	over-represented	4.08e-06	6.75e-05	6.75e-05	0.265418	5	hsa-let-7i-5p; hsa-miR-93-5p; hsa-miR-98-5p; hsa-miR-320a-3p; hsa-miR-127-3p
GO0043407	negative regulation of MAP kinase activity	over-represented	4.1e-06	6.76e-05	6.76e-05	9.18345	22	hsa-let-7b-5p; hsa-let-7i-5p; hsa-miR-93-5p; hsa-miR-877-5p; hsa-miR-342-5p; hsa-let-7e-5p; hsa-miR-98-5p; hsa-miR-423-5p; hsa-let-7a-5p; hsa-miR-130b-3p; hsa-miR-30c-1-3p; hsa-miR-191-5p; hsa-miR-505-5p; hsa-miR-320a-3p; hsa-miR-185-5p; hsa-miR-26a-5p; hsa-let-7f-5p; hsa-let-7g-5p; hsa-let-7d-5p; hsa-miR-411-5p; hsa-miR-335-5p; hsa-miR-7-5p
GO0051592	response to calcium ion	over-represented	4.1e-06	6.76e-05	6.76e-05	7.60422	20	hsa-let-7b-5p; hsa-let-7i-5p; hsa-miR-382-5p; hsa-miR-93-5p; hsa-miR-877-5p; hsa-let-7e-5p; hsa-miR-98-5p; hsa-miR-423-5p; hsa-let-7a-5p; hsa-miR-130b-3p; hsa-miR-505-5p; hsa-miR-320a-3p; hsa-miR-185-5p; hsa-miR-127-3p; hsa-miR-26a-5p; hsa-let-7f-5p; hsa-let-7g-5p; hsa-let-7d-5p; hsa-miR-335-5p; hsa-miR-7-5p
GO0032570	response to progesterone	over-represented	4.12e-06	6.78e-05	6.78e-05	5.49415	17	hsa-let-7b-5p; hsa-let-7i-5p; hsa-miR-93-5p; hsa-miR-877-5p; hsa-let-7e-5p; hsa-miR-98-5p; hsa-miR-423-5p; hsa-let-7a-5p; hsa-miR-1307-3p; hsa-miR-185-5p; hsa-miR-324-5p; hsa-miR-26a-5p; hsa-let-7f-5p; hsa-let-7g-5p; hsa-let-7d-5p; hsa-miR-335-5p; hsa-miR-7-5p
GO0034356	NAD biosynthesis via nicotinamide riboside salvage pathway	over-represented	4.18e-06	6.85e-05	6.85e-05	2.17642	11	hsa-let-7b-5p; hsa-let-7i-5p; hsa-miR-93-5p; hsa-let-7e-5p; hsa-miR-98-5p; hsa-let-7a-5p; hsa-miR-26a-5p; hsa-let-7f-5p; hsa-let-7g-5p; hsa-let-7d-5p; hsa-miR-335-5p
GO0090324	negative regulation of oxidative phosphorylation	over-represented	4.18e-06	6.85e-05	6.85e-05	2.17642	11	hsa-let-7b-5p; hsa-let-7i-5p; hsa-let-7e-5p; hsa-miR-98-5p; hsa-let-7a-5p; hsa-miR-320a-3p; hsa-miR-26a-5p; hsa-let-7f-5p; hsa-let-7g-5p; hsa-let-7d-5p; hsa-miR-7-5p
GO1903071	positive regulation of ER-associated ubiquitin-dependent protein catabolic process	over-represented	4.18e-06	6.85e-05	6.85e-05	2.17642	11	hsa-let-7b-5p; hsa-let-7i-5p; hsa-miR-93-5p; hsa-let-7e-5p; hsa-miR-98-5p; hsa-let-7a-5p; hsa-let-7f-5p; hsa-let-7g-5p; hsa-let-7d-5p; hsa-miR-335-5p; hsa-miR-7-5p
GO1902751	positive regulation of cell cycle G2M phase transition	over-represented	4.18e-06	6.85e-05	6.85e-05	2.17642	11	hsa-let-7b-5p; hsa-let-7i-5p; hsa-miR-93-5p; hsa-let-7e-5p; hsa-miR-98-5p; hsa-let-7a-5p; hsa-miR-30c-1-3p; hsa-miR-320a-3p; hsa-let-7f-5p; hsa-let-7g-5p; hsa-let-7d-5p
GO1902512	positive regulation of apoptotic DNA fragmentation	over-represented	4.25e-06	6.95e-05	6.95e-05	0.464481	6	hsa-miR-98-5p; hsa-let-7a-5p; hsa-miR-26a-5p; hsa-let-7f-5p; hsa-miR-335-5p; hsa-miR-7-5p
GO0090110	COPII-coated vesicle cargo loading	over-represented	4.27e-06	6.97e-05	6.97e-05	5.50742	17	hsa-let-7b-5p; hsa-let-7i-5p; hsa-miR-93-5p; hsa-miR-877-5p; hsa-let-7e-5p; hsa-miR-98-5p; hsa-let-7a-5p; hsa-miR-130b-3p; hsa-miR-30c-1-3p; hsa-miR-320a-3p; hsa-miR-127-3p; hsa-miR-26a-5p; hsa-let-7f-5p; hsa-let-7g-5p; hsa-let-7d-5p; hsa-miR-335-5p; hsa-miR-376c-3p
GO0006972	hyperosmotic response	over-represented	4.27e-06	6.97e-05	6.97e-05	1.75176	10	hsa-let-7b-5p; hsa-let-7i-5p; hsa-let-7e-5p; hsa-miR-98-5p; hsa-let-7a-5p; hsa-miR-320a-3p; hsa-let-7f-5p; hsa-let-7g-5p; hsa-let-7d-5p; hsa-miR-7-5p
GO0006270	DNA replication initiation	over-represented	4.3e-06	7.01e-05	7.01e-05	6.88759	19	hsa-let-7b-5p; hsa-let-7i-5p; hsa-miR-93-5p; hsa-miR-877-5p; hsa-let-7e-5p; hsa-miR-98-5p; hsa-miR-628-3p; hsa-miR-423-5p; hsa-let-7a-5p; hsa-miR-1307-3p; hsa-miR-130b-3p; hsa-miR-30c-1-3p; hsa-miR-320a-3p; hsa-miR-185-5p; hsa-miR-26a-5p; hsa-let-7f-5p; hsa-let-7g-5p; hsa-let-7d-5p; hsa-miR-376c-3p
GO0071375	cellular response to peptide hormone stimulus	over-represented	4.37e-06	7.1e-05	7.1e-05	2.65418	12	hsa-miR-382-5p; hsa-miR-93-5p; hsa-miR-342-5p; hsa-miR-98-5p; hsa-miR-423-5p; hsa-let-7a-5p; hsa-miR-505-5p; hsa-miR-320a-3p; hsa-miR-127-3p; hsa-miR-30e-3p; hsa-miR-335-5p; hsa-miR-7-5p
GO0000221	vacuolar proton-transporting V-type ATPase, V1 domain	over-represented	4.37e-06	7.1e-05	7.1e-05	2.65418	12	hsa-let-7b-5p; hsa-let-7i-5p; hsa-let-7e-5p; hsa-miR-98-5p; hsa-miR-423-5p; hsa-let-7a-5p; hsa-miR-130b-3p; hsa-miR-30c-1-3p; hsa-miR-320a-3p; hsa-let-7f-5p; hsa-let-7g-5p; hsa-let-7d-5p
GO0097028	dendritic cell differentiation	over-represented	4.39e-06	7.12e-05	7.12e-05	1.3669	9	hsa-let-7b-5p; hsa-let-7i-5p; hsa-let-7e-5p; hsa-miR-98-5p; hsa-let-7a-5p; hsa-let-7f-5p; hsa-let-7g-5p; hsa-let-7d-5p; hsa-miR-335-5p
GO0016538	cyclin-dependent protein serinethreonine kinase regulator activity	over-represented	4.47e-06	7.2e-05	7.2e-05	10.0726	23	hsa-let-7b-5p; hsa-let-7i-5p; hsa-miR-382-5p; hsa-miR-93-5p; hsa-miR-877-5p; hsa-miR-342-5p; hsa-let-7e-5p; hsa-miR-98-5p; hsa-miR-423-5p; hsa-let-7a-5p; hsa-miR-1307-3p; hsa-miR-130b-3p; hsa-miR-30c-1-3p; hsa-miR-191-5p; hsa-miR-320a-3p; hsa-miR-185-5p; hsa-miR-324-5p; hsa-miR-26a-5p; hsa-let-7f-5p; hsa-let-7g-5p; hsa-let-7d-5p; hsa-miR-335-5p; hsa-miR-7-5p
GO0031492	nucleosomal DNA binding	over-represented	4.47e-06	7.2e-05	7.2e-05	10.0726	23	hsa-let-7b-5p; hsa-let-7i-5p; hsa-miR-93-5p; hsa-miR-139-3p; hsa-miR-342-5p; hsa-let-7e-5p; hsa-miR-98-5p; hsa-miR-423-5p; hsa-let-7a-5p; hsa-miR-1307-3p; hsa-miR-629-5p; hsa-miR-30c-1-3p; hsa-miR-505-5p; hsa-miR-320a-3p; hsa-miR-185-5p; hsa-miR-324-5p; hsa-miR-26a-5p; hsa-let-7f-5p; hsa-let-7g-5p; hsa-let-7d-5p; hsa-miR-30e-3p; hsa-miR-335-5p; hsa-miR-7-5p
GO0006337	nucleosome disassembly	over-represented	4.47e-06	7.2e-05	7.2e-05	7.64403	20	hsa-let-7b-5p; hsa-let-7i-5p; hsa-miR-93-5p; hsa-miR-877-5p; hsa-miR-342-5p; hsa-let-7e-5p; hsa-miR-98-5p; hsa-let-7a-5p; hsa-miR-30c-1-3p; hsa-miR-505-5p; hsa-miR-320a-3p; hsa-miR-185-5p; hsa-miR-324-5p; hsa-miR-26a-5p; hsa-let-7f-5p; hsa-let-7g-5p; hsa-let-7d-5p; hsa-miR-30e-3p; hsa-miR-335-5p; hsa-miR-7-5p
GO0015035	protein-disulfide reductase activity	over-represented	4.47e-06	7.2e-05	7.2e-05	7.64403	20	hsa-miR-432-5p; hsa-let-7b-5p; hsa-let-7i-5p; hsa-miR-93-5p; hsa-miR-877-5p; hsa-let-7e-5p; hsa-miR-98-5p; hsa-let-7a-5p; hsa-miR-1307-3p; hsa-miR-30c-1-3p; hsa-miR-505-5p; hsa-miR-185-5p; hsa-miR-26a-5p; hsa-let-7f-5p; hsa-let-7g-5p; hsa-let-7d-5p; hsa-miR-411-5p; hsa-miR-335-5p; hsa-miR-376c-3p; hsa-miR-7-5p
GO0042116	macrophage activation	over-represented	4.44e-06	7.2e-05	7.2e-05	2.1897	11	hsa-let-7b-5p; hsa-let-7i-5p; hsa-miR-93-5p; hsa-miR-98-5p; hsa-miR-320a-3p; hsa-let-7f-5p; hsa-let-7g-5p; hsa-let-7d-5p; hsa-miR-30e-3p; hsa-miR-335-5p; hsa-miR-7-5p
GO0089715	tRNA m6t6A37 methyltransferase activity	over-represented	4.46e-06	7.2e-05	7.2e-05	1.02186	8	hsa-let-7b-5p; hsa-let-7i-5p; hsa-let-7e-5p; hsa-miR-98-5p; hsa-let-7a-5p; hsa-let-7f-5p; hsa-let-7g-5p; hsa-let-7d-5p
GO0006301	postreplication repair	over-represented	4.57e-06	7.35e-05	7.35e-05	5.53396	17	hsa-let-7b-5p; hsa-let-7i-5p; hsa-miR-93-5p; hsa-miR-877-5p; hsa-let-7e-5p; hsa-miR-98-5p; hsa-miR-423-5p; hsa-let-7a-5p; hsa-miR-130b-3p; hsa-miR-30c-1-3p; hsa-miR-185-5p; hsa-miR-26a-5p; hsa-let-7f-5p; hsa-let-7g-5p; hsa-let-7d-5p; hsa-miR-335-5p; hsa-miR-7-5p
GO0008234	cysteine-type peptidase activity	over-represented	4.58e-06	7.35e-05	7.35e-05	4.28649	15	hsa-miR-432-5p; hsa-let-7b-5p; hsa-let-7i-5p; hsa-miR-93-5p; hsa-miR-877-5p; hsa-let-7e-5p; hsa-miR-98-5p; hsa-let-7a-5p; hsa-miR-320a-3p; hsa-let-7f-5p; hsa-let-7g-5p; hsa-let-7d-5p; hsa-miR-411-5p; hsa-miR-335-5p; hsa-miR-7-5p
GO0090063	positive regulation of microtubule nucleation	over-represented	4.59e-06	7.35e-05	7.35e-05	3.17174	13	hsa-miR-432-5p; hsa-let-7b-5p; hsa-miR-93-5p; hsa-miR-425-3p; hsa-miR-98-5p; hsa-miR-423-5p; hsa-let-7a-5p; hsa-miR-130b-3p; hsa-miR-320a-3p; hsa-miR-324-5p; hsa-miR-26a-5p; hsa-miR-335-5p; hsa-miR-7-5p
GO0045759	negative regulation of action potential	over-represented	4.58e-06	7.35e-05	7.35e-05	1.76503	10	hsa-let-7b-5p; hsa-let-7i-5p; hsa-let-7e-5p; hsa-miR-98-5p; hsa-let-7a-5p; hsa-miR-30c-1-3p; hsa-let-7f-5p; hsa-let-7g-5p; hsa-let-7d-5p; hsa-miR-30e-3p
GO0001947	heart looping	over-represented	4.68e-06	7.48e-05	7.48e-05	9.2498	22	hsa-miR-432-5p; hsa-let-7b-5p; hsa-let-7i-5p; hsa-miR-382-5p; hsa-miR-93-5p; hsa-miR-877-5p; hsa-miR-139-3p; hsa-miR-342-5p; hsa-let-7e-5p; hsa-miR-98-5p; hsa-let-7a-5p; hsa-miR-130b-3p; hsa-miR-30c-1-3p; hsa-miR-320a-3p; hsa-miR-185-5p; hsa-miR-324-5p; hsa-miR-26a-5p; hsa-let-7f-5p; hsa-let-7g-5p; hsa-let-7d-5p; hsa-miR-335-5p; hsa-miR-376c-3p
GO0006783	heme biosynthetic process	over-represented	4.73e-06	7.56e-05	7.56e-05	5.54723	17	hsa-let-7b-5p; hsa-let-7i-5p; hsa-miR-93-5p; hsa-miR-877-5p; hsa-miR-342-5p; hsa-let-7e-5p; hsa-miR-98-5p; hsa-let-7a-5p; hsa-miR-1307-3p; hsa-miR-130b-3p; hsa-miR-505-5p; hsa-miR-185-5p; hsa-let-7f-5p; hsa-let-7g-5p; hsa-let-7d-5p; hsa-miR-411-5p; hsa-miR-30e-3p
GO0008138	protein tyrosineserinethreonine phosphatase activity	over-represented	4.76e-06	7.58e-05	7.58e-05	6.22404	18	hsa-let-7b-5p; hsa-let-7i-5p; hsa-miR-93-5p; hsa-miR-877-5p; hsa-let-7e-5p; hsa-miR-98-5p; hsa-miR-423-5p; hsa-let-7a-5p; hsa-miR-130b-3p; hsa-miR-320a-3p; hsa-miR-185-5p; hsa-miR-324-5p; hsa-miR-26a-5p; hsa-let-7f-5p; hsa-let-7g-5p; hsa-let-7d-5p; hsa-miR-335-5p; hsa-miR-7-5p
GO0009636	response to toxic substance	over-represented	4.76e-06	7.58e-05	7.58e-05	6.22404	18	hsa-let-7b-5p; hsa-let-7i-5p; hsa-miR-93-5p; hsa-let-7e-5p; hsa-miR-98-5p; hsa-let-7a-5p; hsa-miR-130b-3p; hsa-miR-30c-1-3p; hsa-miR-191-5p; hsa-miR-505-5p; hsa-miR-320a-3p; hsa-miR-26a-5p; hsa-let-7f-5p; hsa-let-7g-5p; hsa-let-7d-5p; hsa-miR-335-5p; hsa-miR-376c-3p; hsa-miR-7-5p
GO0005158	insulin receptor binding	over-represented	4.81e-06	7.66e-05	7.66e-05	8.45355	21	hsa-miR-432-5p; hsa-let-7b-5p; hsa-let-7i-5p; hsa-miR-93-5p; hsa-miR-877-5p; hsa-miR-339-3p; hsa-let-7e-5p; hsa-miR-98-5p; hsa-let-7a-5p; hsa-miR-130b-3p; hsa-miR-30c-1-3p; hsa-miR-191-5p; hsa-miR-320a-3p; hsa-miR-185-5p; hsa-miR-26a-5p; hsa-let-7f-5p; hsa-let-7g-5p; hsa-let-7d-5p; hsa-miR-335-5p; hsa-miR-376c-3p; hsa-miR-7-5p
GO0030666	endocytic vesicle membrane	over-represented	4.84e-06	7.68e-05	7.68e-05	11.9305	25	hsa-miR-432-5p; hsa-let-7b-5p; hsa-let-7i-5p; hsa-miR-382-5p; hsa-miR-93-5p; hsa-miR-877-5p; hsa-let-7e-5p; hsa-miR-98-5p; hsa-miR-423-5p; hsa-let-7a-5p; hsa-miR-1307-3p; hsa-miR-130b-3p; hsa-miR-30c-1-3p; hsa-miR-505-5p; hsa-miR-320a-3p; hsa-miR-185-5p; hsa-miR-324-5p; hsa-miR-26a-5p; hsa-let-7f-5p; hsa-let-7g-5p; hsa-let-7d-5p; hsa-miR-30e-3p; hsa-miR-335-5p; hsa-miR-376c-3p; hsa-miR-7-5p
GO0031648	protein destabilization	over-represented	4.84e-06	7.68e-05	7.68e-05	11.0016	24	hsa-miR-432-5p; hsa-let-7b-5p; hsa-let-7i-5p; hsa-miR-382-5p; hsa-miR-93-5p; hsa-miR-877-5p; hsa-let-7e-5p; hsa-miR-98-5p; hsa-miR-628-3p; hsa-miR-423-5p; hsa-let-7a-5p; hsa-miR-130b-3p; hsa-miR-191-5p; hsa-miR-505-5p; hsa-miR-320a-3p; hsa-miR-185-5p; hsa-miR-324-5p; hsa-miR-26a-5p; hsa-let-7f-5p; hsa-let-7g-5p; hsa-let-7d-5p; hsa-miR-335-5p; hsa-miR-376c-3p; hsa-miR-7-5p
GO0097322	7SK snRNA binding	over-represented	4.85e-06	7.68e-05	7.68e-05	3.72912	14	hsa-let-7b-5p; hsa-let-7i-5p; hsa-miR-877-5p; hsa-let-7e-5p; hsa-miR-98-5p; hsa-miR-423-5p; hsa-let-7a-5p; hsa-miR-191-5p; hsa-miR-26a-5p; hsa-let-7f-5p; hsa-let-7g-5p; hsa-let-7d-5p; hsa-miR-335-5p; hsa-miR-7-5p
GO0042104	positive regulation of activated T cell proliferation	over-represented	4.86e-06	7.69e-05	7.69e-05	6.94067	19	hsa-let-7b-5p; hsa-let-7i-5p; hsa-miR-93-5p; hsa-miR-877-5p; hsa-miR-339-3p; hsa-let-7e-5p; hsa-miR-98-5p; hsa-let-7a-5p; hsa-miR-1307-3p; hsa-miR-130b-3p; hsa-miR-30c-1-3p; hsa-miR-320a-3p; hsa-miR-26a-5p; hsa-let-7f-5p; hsa-let-7g-5p; hsa-let-7d-5p; hsa-miR-30e-3p; hsa-miR-335-5p; hsa-miR-7-5p
GO0050806	positive regulation of synaptic transmission	over-represented	4.86e-06	7.69e-05	7.69e-05	2.68072	12	hsa-let-7b-5p; hsa-let-7i-5p; hsa-let-7e-5p; hsa-miR-98-5p; hsa-miR-423-5p; hsa-let-7a-5p; hsa-miR-30c-1-3p; hsa-let-7f-5p; hsa-let-7g-5p; hsa-let-7d-5p; hsa-miR-30e-3p; hsa-miR-335-5p
GO0030307	positive regulation of cell growth	over-represented	4.92e-06	7.76e-05	7.76e-05	16.1639	29	hsa-miR-432-5p; hsa-let-7b-5p; hsa-let-7i-5p; hsa-miR-382-5p; hsa-miR-93-5p; hsa-miR-877-5p; hsa-miR-342-5p; hsa-let-7e-5p; hsa-miR-98-5p; hsa-let-7a-5p; hsa-miR-1307-3p; hsa-miR-629-5p; hsa-miR-130b-3p; hsa-miR-30c-1-3p; hsa-miR-191-5p; hsa-miR-505-5p; hsa-miR-320a-3p; hsa-miR-185-5p; hsa-miR-324-5p; hsa-miR-127-3p; hsa-miR-26a-5p; hsa-let-7f-5p; hsa-let-7g-5p; hsa-let-7d-5p; hsa-miR-411-5p; hsa…
GO0032418	lysosome localization	over-represented	4.93e-06	7.76e-05	7.76e-05	9.27635	22	hsa-let-7b-5p; hsa-let-7i-5p; hsa-miR-93-5p; hsa-miR-877-5p; hsa-miR-342-5p; hsa-let-7e-5p; hsa-miR-98-5p; hsa-miR-423-5p; hsa-let-7a-5p; hsa-miR-1307-3p; hsa-miR-130b-3p; hsa-miR-30c-1-3p; hsa-miR-505-5p; hsa-miR-324-5p; hsa-miR-26a-5p; hsa-let-7f-5p; hsa-let-7g-5p; hsa-let-7d-5p; hsa-miR-411-5p; hsa-miR-335-5p; hsa-miR-376c-3p; hsa-miR-7-5p
GO0061024	membrane organization	over-represented	4.93e-06	7.76e-05	7.76e-05	9.27635	22	hsa-let-7b-5p; hsa-let-7i-5p; hsa-miR-382-5p; hsa-miR-93-5p; hsa-miR-877-5p; hsa-let-7e-5p; hsa-miR-98-5p; hsa-miR-423-5p; hsa-let-7a-5p; hsa-miR-629-5p; hsa-miR-130b-3p; hsa-miR-30c-1-3p; hsa-miR-191-5p; hsa-miR-505-5p; hsa-miR-320a-3p; hsa-miR-185-5p; hsa-miR-26a-5p; hsa-let-7f-5p; hsa-let-7g-5p; hsa-let-7d-5p; hsa-miR-335-5p; hsa-miR-7-5p
GO0006417	regulation of translation	over-represented	4.94e-06	7.77e-05	7.77e-05	10.1257	23	hsa-let-7b-5p; hsa-let-7i-5p; hsa-miR-382-5p; hsa-miR-93-5p; hsa-miR-342-5p; hsa-let-7e-5p; hsa-miR-425-3p; hsa-miR-98-5p; hsa-miR-423-5p; hsa-let-7a-5p; hsa-miR-130b-3p; hsa-miR-30c-1-3p; hsa-miR-505-5p; hsa-miR-320a-3p; hsa-miR-185-5p; hsa-miR-324-5p; hsa-miR-26a-5p; hsa-let-7f-5p; hsa-let-7g-5p; hsa-let-7d-5p; hsa-miR-411-5p; hsa-miR-335-5p; hsa-miR-7-5p
GO1900087	positive regulation of G1S transition of mitotic cell cycle	over-represented	4.95e-06	7.77e-05	7.77e-05	8.46682	21	hsa-let-7b-5p; hsa-let-7i-5p; hsa-miR-382-5p; hsa-miR-93-5p; hsa-miR-877-5p; hsa-let-7e-5p; hsa-miR-98-5p; hsa-miR-423-5p; hsa-let-7a-5p; hsa-miR-629-5p; hsa-miR-130b-3p; hsa-miR-191-5p; hsa-miR-505-5p; hsa-miR-320a-3p; hsa-miR-185-5p; hsa-miR-26a-5p; hsa-let-7f-5p; hsa-let-7g-5p; hsa-let-7d-5p; hsa-miR-335-5p; hsa-miR-7-5p
GO1903577	cellular response to L-arginine	over-represented	5.01e-06	7.85e-05	7.85e-05	2.21624	11	hsa-let-7b-5p; hsa-let-7i-5p; hsa-miR-877-5p; hsa-let-7e-5p; hsa-miR-98-5p; hsa-let-7a-5p; hsa-miR-191-5p; hsa-let-7f-5p; hsa-let-7g-5p; hsa-let-7d-5p; hsa-miR-335-5p
GO1903659	regulation of complement-dependent cytotoxicity	over-represented	5.01e-06	7.85e-05	7.85e-05	2.21624	11	hsa-let-7b-5p; hsa-let-7i-5p; hsa-let-7e-5p; hsa-miR-98-5p; hsa-let-7a-5p; hsa-miR-26a-5p; hsa-let-7f-5p; hsa-let-7g-5p; hsa-let-7d-5p; hsa-miR-335-5p; hsa-miR-376c-3p
GO1903670	regulation of sprouting angiogenesis	over-represented	5.06e-06	7.91e-05	7.91e-05	3.74239	14	hsa-let-7b-5p; hsa-miR-877-5p; hsa-let-7e-5p; hsa-miR-98-5p; hsa-miR-423-5p; hsa-let-7a-5p; hsa-miR-130b-3p; hsa-miR-30c-1-3p; hsa-miR-320a-3p; hsa-miR-185-5p; hsa-miR-26a-5p; hsa-let-7f-5p; hsa-let-7d-5p; hsa-miR-335-5p
GO1902416	positive regulation of mRNA binding	over-represented	5.05e-06	7.91e-05	7.91e-05	0.477752	6	hsa-let-7b-5p; hsa-miR-342-5p; hsa-let-7a-5p; hsa-miR-130b-3p; hsa-miR-320a-3p; hsa-let-7f-5p
GO0031526	brush border membrane	over-represented	5.07e-06	7.92e-05	7.92e-05	6.25059	18	hsa-miR-432-5p; hsa-let-7b-5p; hsa-let-7i-5p; hsa-miR-382-5p; hsa-miR-93-5p; hsa-let-7e-5p; hsa-miR-98-5p; hsa-let-7a-5p; hsa-miR-1307-3p; hsa-miR-130b-3p; hsa-miR-30c-1-3p; hsa-miR-320a-3p; hsa-miR-185-5p; hsa-let-7f-5p; hsa-let-7g-5p; hsa-let-7d-5p; hsa-miR-335-5p; hsa-miR-7-5p
GO0032691	negative regulation of interleukin-1 beta production	over-represented	5.16e-06	8.05e-05	8.05e-05	4.32631	15	hsa-let-7b-5p; hsa-let-7i-5p; hsa-miR-877-5p; hsa-let-7e-5p; hsa-miR-98-5p; hsa-let-7a-5p; hsa-miR-629-5p; hsa-miR-130b-3p; hsa-miR-30c-1-3p; hsa-miR-320a-3p; hsa-miR-26a-5p; hsa-let-7f-5p; hsa-miR-335-5p; hsa-miR-376c-3p; hsa-miR-7-5p
GO0001829	trophectodermal cell differentiation	over-represented	5.25e-06	8.18e-05	8.18e-05	1.79157	10	hsa-let-7b-5p; hsa-let-7i-5p; hsa-miR-877-5p; hsa-let-7e-5p; hsa-miR-98-5p; hsa-let-7a-5p; hsa-miR-320a-3p; hsa-let-7f-5p; hsa-let-7g-5p; hsa-let-7d-5p
GO0001682	tRNA 5-leader removal	over-represented	5.28e-06	8.21e-05	8.21e-05	3.75566	14	hsa-let-7b-5p; hsa-let-7i-5p; hsa-let-7e-5p; hsa-miR-98-5p; hsa-let-7a-5p; hsa-miR-130b-3p; hsa-miR-30c-1-3p; hsa-miR-505-5p; hsa-miR-320a-3p; hsa-miR-185-5p; hsa-miR-324-5p; hsa-let-7f-5p; hsa-let-7g-5p; hsa-let-7d-5p
GO0070888	E-box binding	over-represented	5.32e-06	8.27e-05	8.27e-05	10.1655	23	hsa-let-7b-5p; hsa-let-7i-5p; hsa-miR-93-5p; hsa-miR-877-5p; hsa-miR-139-3p; hsa-miR-342-5p; hsa-let-7e-5p; hsa-miR-98-5p; hsa-miR-423-5p; hsa-let-7a-5p; hsa-miR-629-5p; hsa-miR-130b-3p; hsa-miR-30c-1-3p; hsa-miR-320a-3p; hsa-miR-185-5p; hsa-miR-324-5p; hsa-miR-26a-5p; hsa-let-7f-5p; hsa-let-7g-5p; hsa-let-7d-5p; hsa-miR-30e-3p; hsa-miR-335-5p; hsa-miR-7-5p
GO0030593	neutrophil chemotaxis	over-represented	5.33e-06	8.27e-05	8.27e-05	9.31616	22	hsa-let-7b-5p; hsa-let-7i-5p; hsa-miR-93-5p; hsa-miR-342-5p; hsa-let-7e-5p; hsa-miR-98-5p; hsa-miR-628-3p; hsa-miR-423-5p; hsa-let-7a-5p; hsa-miR-1307-3p; hsa-miR-130b-3p; hsa-miR-30c-1-3p; hsa-miR-320a-3p; hsa-miR-324-5p; hsa-miR-127-3p; hsa-miR-26a-5p; hsa-let-7f-5p; hsa-let-7g-5p; hsa-let-7d-5p; hsa-miR-411-5p; hsa-miR-335-5p; hsa-miR-7-5p
GO0046935	1-phosphatidylinositol-3-kinase regulator activity	over-represented	5.34e-06	8.28e-05	8.28e-05	4.95004	16	hsa-miR-432-5p; hsa-let-7b-5p; hsa-let-7i-5p; hsa-miR-93-5p; hsa-let-7e-5p; hsa-miR-98-5p; hsa-let-7a-5p; hsa-miR-130b-3p; hsa-miR-191-5p; hsa-miR-185-5p; hsa-let-7f-5p; hsa-let-7g-5p; hsa-let-7d-5p; hsa-miR-411-5p; hsa-miR-335-5p; hsa-miR-7-5p
GO0070971	endoplasmic reticulum exit site	over-represented	5.37e-06	8.31e-05	8.31e-05	8.50664	21	hsa-let-7b-5p; hsa-let-7i-5p; hsa-miR-382-5p; hsa-miR-93-5p; hsa-miR-877-5p; hsa-miR-139-3p; hsa-let-7e-5p; hsa-miR-98-5p; hsa-miR-423-5p; hsa-let-7a-5p; hsa-miR-130b-3p; hsa-miR-30c-1-3p; hsa-miR-320a-3p; hsa-miR-185-5p; hsa-miR-127-3p; hsa-miR-26a-5p; hsa-let-7f-5p; hsa-let-7g-5p; hsa-let-7d-5p; hsa-miR-335-5p; hsa-miR-7-5p
GO0006607	NLS-bearing protein import into nucleus	over-represented	5.4e-06	8.35e-05	8.35e-05	6.27713	18	hsa-let-7b-5p; hsa-let-7i-5p; hsa-miR-93-5p; hsa-let-7e-5p; hsa-miR-98-5p; hsa-miR-423-5p; hsa-let-7a-5p; hsa-miR-505-5p; hsa-miR-320a-3p; hsa-miR-324-5p; hsa-miR-26a-5p; hsa-let-7f-5p; hsa-let-7g-5p; hsa-let-7d-5p; hsa-miR-411-5p; hsa-miR-30e-3p; hsa-miR-335-5p; hsa-miR-7-5p
GO0043394	proteoglycan binding	over-represented	5.4e-06	8.35e-05	8.35e-05	2.70726	12	hsa-let-7b-5p; hsa-let-7i-5p; hsa-miR-93-5p; hsa-let-7e-5p; hsa-miR-98-5p; hsa-miR-423-5p; hsa-let-7a-5p; hsa-miR-30c-1-3p; hsa-let-7f-5p; hsa-let-7g-5p; hsa-let-7d-5p; hsa-miR-411-5p
GO0005844	polysome	over-represented	5.43e-06	8.38e-05	8.38e-05	11.9969	25	hsa-let-7b-5p; hsa-let-7i-5p; hsa-miR-93-5p; hsa-miR-877-5p; hsa-miR-342-5p; hsa-let-7e-5p; hsa-miR-425-3p; hsa-miR-98-5p; hsa-miR-628-3p; hsa-miR-423-5p; hsa-let-7a-5p; hsa-miR-130b-3p; hsa-miR-505-5p; hsa-miR-320a-3p; hsa-miR-185-5p; hsa-miR-324-5p; hsa-miR-26a-5p; hsa-let-7f-5p; hsa-let-7g-5p; hsa-let-7d-5p; hsa-miR-411-5p; hsa-miR-30e-3p; hsa-miR-335-5p; hsa-miR-376c-3p; hsa-miR-7-5p
GO1901522	positive regulation of transcription from RNA polymerase II promoter involved in cellular response to chemical stimulus	over-represented	5.51e-06	8.49e-05	8.49e-05	3.76893	14	hsa-miR-93-5p; hsa-miR-877-5p; hsa-miR-342-5p; hsa-miR-628-3p; hsa-miR-423-5p; hsa-miR-130b-3p; hsa-miR-30c-1-3p; hsa-miR-505-5p; hsa-miR-320a-3p; hsa-miR-324-5p; hsa-miR-26a-5p; hsa-miR-335-5p; hsa-miR-376c-3p; hsa-miR-7-5p
GO0071359	cellular response to dsRNA	over-represented	5.62e-06	8.63e-05	8.63e-05	1.80484	10	hsa-let-7b-5p; hsa-let-7i-5p; hsa-let-7e-5p; hsa-miR-98-5p; hsa-let-7a-5p; hsa-miR-629-5p; hsa-miR-26a-5p; hsa-let-7f-5p; hsa-let-7g-5p; hsa-let-7d-5p
GO0010757	negative regulation of plasminogen activation	over-represented	5.62e-06	8.63e-05	8.63e-05	1.80484	10	hsa-let-7b-5p; hsa-let-7i-5p; hsa-let-7e-5p; hsa-miR-98-5p; hsa-let-7a-5p; hsa-let-7f-5p; hsa-let-7g-5p; hsa-let-7d-5p; hsa-miR-30e-3p; hsa-miR-335-5p
GO1990927	calcium ion regulated lysosome exocytosis	over-represented	5.63e-06	8.64e-05	8.64e-05	2.24278	11	hsa-let-7b-5p; hsa-let-7i-5p; hsa-miR-139-3p; hsa-let-7e-5p; hsa-miR-98-5p; hsa-let-7a-5p; hsa-miR-30c-1-3p; hsa-miR-185-5p; hsa-let-7f-5p; hsa-let-7g-5p; hsa-let-7d-5p
GO0002084	protein depalmitoylation	over-represented	5.63e-06	8.64e-05	8.64e-05	2.24278	11	hsa-let-7b-5p; hsa-let-7i-5p; hsa-let-7e-5p; hsa-miR-98-5p; hsa-let-7a-5p; hsa-miR-320a-3p; hsa-let-7f-5p; hsa-let-7g-5p; hsa-let-7d-5p; hsa-miR-411-5p; hsa-miR-7-5p
GO0042953	lipoprotein transport	over-represented	5.74e-06	8.78e-05	8.78e-05	4.97658	16	hsa-miR-432-5p; hsa-let-7b-5p; hsa-let-7i-5p; hsa-miR-382-5p; hsa-miR-93-5p; hsa-miR-877-5p; hsa-let-7e-5p; hsa-miR-98-5p; hsa-miR-423-5p; hsa-let-7a-5p; hsa-miR-130b-3p; hsa-let-7f-5p; hsa-let-7g-5p; hsa-let-7d-5p; hsa-miR-335-5p; hsa-miR-7-5p
GO0019430	removal of superoxide radicals	over-represented	5.74e-06	8.78e-05	8.78e-05	4.97658	16	hsa-let-7b-5p; hsa-let-7i-5p; hsa-miR-93-5p; hsa-let-7e-5p; hsa-miR-98-5p; hsa-let-7a-5p; hsa-miR-1307-3p; hsa-miR-30c-1-3p; hsa-miR-320a-3p; hsa-miR-185-5p; hsa-let-7f-5p; hsa-let-7g-5p; hsa-let-7d-5p; hsa-miR-411-5p; hsa-miR-335-5p; hsa-miR-7-5p
GO0005520	insulin-like growth factor binding	over-represented	5.8e-06	8.86e-05	8.86e-05	4.36612	15	hsa-let-7b-5p; hsa-let-7i-5p; hsa-let-7e-5p; hsa-miR-98-5p; hsa-let-7a-5p; hsa-miR-130b-3p; hsa-miR-320a-3p; hsa-miR-185-5p; hsa-miR-26a-5p; hsa-let-7f-5p; hsa-let-7g-5p; hsa-let-7d-5p; hsa-miR-335-5p; hsa-miR-376c-3p; hsa-miR-7-5p
GO0006302	double-strand break repair	over-represented	5.82e-06	8.87e-05	8.87e-05	12.0367	25	hsa-miR-432-5p; hsa-let-7b-5p; hsa-let-7i-5p; hsa-miR-93-5p; hsa-miR-877-5p; hsa-miR-342-5p; hsa-let-7e-5p; hsa-miR-98-5p; hsa-miR-423-5p; hsa-let-7a-5p; hsa-miR-1307-3p; hsa-miR-629-5p; hsa-miR-130b-3p; hsa-miR-191-5p; hsa-miR-320a-3p; hsa-miR-185-5p; hsa-miR-324-5p; hsa-miR-26a-5p; hsa-let-7f-5p; hsa-let-7g-5p; hsa-let-7d-5p; hsa-miR-411-5p; hsa-miR-335-5p; hsa-miR-376c-3p; hsa-miR-7-5p
GO0005871	kinesin complex	over-represented	5.9e-06	9e-05	9e-05	9.36924	22	hsa-miR-432-5p; hsa-let-7b-5p; hsa-let-7i-5p; hsa-miR-382-5p; hsa-miR-93-5p; hsa-miR-877-5p; hsa-miR-342-5p; hsa-let-7e-5p; hsa-miR-98-5p; hsa-miR-423-5p; hsa-let-7a-5p; hsa-miR-130b-3p; hsa-miR-30c-1-3p; hsa-miR-505-5p; hsa-miR-185-5p; hsa-miR-324-5p; hsa-miR-26a-5p; hsa-let-7f-5p; hsa-let-7g-5p; hsa-let-7d-5p; hsa-miR-335-5p; hsa-miR-7-5p
GO0016234	inclusion body	over-represented	5.99e-06	9.09e-05	9.09e-05	3.79547	14	hsa-let-7b-5p; hsa-miR-382-5p; hsa-miR-93-5p; hsa-miR-877-5p; hsa-let-7e-5p; hsa-miR-425-3p; hsa-miR-423-5p; hsa-miR-130b-3p; hsa-miR-324-5p; hsa-miR-127-3p; hsa-miR-411-5p; hsa-miR-335-5p; hsa-miR-376c-3p; hsa-miR-7-5p
GO0009314	response to radiation	over-represented	5.99e-06	9.09e-05	9.09e-05	3.79547	14	hsa-let-7b-5p; hsa-let-7i-5p; hsa-miR-342-5p; hsa-let-7e-5p; hsa-miR-98-5p; hsa-let-7a-5p; hsa-miR-30c-1-3p; hsa-miR-320a-3p; hsa-let-7f-5p; hsa-let-7g-5p; hsa-let-7d-5p; hsa-miR-335-5p; hsa-miR-376c-3p; hsa-miR-7-5p
GO0010573	vascular endothelial growth factor production	over-represented	5.99e-06	9.09e-05	9.09e-05	2.7338	12	hsa-let-7b-5p; hsa-let-7i-5p; hsa-miR-93-5p; hsa-let-7e-5p; hsa-miR-98-5p; hsa-let-7a-5p; hsa-miR-1307-3p; hsa-miR-26a-5p; hsa-let-7f-5p; hsa-let-7g-5p; hsa-let-7d-5p; hsa-miR-335-5p
GO0032002	interleukin-28 receptor complex	over-represented	5.97e-06	9.09e-05	9.09e-05	2.25605	11	hsa-let-7b-5p; hsa-let-7i-5p; hsa-let-7e-5p; hsa-miR-98-5p; hsa-let-7a-5p; hsa-miR-1307-3p; hsa-miR-130b-3p; hsa-miR-505-5p; hsa-let-7f-5p; hsa-let-7g-5p; hsa-let-7d-5p
GO0070101	positive regulation of chemokine-mediated signaling pathway	over-represented	6e-06	9.09e-05	9.09e-05	1.81811	10	hsa-let-7b-5p; hsa-let-7i-5p; hsa-miR-93-5p; hsa-let-7e-5p; hsa-miR-98-5p; hsa-let-7a-5p; hsa-miR-130b-3p; hsa-let-7f-5p; hsa-let-7g-5p; hsa-let-7d-5p
GO0032813	tumor necrosis factor receptor superfamily binding	over-represented	6e-06	9.09e-05	9.09e-05	1.81811	10	hsa-let-7b-5p; hsa-let-7i-5p; hsa-let-7e-5p; hsa-miR-98-5p; hsa-let-7a-5p; hsa-let-7f-5p; hsa-let-7g-5p; hsa-let-7d-5p; hsa-miR-335-5p; hsa-miR-7-5p
GO0006501	C-terminal protein lipidation	over-represented	6.04e-06	9.11e-05	9.11e-05	1.41998	9	hsa-let-7b-5p; hsa-let-7i-5p; hsa-miR-93-5p; hsa-let-7e-5p; hsa-miR-98-5p; hsa-let-7a-5p; hsa-let-7f-5p; hsa-let-7g-5p; hsa-let-7d-5p
GO1903724	positive regulation of centriole elongation	over-represented	6.04e-06	9.11e-05	9.11e-05	1.41998	9	hsa-let-7b-5p; hsa-let-7i-5p; hsa-let-7e-5p; hsa-miR-98-5p; hsa-let-7a-5p; hsa-miR-30c-1-3p; hsa-let-7f-5p; hsa-let-7g-5p; hsa-let-7d-5p
GO0045261	proton-transporting ATP synthase complex, catalytic core F1	over-represented	6.04e-06	9.11e-05	9.11e-05	1.41998	9	hsa-miR-93-5p; hsa-miR-877-5p; hsa-miR-139-3p; hsa-miR-339-3p; hsa-miR-423-5p; hsa-miR-320a-3p; hsa-miR-324-5p; hsa-miR-26a-5p; hsa-let-7f-5p
GO0045840	positive regulation of mitotic nuclear division	over-represented	6.11e-06	9.21e-05	9.21e-05	7.79001	20	hsa-miR-432-5p; hsa-let-7b-5p; hsa-let-7i-5p; hsa-miR-93-5p; hsa-miR-877-5p; hsa-miR-339-3p; hsa-let-7e-5p; hsa-miR-98-5p; hsa-let-7a-5p; hsa-miR-130b-3p; hsa-miR-30c-1-3p; hsa-miR-191-5p; hsa-miR-320a-3p; hsa-miR-26a-5p; hsa-let-7f-5p; hsa-let-7g-5p; hsa-let-7d-5p; hsa-miR-30e-3p; hsa-miR-335-5p; hsa-miR-376c-3p
GO0031072	heat shock protein binding	over-represented	6.17e-06	9.27e-05	9.27e-05	10.2451	23	hsa-miR-432-5p; hsa-let-7b-5p; hsa-miR-93-5p; hsa-miR-877-5p; hsa-miR-139-3p; hsa-let-7e-5p; hsa-miR-425-3p; hsa-miR-98-5p; hsa-miR-423-5p; hsa-let-7a-5p; hsa-miR-130b-3p; hsa-miR-30c-1-3p; hsa-miR-191-5p; hsa-miR-505-5p; hsa-miR-320a-3p; hsa-miR-185-5p; hsa-miR-324-5p; hsa-miR-26a-5p; hsa-let-7f-5p; hsa-miR-30e-3p; hsa-miR-335-5p; hsa-miR-376c-3p; hsa-miR-7-5p
GO0090314	positive regulation of protein targeting to membrane	over-represented	6.19e-06	9.31e-05	9.31e-05	5.6534	17	hsa-let-7b-5p; hsa-let-7i-5p; hsa-miR-382-5p; hsa-miR-93-5p; hsa-miR-139-3p; hsa-let-7e-5p; hsa-miR-98-5p; hsa-let-7a-5p; hsa-miR-629-5p; hsa-miR-130b-3p; hsa-miR-185-5p; hsa-miR-324-5p; hsa-let-7f-5p; hsa-let-7g-5p; hsa-let-7d-5p; hsa-miR-335-5p; hsa-miR-7-5p
GO0034243	regulation of transcription elongation by RNA polymerase II	over-represented	6.25e-06	9.37e-05	9.37e-05	3.80874	14	hsa-let-7b-5p; hsa-let-7i-5p; hsa-miR-877-5p; hsa-let-7e-5p; hsa-miR-98-5p; hsa-let-7a-5p; hsa-miR-30c-1-3p; hsa-miR-320a-3p; hsa-miR-185-5p; hsa-miR-324-5p; hsa-let-7f-5p; hsa-let-7g-5p; hsa-let-7d-5p; hsa-miR-7-5p
GO0005024	transforming growth factor beta receptor activity	over-represented	6.25e-06	9.37e-05	9.37e-05	3.80874	14	hsa-let-7b-5p; hsa-let-7i-5p; hsa-miR-93-5p; hsa-let-7e-5p; hsa-miR-98-5p; hsa-let-7a-5p; hsa-miR-130b-3p; hsa-miR-505-5p; hsa-let-7f-5p; hsa-let-7g-5p; hsa-let-7d-5p; hsa-miR-335-5p; hsa-miR-376c-3p; hsa-miR-7-5p
GO0044772	mitotic cell cycle phase transition	over-represented	6.3e-06	9.41e-05	9.41e-05	8.58626	21	hsa-let-7b-5p; hsa-let-7i-5p; hsa-miR-382-5p; hsa-miR-93-5p; hsa-miR-877-5p; hsa-miR-342-5p; hsa-let-7e-5p; hsa-miR-98-5p; hsa-miR-423-5p; hsa-let-7a-5p; hsa-miR-130b-3p; hsa-miR-30c-1-3p; hsa-miR-191-5p; hsa-miR-320a-3p; hsa-miR-185-5p; hsa-miR-324-5p; hsa-miR-26a-5p; hsa-let-7f-5p; hsa-let-7g-5p; hsa-let-7d-5p; hsa-miR-335-5p
GO0042355	L-fucose catabolic process	over-represented	6.3e-06	9.41e-05	9.41e-05	2.74707	12	hsa-let-7b-5p; hsa-let-7i-5p; hsa-miR-93-5p; hsa-let-7e-5p; hsa-miR-98-5p; hsa-let-7a-5p; hsa-miR-30c-1-3p; hsa-miR-26a-5p; hsa-let-7f-5p; hsa-let-7g-5p; hsa-let-7d-5p; hsa-miR-335-5p
GO0035624	receptor transactivation	over-represented	6.3e-06	9.41e-05	9.41e-05	2.74707	12	hsa-let-7b-5p; hsa-let-7i-5p; hsa-miR-93-5p; hsa-miR-342-5p; hsa-let-7e-5p; hsa-miR-98-5p; hsa-let-7a-5p; hsa-miR-26a-5p; hsa-let-7f-5p; hsa-let-7g-5p; hsa-let-7d-5p; hsa-miR-335-5p
GO0072384	organelle transport along microtubule	over-represented	6.32e-06	9.43e-05	9.43e-05	2.26932	11	hsa-let-7b-5p; hsa-miR-93-5p; hsa-let-7e-5p; hsa-miR-1307-3p; hsa-miR-130b-3p; hsa-miR-505-5p; hsa-miR-185-5p; hsa-miR-26a-5p; hsa-miR-411-5p; hsa-miR-335-5p; hsa-miR-7-5p
GO0042060	wound healing	over-represented	6.37e-06	9.47e-05	9.47e-05	12.0898	25	hsa-miR-432-5p; hsa-let-7b-5p; hsa-let-7i-5p; hsa-miR-93-5p; hsa-miR-877-5p; hsa-miR-139-3p; hsa-let-7e-5p; hsa-miR-98-5p; hsa-miR-423-5p; hsa-let-7a-5p; hsa-miR-629-5p; hsa-miR-130b-3p; hsa-miR-30c-1-3p; hsa-miR-320a-3p; hsa-miR-185-5p; hsa-miR-324-5p; hsa-miR-26a-5p; hsa-let-7f-5p; hsa-let-7g-5p; hsa-let-7d-5p; hsa-miR-411-5p; hsa-miR-30e-3p; hsa-miR-335-5p; hsa-miR-376c-3p; hsa-miR-7-5p
GO0044571	2Fe-2S cluster assembly	over-represented	6.36e-06	9.47e-05	9.47e-05	3.26464	13	hsa-let-7b-5p; hsa-let-7i-5p; hsa-miR-342-5p; hsa-let-7e-5p; hsa-miR-98-5p; hsa-let-7a-5p; hsa-miR-1307-3p; hsa-miR-185-5p; hsa-let-7f-5p; hsa-let-7g-5p; hsa-let-7d-5p; hsa-miR-411-5p; hsa-miR-30e-3p
GO0080135	regulation of cellular response to stress	over-represented	6.36e-06	9.47e-05	9.47e-05	3.26464	13	hsa-let-7b-5p; hsa-let-7i-5p; hsa-let-7e-5p; hsa-miR-98-5p; hsa-let-7a-5p; hsa-miR-130b-3p; hsa-miR-320a-3p; hsa-miR-185-5p; hsa-miR-26a-5p; hsa-let-7f-5p; hsa-let-7g-5p; hsa-let-7d-5p; hsa-miR-335-5p
GO0003680	minor groove of adenine-thymine-rich DNA binding	over-represented	6.4e-06	9.51e-05	9.51e-05	5.66667	17	hsa-let-7b-5p; hsa-let-7i-5p; hsa-miR-877-5p; hsa-miR-139-3p; hsa-let-7e-5p; hsa-miR-98-5p; hsa-miR-423-5p; hsa-let-7a-5p; hsa-miR-30c-1-3p; hsa-miR-320a-3p; hsa-miR-185-5p; hsa-miR-26a-5p; hsa-let-7f-5p; hsa-let-7g-5p; hsa-let-7d-5p; hsa-miR-30e-3p; hsa-miR-335-5p
GO0015030	Cajal body	over-represented	6.46e-06	9.59e-05	9.59e-05	7.81655	20	hsa-let-7b-5p; hsa-let-7i-5p; hsa-miR-93-5p; hsa-miR-877-5p; hsa-miR-342-5p; hsa-let-7e-5p; hsa-miR-98-5p; hsa-let-7a-5p; hsa-miR-1307-3p; hsa-miR-130b-3p; hsa-miR-30c-1-3p; hsa-miR-191-5p; hsa-miR-505-5p; hsa-miR-320a-3p; hsa-miR-324-5p; hsa-let-7f-5p; hsa-let-7g-5p; hsa-let-7d-5p; hsa-miR-411-5p; hsa-miR-335-5p
GO0140658	ATP-dependent chromatin remodeler activity	over-represented	6.52e-06	9.65e-05	9.65e-05	3.82201	14	hsa-let-7b-5p; hsa-let-7i-5p; hsa-miR-877-5p; hsa-miR-342-5p; hsa-let-7e-5p; hsa-miR-98-5p; hsa-miR-423-5p; hsa-let-7a-5p; hsa-miR-320a-3p; hsa-miR-26a-5p; hsa-let-7f-5p; hsa-let-7g-5p; hsa-let-7d-5p; hsa-miR-335-5p
GO0036463	TRAIL receptor activity	over-represented	6.53e-06	9.67e-05	9.67e-05	1.43326	9	hsa-let-7b-5p; hsa-miR-93-5p; hsa-let-7e-5p; hsa-let-7a-5p; hsa-miR-130b-3p; hsa-miR-30c-1-3p; hsa-let-7g-5p; hsa-let-7d-5p; hsa-miR-376c-3p
GO0005009	insulin receptor activity	over-represented	6.66e-06	9.84e-05	9.84e-05	3.27791	13	hsa-let-7b-5p; hsa-let-7i-5p; hsa-let-7e-5p; hsa-miR-98-5p; hsa-let-7a-5p; hsa-miR-320a-3p; hsa-miR-185-5p; hsa-let-7f-5p; hsa-let-7g-5p; hsa-let-7d-5p; hsa-miR-335-5p; hsa-miR-376c-3p; hsa-miR-7-5p
GO0010745	negative regulation of macrophage derived foam cell differentiation	over-represented	6.7e-06	9.89e-05	9.89e-05	2.28259	11	hsa-let-7b-5p; hsa-miR-93-5p; hsa-miR-98-5p; hsa-let-7a-5p; hsa-miR-130b-3p; hsa-miR-30c-1-3p; hsa-miR-320a-3p; hsa-miR-26a-5p; hsa-miR-30e-3p; hsa-miR-335-5p; hsa-miR-7-5p
GO0030276	clathrin binding	over-represented	6.74e-06	9.93e-05	9.93e-05	7.08665	19	hsa-let-7b-5p; hsa-let-7i-5p; hsa-miR-382-5p; hsa-miR-93-5p; hsa-miR-139-3p; hsa-miR-342-5p; hsa-let-7e-5p; hsa-miR-98-5p; hsa-miR-423-5p; hsa-let-7a-5p; hsa-miR-130b-3p; hsa-miR-185-5p; hsa-miR-324-5p; hsa-miR-26a-5p; hsa-let-7f-5p; hsa-let-7g-5p; hsa-let-7d-5p; hsa-miR-30e-3p; hsa-miR-335-5p
GO0015137	citrate transmembrane transporter activity	over-represented	6.8e-06	9.99e-05	9.99e-05	0.291959	5	hsa-let-7b-5p; hsa-miR-93-5p; hsa-miR-877-5p; hsa-miR-130b-3p; hsa-miR-335-5p
GO0070091	glucagon secretion	over-represented	6.8e-06	9.99e-05	9.99e-05	0.291959	5	hsa-miR-98-5p; hsa-let-7a-5p; hsa-miR-26a-5p; hsa-let-7f-5p; hsa-miR-335-5p
GO2000676	positive regulation of type B pancreatic cell apoptotic process	over-represented	6.8e-06	9.99e-05	9.99e-05	0.291959	5	hsa-miR-98-5p; hsa-let-7a-5p; hsa-miR-26a-5p; hsa-let-7f-5p; hsa-miR-335-5p
GO0061888	regulation of astrocyte activation	over-represented	6.8e-06	9.99e-05	9.99e-05	0.291959	5	hsa-miR-98-5p; hsa-let-7a-5p; hsa-miR-26a-5p; hsa-let-7f-5p; hsa-miR-335-5p
GO0010638	positive regulation of organelle organization	over-represented	6.85e-06	0.0001	0.0001	1.84465	10	hsa-miR-432-5p; hsa-let-7b-5p; hsa-let-7i-5p; hsa-miR-877-5p; hsa-let-7e-5p; hsa-miR-98-5p; hsa-let-7a-5p; hsa-let-7f-5p; hsa-let-7g-5p; hsa-let-7d-5p
GO0090140	regulation of mitochondrial fission	over-represented	6.85e-06	0.0001	0.0001	1.84465	10	hsa-let-7b-5p; hsa-let-7i-5p; hsa-miR-93-5p; hsa-let-7e-5p; hsa-miR-98-5p; hsa-let-7a-5p; hsa-let-7f-5p; hsa-let-7g-5p; hsa-let-7d-5p; hsa-miR-335-5p
GO0034067	protein localization to Golgi apparatus	over-represented	6.97e-06	0.000102	0.000102	3.29118	13	hsa-let-7b-5p; hsa-miR-382-5p; hsa-miR-93-5p; hsa-miR-342-5p; hsa-let-7a-5p; hsa-miR-1307-3p; hsa-miR-130b-3p; hsa-miR-30c-1-3p; hsa-miR-191-5p; hsa-miR-324-5p; hsa-let-7f-5p; hsa-miR-335-5p; hsa-miR-7-5p
GO0033176	proton-transporting V-type ATPase complex	over-represented	6.97e-06	0.000102	0.000102	2.77361	12	hsa-let-7b-5p; hsa-let-7i-5p; hsa-miR-877-5p; hsa-let-7e-5p; hsa-miR-98-5p; hsa-let-7a-5p; hsa-miR-30c-1-3p; hsa-miR-185-5p; hsa-let-7f-5p; hsa-let-7g-5p; hsa-let-7d-5p; hsa-miR-335-5p
GO0010941	regulation of cell death	over-represented	6.97e-06	0.000102	0.000102	2.77361	12	hsa-let-7b-5p; hsa-let-7i-5p; hsa-let-7e-5p; hsa-miR-425-3p; hsa-miR-98-5p; hsa-let-7a-5p; hsa-miR-324-5p; hsa-let-7f-5p; hsa-let-7g-5p; hsa-let-7d-5p; hsa-miR-411-5p; hsa-miR-335-5p
GO0032497	detection of lipopolysaccharide	over-represented	7.03e-06	0.000102	0.000102	0.504294	6	hsa-let-7b-5p; hsa-let-7i-5p; hsa-miR-185-5p; hsa-miR-324-5p; hsa-miR-335-5p; hsa-miR-7-5p
GO1902306	negative regulation of sodium ion transmembrane transport	over-represented	7.03e-06	0.000102	0.000102	0.504294	6	hsa-miR-423-5p; hsa-let-7a-5p; hsa-miR-185-5p; hsa-miR-335-5p; hsa-miR-376c-3p; hsa-miR-7-5p
GO1903409	reactive oxygen species biosynthetic process	over-represented	7.03e-06	0.000102	0.000102	0.504294	6	hsa-let-7b-5p; hsa-miR-93-5p; hsa-let-7a-5p; hsa-let-7f-5p; hsa-miR-335-5p; hsa-miR-7-5p
GO0030032	lamellipodium assembly	over-represented	7.16e-06	0.000104	0.000104	6.39657	18	hsa-let-7b-5p; hsa-let-7i-5p; hsa-miR-93-5p; hsa-miR-877-5p; hsa-let-7e-5p; hsa-miR-425-3p; hsa-miR-98-5p; hsa-miR-423-5p; hsa-let-7a-5p; hsa-miR-130b-3p; hsa-miR-30c-1-3p; hsa-miR-320a-3p; hsa-miR-185-5p; hsa-let-7f-5p; hsa-let-7g-5p; hsa-let-7d-5p; hsa-miR-411-5p; hsa-miR-335-5p
GO0000792	heterochromatin	over-represented	7.23e-06	0.000105	0.000105	11.2272	24	hsa-miR-432-5p; hsa-let-7b-5p; hsa-let-7i-5p; hsa-miR-93-5p; hsa-miR-877-5p; hsa-miR-139-3p; hsa-miR-342-5p; hsa-let-7e-5p; hsa-miR-425-3p; hsa-miR-98-5p; hsa-miR-423-5p; hsa-let-7a-5p; hsa-miR-629-5p; hsa-miR-130b-3p; hsa-miR-30c-1-3p; hsa-miR-191-5p; hsa-miR-320a-3p; hsa-miR-324-5p; hsa-miR-26a-5p; hsa-let-7f-5p; hsa-let-7g-5p; hsa-let-7d-5p; hsa-miR-335-5p; hsa-miR-7-5p
GO0030121	AP-1 adaptor complex	over-represented	7.29e-06	0.000106	0.000106	3.30445	13	hsa-let-7b-5p; hsa-let-7i-5p; hsa-miR-93-5p; hsa-let-7e-5p; hsa-miR-98-5p; hsa-let-7a-5p; hsa-miR-1307-3p; hsa-miR-26a-5p; hsa-let-7f-5p; hsa-let-7g-5p; hsa-let-7d-5p; hsa-miR-335-5p; hsa-miR-7-5p
GO0043034	costamere	over-represented	7.33e-06	0.000106	0.000106	2.78689	12	hsa-let-7b-5p; hsa-let-7i-5p; hsa-let-7e-5p; hsa-miR-98-5p; hsa-let-7a-5p; hsa-miR-320a-3p; hsa-miR-324-5p; hsa-let-7f-5p; hsa-let-7g-5p; hsa-let-7d-5p; hsa-miR-335-5p; hsa-miR-7-5p
GO2000402	negative regulation of lymphocyte migration	over-represented	7.33e-06	0.000106	0.000106	2.78689	12	hsa-let-7b-5p; hsa-let-7i-5p; hsa-miR-93-5p; hsa-miR-877-5p; hsa-let-7e-5p; hsa-miR-98-5p; hsa-let-7a-5p; hsa-miR-130b-3p; hsa-miR-185-5p; hsa-let-7f-5p; hsa-let-7g-5p; hsa-let-7d-5p
GO0001649	osteoblast differentiation	over-represented	7.57e-06	0.000109	0.000109	11.2537	24	hsa-let-7b-5p; hsa-let-7i-5p; hsa-miR-382-5p; hsa-miR-93-5p; hsa-miR-139-3p; hsa-miR-342-5p; hsa-miR-339-3p; hsa-let-7e-5p; hsa-miR-98-5p; hsa-miR-628-3p; hsa-miR-423-5p; hsa-let-7a-5p; hsa-miR-30c-1-3p; hsa-miR-505-5p; hsa-miR-320a-3p; hsa-miR-324-5p; hsa-miR-127-3p; hsa-miR-26a-5p; hsa-let-7f-5p; hsa-miR-411-5p; hsa-miR-30e-3p; hsa-miR-335-5p; hsa-miR-376c-3p; hsa-miR-7-5p
GO0000774	adenyl-nucleotide exchange factor activity	over-represented	7.58e-06	0.000109	0.000109	4.45902	15	hsa-let-7b-5p; hsa-let-7i-5p; hsa-miR-93-5p; hsa-miR-342-5p; hsa-let-7e-5p; hsa-miR-98-5p; hsa-let-7a-5p; hsa-miR-505-5p; hsa-miR-320a-3p; hsa-miR-127-3p; hsa-miR-26a-5p; hsa-let-7f-5p; hsa-let-7g-5p; hsa-let-7d-5p; hsa-miR-7-5p
GO0001216	DNA-binding transcription activator activity	over-represented	7.62e-06	0.00011	0.00011	5.08275	16	hsa-let-7b-5p; hsa-let-7i-5p; hsa-miR-93-5p; hsa-miR-139-3p; hsa-let-7e-5p; hsa-miR-98-5p; hsa-miR-423-5p; hsa-let-7a-5p; hsa-miR-130b-3p; hsa-miR-30c-1-3p; hsa-miR-324-5p; hsa-miR-26a-5p; hsa-let-7f-5p; hsa-let-7g-5p; hsa-let-7d-5p; hsa-miR-335-5p
GO0035987	endodermal cell differentiation	over-represented	7.62e-06	0.00011	0.00011	5.08275	16	hsa-let-7b-5p; hsa-let-7i-5p; hsa-miR-93-5p; hsa-let-7e-5p; hsa-miR-98-5p; hsa-let-7a-5p; hsa-miR-130b-3p; hsa-miR-320a-3p; hsa-miR-185-5p; hsa-miR-324-5p; hsa-miR-26a-5p; hsa-let-7f-5p; hsa-let-7g-5p; hsa-let-7d-5p; hsa-miR-30e-3p; hsa-miR-335-5p
GO0071006	U2-type catalytic step 1 spliceosome	over-represented	7.63e-06	0.00011	0.00011	3.31772	13	hsa-let-7b-5p; hsa-let-7i-5p; hsa-miR-93-5p; hsa-miR-877-5p; hsa-miR-139-3p; hsa-let-7e-5p; hsa-miR-98-5p; hsa-let-7a-5p; hsa-miR-30c-1-3p; hsa-miR-324-5p; hsa-let-7f-5p; hsa-let-7g-5p; hsa-let-7d-5p
GO0050930	induction of positive chemotaxis	over-represented	7.71e-06	0.000111	0.000111	2.80016	12	hsa-let-7b-5p; hsa-let-7i-5p; hsa-miR-93-5p; hsa-let-7e-5p; hsa-miR-98-5p; hsa-let-7a-5p; hsa-miR-320a-3p; hsa-miR-185-5p; hsa-let-7f-5p; hsa-let-7g-5p; hsa-let-7d-5p; hsa-miR-335-5p
GO0090128	regulation of synapse maturation	over-represented	7.71e-06	0.000111	0.000111	2.80016	12	hsa-let-7b-5p; hsa-let-7i-5p; hsa-miR-93-5p; hsa-let-7e-5p; hsa-miR-98-5p; hsa-miR-423-5p; hsa-let-7a-5p; hsa-miR-320a-3p; hsa-let-7f-5p; hsa-let-7g-5p; hsa-let-7d-5p; hsa-miR-30e-3p
GO0016573	histone acetylation	over-represented	7.79e-06	0.000112	0.000112	7.15301	19	hsa-let-7b-5p; hsa-let-7i-5p; hsa-miR-93-5p; hsa-let-7e-5p; hsa-miR-98-5p; hsa-miR-628-3p; hsa-let-7a-5p; hsa-miR-1307-3p; hsa-miR-130b-3p; hsa-miR-320a-3p; hsa-miR-185-5p; hsa-miR-324-5p; hsa-miR-26a-5p; hsa-let-7f-5p; hsa-let-7g-5p; hsa-let-7d-5p; hsa-miR-411-5p; hsa-miR-335-5p; hsa-miR-376c-3p
GO0042476	odontogenesis	over-represented	7.87e-06	0.000112	0.000112	4.47229	15	hsa-let-7b-5p; hsa-let-7i-5p; hsa-miR-93-5p; hsa-miR-877-5p; hsa-let-7e-5p; hsa-miR-98-5p; hsa-let-7a-5p; hsa-miR-30c-1-3p; hsa-miR-191-5p; hsa-miR-320a-3p; hsa-miR-185-5p; hsa-let-7f-5p; hsa-let-7g-5p; hsa-let-7d-5p; hsa-miR-335-5p
GO0030673	axolemma	over-represented	7.8e-06	0.000112	0.000112	1.87119	10	hsa-let-7b-5p; hsa-miR-93-5p; hsa-miR-139-3p; hsa-miR-342-5p; hsa-let-7e-5p; hsa-let-7a-5p; hsa-miR-320a-3p; hsa-miR-185-5p; hsa-miR-26a-5p; hsa-miR-7-5p
GO2000553	positive regulation of T-helper 2 cell cytokine production	over-represented	7.92e-06	0.000113	0.000113	0.782982	7	hsa-let-7b-5p; hsa-miR-98-5p; hsa-miR-423-5p; hsa-let-7a-5p; hsa-miR-26a-5p; hsa-let-7f-5p; hsa-miR-335-5p
GO0045737	positive regulation of cyclin-dependent protein serinethreonine kinase activity	over-represented	7.99e-06	0.000114	0.000114	8.7057	21	hsa-let-7b-5p; hsa-let-7i-5p; hsa-miR-382-5p; hsa-miR-93-5p; hsa-miR-877-5p; hsa-miR-342-5p; hsa-let-7e-5p; hsa-miR-98-5p; hsa-miR-423-5p; hsa-let-7a-5p; hsa-miR-130b-3p; hsa-miR-191-5p; hsa-miR-320a-3p; hsa-miR-185-5p; hsa-miR-324-5p; hsa-miR-26a-5p; hsa-let-7f-5p; hsa-let-7g-5p; hsa-let-7d-5p; hsa-miR-335-5p; hsa-miR-7-5p
GO0051444	negative regulation of ubiquitin-protein transferase activity	over-represented	8.01e-06	0.000114	0.000114	3.88837	14	hsa-let-7b-5p; hsa-let-7i-5p; hsa-miR-93-5p; hsa-let-7e-5p; hsa-miR-98-5p; hsa-miR-423-5p; hsa-let-7a-5p; hsa-miR-30c-1-3p; hsa-miR-185-5p; hsa-miR-127-3p; hsa-miR-26a-5p; hsa-let-7f-5p; hsa-let-7g-5p; hsa-let-7d-5p
GO1905116	positive regulation of lateral attachment of mitotic spindle microtubules to kinetochore	over-represented	8e-06	0.000114	0.000114	0.14598	4	hsa-let-7b-5p; hsa-let-7i-5p; hsa-let-7e-5p; hsa-let-7a-5p
GO0044666	MLL34 complex	over-represented	8.18e-06	0.000116	0.000116	5.10929	16	hsa-let-7b-5p; hsa-let-7i-5p; hsa-miR-93-5p; hsa-miR-877-5p; hsa-let-7e-5p; hsa-miR-98-5p; hsa-miR-423-5p; hsa-let-7a-5p; hsa-miR-130b-3p; hsa-miR-30c-1-3p; hsa-miR-505-5p; hsa-miR-320a-3p; hsa-let-7f-5p; hsa-let-7g-5p; hsa-let-7d-5p; hsa-miR-335-5p
GO0001658	branching involved in ureteric bud morphogenesis	over-represented	8.26e-06	0.000117	0.000117	7.17955	19	hsa-let-7b-5p; hsa-let-7i-5p; hsa-miR-93-5p; hsa-miR-342-5p; hsa-let-7e-5p; hsa-miR-98-5p; hsa-miR-423-5p; hsa-let-7a-5p; hsa-miR-629-5p; hsa-miR-130b-3p; hsa-miR-320a-3p; hsa-miR-185-5p; hsa-miR-26a-5p; hsa-let-7f-5p; hsa-let-7g-5p; hsa-let-7d-5p; hsa-miR-30e-3p; hsa-miR-335-5p; hsa-miR-7-5p
GO0070578	RISC-loading complex	over-represented	8.29e-06	0.000118	0.000118	7.93599	20	hsa-let-7b-5p; hsa-let-7i-5p; hsa-miR-382-5p; hsa-miR-93-5p; hsa-miR-877-5p; hsa-let-7e-5p; hsa-miR-98-5p; hsa-miR-628-3p; hsa-let-7a-5p; hsa-miR-130b-3p; hsa-miR-505-5p; hsa-miR-320a-3p; hsa-miR-185-5p; hsa-miR-324-5p; hsa-miR-26a-5p; hsa-let-7f-5p; hsa-let-7g-5p; hsa-let-7d-5p; hsa-miR-411-5p; hsa-miR-335-5p
GO0001706	endoderm formation	over-represented	8.35e-06	0.000118	0.000118	3.34426	13	hsa-let-7b-5p; hsa-let-7i-5p; hsa-miR-93-5p; hsa-miR-139-3p; hsa-let-7e-5p; hsa-miR-98-5p; hsa-let-7a-5p; hsa-miR-185-5p; hsa-miR-26a-5p; hsa-let-7f-5p; hsa-let-7g-5p; hsa-let-7d-5p; hsa-miR-335-5p
GO0021675	nerve development	over-represented	8.32e-06	0.000118	0.000118	1.88447	10	hsa-let-7b-5p; hsa-miR-382-5p; hsa-miR-98-5p; hsa-miR-423-5p; hsa-let-7a-5p; hsa-miR-130b-3p; hsa-miR-320a-3p; hsa-miR-26a-5p; hsa-let-7d-5p; hsa-miR-335-5p
GO0043372	positive regulation of CD4-positive, alpha-beta T cell differentiation	over-represented	8.32e-06	0.000118	0.000118	1.88447	10	hsa-let-7b-5p; hsa-let-7i-5p; hsa-let-7e-5p; hsa-miR-98-5p; hsa-let-7a-5p; hsa-miR-130b-3p; hsa-let-7f-5p; hsa-let-7g-5p; hsa-let-7d-5p; hsa-miR-335-5p
GO0006388	tRNA splicing, via endonucleolytic cleavage and ligation	over-represented	8.32e-06	0.000118	0.000118	1.88447	10	hsa-let-7b-5p; hsa-let-7i-5p; hsa-miR-342-5p; hsa-let-7e-5p; hsa-miR-98-5p; hsa-miR-423-5p; hsa-let-7a-5p; hsa-let-7f-5p; hsa-let-7g-5p; hsa-let-7d-5p
GO0006747	FAD biosynthetic process	over-represented	8.47e-06	0.000119	0.000119	0.0530835	3	hsa-let-7b-5p; hsa-miR-98-5p; hsa-miR-320a-3p
GO0003919	FMN adenylyltransferase activity	over-represented	8.47e-06	0.000119	0.000119	0.0530835	3	hsa-let-7b-5p; hsa-miR-98-5p; hsa-miR-320a-3p
GO1905382	positive regulation of snRNA transcription by RNA polymerase II	over-represented	8.61e-06	0.000121	0.000121	0.30523	5	hsa-miR-93-5p; hsa-let-7a-5p; hsa-miR-324-5p; hsa-miR-335-5p; hsa-miR-7-5p
GO0005109	frizzled binding	over-represented	8.75e-06	0.000123	0.000123	7.96253	20	hsa-let-7b-5p; hsa-let-7i-5p; hsa-miR-93-5p; hsa-let-7e-5p; hsa-miR-98-5p; hsa-miR-628-3p; hsa-let-7a-5p; hsa-miR-629-5p; hsa-miR-191-5p; hsa-miR-320a-3p; hsa-miR-185-5p; hsa-miR-127-3p; hsa-miR-26a-5p; hsa-let-7f-5p; hsa-let-7g-5p; hsa-let-7d-5p; hsa-miR-30e-3p; hsa-miR-335-5p; hsa-miR-376c-3p; hsa-miR-7-5p
GO0042073	intraciliary transport	over-represented	8.8e-06	0.000123	0.000123	4.5121	15	hsa-let-7b-5p; hsa-let-7i-5p; hsa-let-7e-5p; hsa-miR-98-5p; hsa-miR-423-5p; hsa-let-7a-5p; hsa-miR-320a-3p; hsa-miR-324-5p; hsa-miR-26a-5p; hsa-let-7f-5p; hsa-let-7g-5p; hsa-let-7d-5p; hsa-miR-411-5p; hsa-miR-335-5p; hsa-miR-7-5p
GO0016242	negative regulation of macroautophagy	over-represented	8.8e-06	0.000123	0.000123	4.5121	15	hsa-let-7b-5p; hsa-let-7i-5p; hsa-miR-93-5p; hsa-miR-342-5p; hsa-let-7e-5p; hsa-miR-98-5p; hsa-let-7a-5p; hsa-miR-130b-3p; hsa-miR-320a-3p; hsa-miR-185-5p; hsa-let-7f-5p; hsa-let-7g-5p; hsa-let-7d-5p; hsa-miR-30e-3p; hsa-miR-335-5p
GO0017015	regulation of transforming growth factor beta receptor signaling pathway	over-represented	8.87e-06	0.000124	0.000124	8.75878	21	hsa-let-7b-5p; hsa-let-7i-5p; hsa-miR-382-5p; hsa-miR-93-5p; hsa-miR-342-5p; hsa-let-7e-5p; hsa-miR-425-3p; hsa-miR-98-5p; hsa-let-7a-5p; hsa-miR-629-5p; hsa-miR-130b-3p; hsa-miR-30c-1-3p; hsa-miR-505-5p; hsa-miR-185-5p; hsa-miR-324-5p; hsa-miR-26a-5p; hsa-let-7f-5p; hsa-let-7g-5p; hsa-let-7d-5p; hsa-miR-335-5p; hsa-miR-7-5p
GO0002903	negative regulation of B cell apoptotic process	over-represented	8.87e-06	0.000124	0.000124	2.34895	11	hsa-let-7b-5p; hsa-let-7i-5p; hsa-miR-93-5p; hsa-let-7e-5p; hsa-miR-98-5p; hsa-let-7a-5p; hsa-miR-320a-3p; hsa-miR-127-3p; hsa-miR-30e-3p; hsa-miR-335-5p; hsa-miR-7-5p
GO0071895	odontoblast differentiation	over-represented	8.87e-06	0.000124	0.000124	2.34895	11	hsa-miR-432-5p; hsa-let-7b-5p; hsa-miR-93-5p; hsa-miR-877-5p; hsa-miR-423-5p; hsa-miR-320a-3p; hsa-miR-185-5p; hsa-miR-324-5p; hsa-miR-26a-5p; hsa-miR-411-5p; hsa-miR-7-5p
GO0002162	dystroglycan binding	over-represented	8.87e-06	0.000124	0.000124	1.89774	10	hsa-let-7b-5p; hsa-let-7i-5p; hsa-let-7e-5p; hsa-miR-98-5p; hsa-let-7a-5p; hsa-miR-320a-3p; hsa-let-7f-5p; hsa-let-7g-5p; hsa-let-7d-5p; hsa-miR-335-5p
GO0035655	interleukin-18-mediated signaling pathway	over-represented	8.87e-06	0.000124	0.000124	1.89774	10	hsa-let-7b-5p; hsa-let-7i-5p; hsa-miR-93-5p; hsa-let-7e-5p; hsa-miR-98-5p; hsa-let-7a-5p; hsa-miR-185-5p; hsa-let-7f-5p; hsa-let-7g-5p; hsa-let-7d-5p
GO0010544	negative regulation of platelet activation	over-represented	8.94e-06	0.000125	0.000125	2.83997	12	hsa-let-7b-5p; hsa-let-7i-5p; hsa-miR-93-5p; hsa-miR-139-3p; hsa-let-7e-5p; hsa-miR-98-5p; hsa-let-7a-5p; hsa-miR-130b-3p; hsa-let-7f-5p; hsa-let-7g-5p; hsa-let-7d-5p; hsa-miR-335-5p
GO0035522	monoubiquitinated histone H2A deubiquitination	over-represented	9.14e-06	0.000127	0.000127	6.50273	18	hsa-let-7b-5p; hsa-let-7i-5p; hsa-miR-93-5p; hsa-miR-139-3p; hsa-let-7e-5p; hsa-miR-98-5p; hsa-miR-423-5p; hsa-let-7a-5p; hsa-miR-1307-3p; hsa-miR-30c-1-3p; hsa-miR-320a-3p; hsa-miR-185-5p; hsa-let-7f-5p; hsa-let-7g-5p; hsa-let-7d-5p; hsa-miR-411-5p; hsa-miR-335-5p; hsa-miR-7-5p
GO0060071	Wnt signaling pathway, planar cell polarity pathway	over-represented	9.34e-06	0.00013	0.00013	8.78532	21	hsa-let-7b-5p; hsa-let-7i-5p; hsa-miR-382-5p; hsa-miR-93-5p; hsa-miR-342-5p; hsa-let-7e-5p; hsa-miR-425-3p; hsa-miR-98-5p; hsa-let-7a-5p; hsa-miR-130b-3p; hsa-miR-30c-1-3p; hsa-miR-320a-3p; hsa-miR-185-5p; hsa-miR-324-5p; hsa-miR-26a-5p; hsa-let-7f-5p; hsa-let-7g-5p; hsa-let-7d-5p; hsa-miR-30e-3p; hsa-miR-335-5p; hsa-miR-376c-3p
GO0098641	cadherin binding involved in cell-cell adhesion	over-represented	9.39e-06	0.00013	0.00013	5.16237	16	hsa-let-7b-5p; hsa-let-7i-5p; hsa-miR-93-5p; hsa-let-7e-5p; hsa-miR-98-5p; hsa-let-7a-5p; hsa-miR-1307-3p; hsa-miR-130b-3p; hsa-miR-320a-3p; hsa-miR-185-5p; hsa-miR-324-5p; hsa-let-7f-5p; hsa-let-7g-5p; hsa-let-7d-5p; hsa-miR-335-5p; hsa-miR-7-5p
GO0048701	embryonic cranial skeleton morphogenesis	over-represented	9.39e-06	0.00013	0.00013	5.16237	16	hsa-let-7b-5p; hsa-let-7i-5p; hsa-miR-93-5p; hsa-miR-139-3p; hsa-let-7e-5p; hsa-miR-98-5p; hsa-let-7a-5p; hsa-miR-629-5p; hsa-miR-130b-3p; hsa-miR-320a-3p; hsa-miR-185-5p; hsa-let-7f-5p; hsa-let-7g-5p; hsa-let-7d-5p; hsa-miR-335-5p; hsa-miR-376c-3p
GO0048407	platelet-derived growth factor binding	over-represented	9.41e-06	0.00013	0.00013	3.94145	14	hsa-let-7b-5p; hsa-let-7i-5p; hsa-miR-93-5p; hsa-miR-139-3p; hsa-let-7e-5p; hsa-miR-98-5p; hsa-let-7a-5p; hsa-miR-130b-3p; hsa-miR-185-5p; hsa-miR-324-5p; hsa-let-7f-5p; hsa-let-7g-5p; hsa-let-7d-5p; hsa-miR-335-5p
GO0051452	intracellular pH reduction	over-represented	9.39e-06	0.00013	0.00013	2.85324	12	hsa-let-7b-5p; hsa-let-7i-5p; hsa-miR-877-5p; hsa-let-7e-5p; hsa-miR-98-5p; hsa-let-7a-5p; hsa-miR-1307-3p; hsa-miR-30c-1-3p; hsa-miR-185-5p; hsa-let-7f-5p; hsa-let-7g-5p; hsa-let-7d-5p
GO1904294	positive regulation of ERAD pathway	over-represented	9.39e-06	0.00013	0.00013	2.85324	12	hsa-let-7b-5p; hsa-let-7i-5p; hsa-miR-382-5p; hsa-let-7e-5p; hsa-miR-98-5p; hsa-let-7a-5p; hsa-miR-130b-3p; hsa-miR-30c-1-3p; hsa-let-7f-5p; hsa-let-7g-5p; hsa-let-7d-5p; hsa-miR-7-5p
GO0009755	hormone-mediated signaling pathway	over-represented	9.47e-06	0.000131	0.000131	5.82592	17	hsa-let-7b-5p; hsa-let-7i-5p; hsa-miR-93-5p; hsa-miR-877-5p; hsa-let-7e-5p; hsa-miR-98-5p; hsa-let-7a-5p; hsa-miR-130b-3p; hsa-miR-30c-1-3p; hsa-miR-320a-3p; hsa-let-7f-5p; hsa-let-7g-5p; hsa-let-7d-5p; hsa-miR-30e-3p; hsa-miR-335-5p; hsa-miR-376c-3p; hsa-miR-7-5p
GO0019731	antibacterial humoral response	over-represented	9.48e-06	0.000131	0.000131	4.53864	15	hsa-let-7b-5p; hsa-let-7i-5p; hsa-miR-93-5p; hsa-miR-139-3p; hsa-let-7e-5p; hsa-miR-98-5p; hsa-miR-423-5p; hsa-let-7a-5p; hsa-miR-629-5p; hsa-miR-320a-3p; hsa-let-7f-5p; hsa-let-7g-5p; hsa-let-7d-5p; hsa-miR-335-5p; hsa-miR-7-5p
GO1901098	positive regulation of autophagosome maturation	over-represented	9.53e-06	0.000131	0.000131	3.38407	13	hsa-let-7b-5p; hsa-let-7i-5p; hsa-miR-93-5p; hsa-let-7e-5p; hsa-miR-98-5p; hsa-let-7a-5p; hsa-miR-130b-3p; hsa-miR-324-5p; hsa-let-7f-5p; hsa-let-7g-5p; hsa-let-7d-5p; hsa-miR-30e-3p; hsa-miR-7-5p
GO0050691	regulation of defense response to virus by host	over-represented	9.53e-06	0.000131	0.000131	3.38407	13	hsa-let-7b-5p; hsa-let-7i-5p; hsa-miR-93-5p; hsa-let-7e-5p; hsa-miR-98-5p; hsa-let-7a-5p; hsa-miR-130b-3p; hsa-miR-505-5p; hsa-miR-320a-3p; hsa-miR-26a-5p; hsa-let-7f-5p; hsa-let-7g-5p; hsa-let-7d-5p
GO0005852	eukaryotic translation initiation factor 3 complex	over-represented	9.53e-06	0.000131	0.000131	1.49961	9	hsa-let-7b-5p; hsa-miR-342-5p; hsa-let-7e-5p; hsa-miR-98-5p; hsa-let-7a-5p; hsa-miR-191-5p; hsa-miR-320a-3p; hsa-let-7f-5p; hsa-miR-7-5p
GO0003150	muscular septum morphogenesis	over-represented	9.47e-06	0.000131	0.000131	1.12802	8	hsa-let-7b-5p; hsa-let-7i-5p; hsa-let-7e-5p; hsa-miR-98-5p; hsa-let-7a-5p; hsa-let-7f-5p; hsa-let-7g-5p; hsa-let-7d-5p
GO2001244	positive regulation of intrinsic apoptotic signaling pathway	over-represented	9.71e-06	0.000133	0.000133	6.52927	18	hsa-let-7b-5p; hsa-let-7i-5p; hsa-miR-93-5p; hsa-miR-877-5p; hsa-miR-342-5p; hsa-let-7e-5p; hsa-miR-98-5p; hsa-miR-423-5p; hsa-let-7a-5p; hsa-miR-505-5p; hsa-miR-185-5p; hsa-miR-324-5p; hsa-miR-26a-5p; hsa-let-7f-5p; hsa-let-7g-5p; hsa-let-7d-5p; hsa-miR-335-5p; hsa-miR-7-5p
GO0000184	nuclear-transcribed mRNA catabolic process, nonsense-mediated decay	over-represented	9.8e-06	0.000134	0.000134	7.25917	19	hsa-let-7b-5p; hsa-let-7i-5p; hsa-miR-93-5p; hsa-miR-877-5p; hsa-miR-139-3p; hsa-miR-342-5p; hsa-let-7e-5p; hsa-miR-98-5p; hsa-miR-423-5p; hsa-let-7a-5p; hsa-miR-1307-3p; hsa-miR-130b-3p; hsa-miR-30c-1-3p; hsa-miR-185-5p; hsa-miR-26a-5p; hsa-let-7f-5p; hsa-let-7g-5p; hsa-let-7d-5p; hsa-miR-335-5p
GO0006139	nucleobase-containing compound metabolic process	over-represented	9.8e-06	0.000134	0.000134	7.25917	19	hsa-let-7b-5p; hsa-let-7i-5p; hsa-miR-93-5p; hsa-let-7e-5p; hsa-miR-98-5p; hsa-miR-423-5p; hsa-let-7a-5p; hsa-miR-130b-3p; hsa-miR-30c-1-3p; hsa-miR-320a-3p; hsa-miR-185-5p; hsa-miR-324-5p; hsa-miR-127-3p; hsa-miR-26a-5p; hsa-let-7f-5p; hsa-let-7g-5p; hsa-let-7d-5p; hsa-miR-335-5p; hsa-miR-7-5p
GO0009749	response to glucose	over-represented	9.78e-06	0.000134	0.000134	5.83919	17	hsa-let-7b-5p; hsa-let-7i-5p; hsa-miR-93-5p; hsa-let-7e-5p; hsa-miR-98-5p; hsa-let-7a-5p; hsa-miR-629-5p; hsa-miR-130b-3p; hsa-miR-30c-1-3p; hsa-miR-320a-3p; hsa-miR-185-5p; hsa-miR-324-5p; hsa-let-7f-5p; hsa-let-7g-5p; hsa-let-7d-5p; hsa-miR-30e-3p; hsa-miR-7-5p
GO1902774	late endosome to lysosome transport	over-represented	9.84e-06	0.000134	0.000134	4.55191	15	hsa-miR-432-5p; hsa-let-7b-5p; hsa-let-7i-5p; hsa-miR-93-5p; hsa-miR-342-5p; hsa-let-7e-5p; hsa-miR-98-5p; hsa-let-7a-5p; hsa-miR-30c-1-3p; hsa-miR-505-5p; hsa-miR-185-5p; hsa-let-7f-5p; hsa-let-7g-5p; hsa-let-7d-5p; hsa-miR-335-5p
GO1903861	positive regulation of dendrite extension	over-represented	9.84e-06	0.000134	0.000134	4.55191	15	hsa-miR-432-5p; hsa-let-7b-5p; hsa-let-7i-5p; hsa-let-7e-5p; hsa-miR-98-5p; hsa-miR-423-5p; hsa-let-7a-5p; hsa-miR-505-5p; hsa-miR-185-5p; hsa-let-7f-5p; hsa-let-7g-5p; hsa-let-7d-5p; hsa-miR-30e-3p; hsa-miR-335-5p; hsa-miR-376c-3p
GO0060317	cardiac epithelial to mesenchymal transition	over-represented	9.8e-06	0.000134	0.000134	3.95472	14	hsa-let-7b-5p; hsa-let-7i-5p; hsa-miR-93-5p; hsa-miR-342-5p; hsa-miR-339-3p; hsa-let-7e-5p; hsa-miR-98-5p; hsa-let-7a-5p; hsa-miR-1307-3p; hsa-let-7f-5p; hsa-let-7g-5p; hsa-let-7d-5p; hsa-miR-335-5p; hsa-miR-376c-3p
GO1990167	protein K27-linked deubiquitination	over-represented	9.8e-06	0.000134	0.000134	3.95472	14	hsa-let-7b-5p; hsa-let-7i-5p; hsa-miR-93-5p; hsa-miR-877-5p; hsa-let-7e-5p; hsa-miR-98-5p; hsa-let-7a-5p; hsa-miR-130b-3p; hsa-miR-320a-3p; hsa-miR-324-5p; hsa-let-7f-5p; hsa-let-7g-5p; hsa-let-7d-5p; hsa-miR-7-5p
GO1990845	adaptive thermogenesis	over-represented	9.96e-06	0.000135	0.000135	3.39735	13	hsa-let-7b-5p; hsa-miR-877-5p; hsa-miR-139-3p; hsa-miR-342-5p; hsa-let-7e-5p; hsa-miR-423-5p; hsa-miR-130b-3p; hsa-miR-30c-1-3p; hsa-miR-320a-3p; hsa-miR-26a-5p; hsa-miR-30e-3p; hsa-miR-335-5p; hsa-miR-7-5p
GO0017196	N-terminal peptidyl-methionine acetylation	over-represented	1.01e-05	0.000136	0.000136	1.92428	10	hsa-let-7b-5p; hsa-let-7i-5p; hsa-miR-93-5p; hsa-let-7e-5p; hsa-miR-98-5p; hsa-let-7a-5p; hsa-miR-130b-3p; hsa-let-7f-5p; hsa-let-7g-5p; hsa-let-7d-5p
GO0035063	nuclear speck organization	over-represented	1.01e-05	0.000136	0.000136	1.92428	10	hsa-let-7b-5p; hsa-let-7i-5p; hsa-miR-877-5p; hsa-let-7e-5p; hsa-miR-98-5p; hsa-let-7a-5p; hsa-miR-185-5p; hsa-let-7f-5p; hsa-let-7g-5p; hsa-let-7d-5p
GO0030169	low-density lipoprotein particle binding	over-represented	1.01e-05	0.000137	0.000137	5.85246	17	hsa-let-7b-5p; hsa-let-7i-5p; hsa-miR-93-5p; hsa-miR-877-5p; hsa-let-7e-5p; hsa-miR-98-5p; hsa-let-7a-5p; hsa-miR-1307-3p; hsa-miR-130b-3p; hsa-miR-185-5p; hsa-miR-324-5p; hsa-let-7f-5p; hsa-let-7g-5p; hsa-let-7d-5p; hsa-miR-30e-3p; hsa-miR-335-5p; hsa-miR-7-5p
GO0003203	endocardial cushion morphogenesis	over-represented	1.03e-05	0.000139	0.000139	8.04215	20	hsa-let-7b-5p; hsa-let-7i-5p; hsa-miR-93-5p; hsa-miR-139-3p; hsa-miR-342-5p; hsa-miR-339-3p; hsa-let-7e-5p; hsa-miR-98-5p; hsa-miR-423-5p; hsa-let-7a-5p; hsa-miR-1307-3p; hsa-miR-130b-3p; hsa-miR-191-5p; hsa-miR-324-5p; hsa-miR-26a-5p; hsa-let-7f-5p; hsa-let-7g-5p; hsa-let-7d-5p; hsa-miR-30e-3p; hsa-miR-335-5p
GO0043139	5-3 DNA helicase activity	over-represented	1.03e-05	0.000139	0.000139	1.51288	9	hsa-let-7b-5p; hsa-let-7i-5p; hsa-let-7e-5p; hsa-miR-98-5p; hsa-let-7a-5p; hsa-miR-324-5p; hsa-let-7f-5p; hsa-let-7g-5p; hsa-let-7d-5p
GO0001568	blood vessel development	over-represented	1.04e-05	0.00014	0.00014	5.86573	17	hsa-let-7b-5p; hsa-let-7i-5p; hsa-miR-93-5p; hsa-let-7e-5p; hsa-miR-98-5p; hsa-let-7a-5p; hsa-miR-130b-3p; hsa-miR-30c-1-3p; hsa-miR-320a-3p; hsa-miR-185-5p; hsa-miR-324-5p; hsa-miR-26a-5p; hsa-let-7f-5p; hsa-let-7g-5p; hsa-let-7d-5p; hsa-miR-335-5p; hsa-miR-7-5p
GO0010586	miRNA metabolic process	over-represented	1.04e-05	0.00014	0.00014	5.20219	16	hsa-let-7b-5p; hsa-let-7i-5p; hsa-miR-382-5p; hsa-let-7e-5p; hsa-miR-425-3p; hsa-miR-98-5p; hsa-let-7a-5p; hsa-miR-629-5p; hsa-miR-130b-3p; hsa-miR-30c-1-3p; hsa-miR-185-5p; hsa-miR-26a-5p; hsa-let-7f-5p; hsa-let-7g-5p; hsa-let-7d-5p; hsa-miR-335-5p
GO0000076	DNA replication checkpoint signaling	over-represented	1.04e-05	0.00014	0.00014	3.41062	13	hsa-let-7b-5p; hsa-let-7i-5p; hsa-let-7e-5p; hsa-miR-98-5p; hsa-miR-423-5p; hsa-let-7a-5p; hsa-miR-324-5p; hsa-miR-26a-5p; hsa-let-7f-5p; hsa-let-7g-5p; hsa-let-7d-5p; hsa-miR-411-5p; hsa-miR-335-5p
GO0004629	phospholipase C activity	over-represented	1.04e-05	0.00014	0.00014	3.41062	13	hsa-let-7b-5p; hsa-let-7i-5p; hsa-miR-342-5p; hsa-let-7e-5p; hsa-miR-425-3p; hsa-miR-98-5p; hsa-miR-423-5p; hsa-let-7a-5p; hsa-let-7f-5p; hsa-let-7g-5p; hsa-let-7d-5p; hsa-miR-335-5p; hsa-miR-7-5p
GO0010460	positive regulation of heart rate	over-represented	1.04e-05	0.00014	0.00014	3.41062	13	hsa-let-7b-5p; hsa-let-7i-5p; hsa-miR-382-5p; hsa-miR-342-5p; hsa-let-7e-5p; hsa-miR-98-5p; hsa-let-7a-5p; hsa-miR-130b-3p; hsa-miR-26a-5p; hsa-let-7f-5p; hsa-let-7g-5p; hsa-let-7d-5p; hsa-miR-335-5p
GO0046930	pore complex	over-represented	1.05e-05	0.00014	0.00014	2.38876	11	hsa-miR-93-5p; hsa-miR-877-5p; hsa-miR-98-5p; hsa-miR-423-5p; hsa-let-7a-5p; hsa-miR-130b-3p; hsa-miR-30c-1-3p; hsa-miR-320a-3p; hsa-miR-335-5p; hsa-miR-376c-3p; hsa-miR-7-5p
GO0006790	sulfur compound metabolic process	over-represented	1.05e-05	0.00014	0.00014	2.38876	11	hsa-let-7b-5p; hsa-let-7i-5p; hsa-let-7e-5p; hsa-miR-98-5p; hsa-let-7a-5p; hsa-miR-505-5p; hsa-miR-185-5p; hsa-let-7f-5p; hsa-let-7g-5p; hsa-let-7d-5p; hsa-miR-335-5p
GO0071819	DUBm complex	over-represented	1.03e-05	0.00014	0.00014	1.1413	8	hsa-let-7b-5p; hsa-let-7i-5p; hsa-let-7e-5p; hsa-miR-98-5p; hsa-let-7a-5p; hsa-let-7f-5p; hsa-let-7g-5p; hsa-let-7d-5p
GO0001764	neuron migration	over-represented	1.07e-05	0.000143	0.000143	10.5504	23	hsa-miR-432-5p; hsa-let-7b-5p; hsa-let-7i-5p; hsa-miR-93-5p; hsa-miR-877-5p; hsa-miR-342-5p; hsa-let-7e-5p; hsa-miR-425-3p; hsa-miR-98-5p; hsa-miR-423-5p; hsa-let-7a-5p; hsa-miR-1307-3p; hsa-miR-130b-3p; hsa-miR-30c-1-3p; hsa-miR-320a-3p; hsa-miR-185-5p; hsa-miR-26a-5p; hsa-let-7f-5p; hsa-let-7g-5p; hsa-let-7d-5p; hsa-miR-411-5p; hsa-miR-335-5p; hsa-miR-7-5p
GO0051085	chaperone cofactor-dependent protein refolding	over-represented	1.07e-05	0.000143	0.000143	7.29899	19	hsa-let-7b-5p; hsa-let-7i-5p; hsa-miR-93-5p; hsa-miR-877-5p; hsa-let-7e-5p; hsa-miR-425-3p; hsa-miR-98-5p; hsa-let-7a-5p; hsa-miR-130b-3p; hsa-miR-320a-3p; hsa-miR-324-5p; hsa-miR-26a-5p; hsa-let-7f-5p; hsa-let-7g-5p; hsa-let-7d-5p; hsa-miR-411-5p; hsa-miR-30e-3p; hsa-miR-335-5p; hsa-miR-376c-3p
GO0051233	spindle midzone	over-represented	1.07e-05	0.000143	0.000143	7.29899	19	hsa-let-7b-5p; hsa-let-7i-5p; hsa-miR-93-5p; hsa-miR-877-5p; hsa-miR-342-5p; hsa-let-7e-5p; hsa-miR-98-5p; hsa-miR-423-5p; hsa-let-7a-5p; hsa-miR-130b-3p; hsa-miR-30c-1-3p; hsa-miR-505-5p; hsa-miR-185-5p; hsa-miR-26a-5p; hsa-let-7f-5p; hsa-let-7g-5p; hsa-let-7d-5p; hsa-miR-335-5p; hsa-miR-7-5p
GO0006289	nucleotide-excision repair	over-represented	1.08e-05	0.000144	0.000144	9.68774	22	hsa-let-7b-5p; hsa-let-7i-5p; hsa-miR-382-5p; hsa-miR-93-5p; hsa-miR-139-3p; hsa-let-7e-5p; hsa-miR-98-5p; hsa-miR-423-5p; hsa-let-7a-5p; hsa-miR-130b-3p; hsa-miR-30c-1-3p; hsa-miR-505-5p; hsa-miR-320a-3p; hsa-miR-185-5p; hsa-miR-324-5p; hsa-miR-26a-5p; hsa-let-7f-5p; hsa-let-7g-5p; hsa-let-7d-5p; hsa-miR-411-5p; hsa-miR-335-5p; hsa-miR-7-5p
GO0046902	regulation of mitochondrial membrane permeability	over-represented	1.08e-05	0.000144	0.000144	5.879	17	hsa-let-7b-5p; hsa-let-7i-5p; hsa-miR-93-5p; hsa-miR-877-5p; hsa-let-7e-5p; hsa-miR-98-5p; hsa-miR-423-5p; hsa-let-7a-5p; hsa-miR-30c-1-3p; hsa-miR-320a-3p; hsa-miR-26a-5p; hsa-let-7f-5p; hsa-let-7g-5p; hsa-let-7d-5p; hsa-miR-335-5p; hsa-miR-376c-3p; hsa-miR-7-5p
GO0090200	positive regulation of release of cytochrome c from mitochondria	over-represented	1.09e-05	0.000145	0.000145	8.86495	21	hsa-let-7b-5p; hsa-let-7i-5p; hsa-miR-93-5p; hsa-miR-139-3p; hsa-let-7e-5p; hsa-miR-98-5p; hsa-miR-423-5p; hsa-let-7a-5p; hsa-miR-130b-3p; hsa-miR-30c-1-3p; hsa-miR-505-5p; hsa-miR-320a-3p; hsa-miR-185-5p; hsa-miR-324-5p; hsa-miR-26a-5p; hsa-let-7f-5p; hsa-let-7g-5p; hsa-let-7d-5p; hsa-miR-30e-3p; hsa-miR-335-5p; hsa-miR-7-5p
GO0097129	cyclin D2-CDK4 complex	over-represented	1.09e-05	0.000145	0.000145	3.42389	13	hsa-let-7b-5p; hsa-miR-382-5p; hsa-miR-877-5p; hsa-miR-98-5p; hsa-miR-423-5p; hsa-let-7a-5p; hsa-miR-1307-3p; hsa-miR-130b-3p; hsa-miR-191-5p; hsa-miR-320a-3p; hsa-miR-185-5p; hsa-miR-26a-5p; hsa-miR-335-5p
GO0001750	photoreceptor outer segment	over-represented	1.1e-05	0.000147	0.000147	3.99454	14	hsa-let-7b-5p; hsa-let-7i-5p; hsa-miR-93-5p; hsa-let-7e-5p; hsa-miR-98-5p; hsa-let-7a-5p; hsa-miR-1307-3p; hsa-miR-30c-1-3p; hsa-miR-505-5p; hsa-miR-320a-3p; hsa-let-7f-5p; hsa-let-7g-5p; hsa-let-7d-5p; hsa-miR-335-5p
GO0048016	inositol phosphate-mediated signaling	over-represented	1.1e-05	0.000147	0.000147	2.40203	11	hsa-let-7b-5p; hsa-let-7i-5p; hsa-let-7e-5p; hsa-miR-98-5p; hsa-let-7a-5p; hsa-miR-130b-3p; hsa-miR-324-5p; hsa-let-7f-5p; hsa-let-7g-5p; hsa-let-7d-5p; hsa-miR-335-5p
GO1902808	positive regulation of cell cycle G1S phase transition	over-represented	1.11e-05	0.000148	0.000148	5.22873	16	hsa-let-7b-5p; hsa-let-7i-5p; hsa-miR-93-5p; hsa-miR-342-5p; hsa-let-7e-5p; hsa-miR-425-3p; hsa-miR-98-5p; hsa-let-7a-5p; hsa-miR-320a-3p; hsa-miR-185-5p; hsa-miR-324-5p; hsa-miR-26a-5p; hsa-let-7f-5p; hsa-let-7g-5p; hsa-let-7d-5p; hsa-miR-335-5p
GO0070863	positive regulation of protein exit from endoplasmic reticulum	over-represented	1.11e-05	0.000148	0.000148	5.22873	16	hsa-let-7b-5p; hsa-let-7i-5p; hsa-miR-382-5p; hsa-miR-877-5p; hsa-let-7e-5p; hsa-miR-98-5p; hsa-miR-423-5p; hsa-let-7a-5p; hsa-miR-130b-3p; hsa-miR-30c-1-3p; hsa-miR-185-5p; hsa-miR-26a-5p; hsa-let-7f-5p; hsa-let-7g-5p; hsa-let-7d-5p; hsa-miR-335-5p
GO0006898	receptor-mediated endocytosis	over-represented	1.12e-05	0.000149	0.000149	10.5769	23	hsa-let-7b-5p; hsa-let-7i-5p; hsa-miR-382-5p; hsa-miR-93-5p; hsa-miR-877-5p; hsa-let-7e-5p; hsa-miR-98-5p; hsa-miR-423-5p; hsa-let-7a-5p; hsa-miR-1307-3p; hsa-miR-130b-3p; hsa-miR-30c-1-3p; hsa-miR-191-5p; hsa-miR-320a-3p; hsa-miR-185-5p; hsa-miR-26a-5p; hsa-let-7f-5p; hsa-let-7g-5p; hsa-let-7d-5p; hsa-miR-411-5p; hsa-miR-335-5p; hsa-miR-376c-3p; hsa-miR-7-5p
GO0050431	transforming growth factor beta binding	over-represented	1.13e-05	0.000149	0.000149	6.59563	18	hsa-let-7b-5p; hsa-let-7i-5p; hsa-miR-93-5p; hsa-miR-877-5p; hsa-miR-342-5p; hsa-let-7e-5p; hsa-miR-98-5p; hsa-miR-423-5p; hsa-let-7a-5p; hsa-miR-130b-3p; hsa-miR-505-5p; hsa-miR-26a-5p; hsa-let-7f-5p; hsa-let-7g-5p; hsa-let-7d-5p; hsa-miR-335-5p; hsa-miR-376c-3p; hsa-miR-7-5p
GO0005773	vacuole	over-represented	1.14e-05	0.00015	0.00015	2.90632	12	hsa-let-7b-5p; hsa-let-7i-5p; hsa-miR-93-5p; hsa-let-7e-5p; hsa-miR-98-5p; hsa-let-7a-5p; hsa-miR-30c-1-3p; hsa-miR-185-5p; hsa-let-7f-5p; hsa-let-7g-5p; hsa-let-7d-5p; hsa-miR-335-5p
GO0034342	response to type III interferon	over-represented	1.14e-05	0.00015	0.00015	1.95082	10	hsa-let-7b-5p; hsa-let-7i-5p; hsa-let-7e-5p; hsa-miR-98-5p; hsa-let-7a-5p; hsa-miR-130b-3p; hsa-miR-505-5p; hsa-let-7f-5p; hsa-let-7g-5p; hsa-let-7d-5p
GO0071141	SMAD protein complex	over-represented	1.15e-05	0.000151	0.000151	5.242	16	hsa-let-7b-5p; hsa-let-7i-5p; hsa-miR-93-5p; hsa-let-7e-5p; hsa-miR-98-5p; hsa-let-7a-5p; hsa-miR-130b-3p; hsa-miR-30c-1-3p; hsa-miR-185-5p; hsa-miR-324-5p; hsa-miR-26a-5p; hsa-let-7f-5p; hsa-let-7g-5p; hsa-let-7d-5p; hsa-miR-30e-3p; hsa-miR-335-5p
GO0021915	neural tube development	over-represented	1.15e-05	0.000151	0.000151	5.242	16	hsa-let-7b-5p; hsa-let-7i-5p; hsa-miR-93-5p; hsa-miR-877-5p; hsa-let-7e-5p; hsa-miR-98-5p; hsa-let-7a-5p; hsa-miR-130b-3p; hsa-miR-185-5p; hsa-miR-324-5p; hsa-let-7f-5p; hsa-let-7g-5p; hsa-let-7d-5p; hsa-miR-411-5p; hsa-miR-335-5p; hsa-miR-7-5p
GO0044805	late nucleophagy	over-represented	1.15e-05	0.000151	0.000151	4.00781	14	hsa-let-7b-5p; hsa-let-7i-5p; hsa-miR-93-5p; hsa-miR-139-3p; hsa-let-7e-5p; hsa-miR-98-5p; hsa-miR-423-5p; hsa-let-7a-5p; hsa-miR-320a-3p; hsa-let-7f-5p; hsa-let-7g-5p; hsa-let-7d-5p; hsa-miR-335-5p; hsa-miR-7-5p
GO0006805	xenobiotic metabolic process	over-represented	1.16e-05	0.000153	0.000153	12.4481	25	hsa-let-7b-5p; hsa-let-7i-5p; hsa-miR-93-5p; hsa-miR-342-5p; hsa-let-7e-5p; hsa-miR-98-5p; hsa-miR-423-5p; hsa-let-7a-5p; hsa-miR-1307-3p; hsa-miR-629-5p; hsa-miR-130b-3p; hsa-miR-30c-1-3p; hsa-miR-320a-3p; hsa-miR-185-5p; hsa-miR-324-5p; hsa-miR-127-3p; hsa-miR-26a-5p; hsa-let-7f-5p; hsa-let-7g-5p; hsa-let-7d-5p; hsa-miR-411-5p; hsa-miR-30e-3p; hsa-miR-335-5p; hsa-miR-376c-3p; hsa-miR-7-5p
GO0051018	protein kinase A binding	over-represented	1.16e-05	0.000153	0.000153	6.6089	18	hsa-let-7b-5p; hsa-let-7i-5p; hsa-miR-382-5p; hsa-miR-93-5p; hsa-let-7e-5p; hsa-miR-98-5p; hsa-miR-423-5p; hsa-let-7a-5p; hsa-miR-1307-3p; hsa-miR-130b-3p; hsa-miR-505-5p; hsa-let-7f-5p; hsa-let-7g-5p; hsa-let-7d-5p; hsa-miR-411-5p; hsa-miR-30e-3p; hsa-miR-335-5p; hsa-miR-7-5p
GO0071897	DNA biosynthetic process	over-represented	1.16e-05	0.000153	0.000153	2.4153	11	hsa-let-7b-5p; hsa-let-7i-5p; hsa-let-7e-5p; hsa-miR-98-5p; hsa-miR-423-5p; hsa-let-7a-5p; hsa-miR-324-5p; hsa-let-7f-5p; hsa-let-7g-5p; hsa-let-7d-5p; hsa-miR-335-5p
GO0006867	asparagine transport	over-represented	1.16e-05	0.000153	0.000153	2.4153	11	hsa-let-7b-5p; hsa-let-7i-5p; hsa-let-7e-5p; hsa-miR-98-5p; hsa-let-7a-5p; hsa-miR-130b-3p; hsa-miR-30c-1-3p; hsa-let-7f-5p; hsa-let-7g-5p; hsa-let-7d-5p; hsa-miR-411-5p
GO0046332	SMAD binding	over-represented	1.18e-05	0.000154	0.000154	15.58	28	hsa-let-7b-5p; hsa-let-7i-5p; hsa-miR-382-5p; hsa-miR-93-5p; hsa-miR-139-3p; hsa-miR-342-5p; hsa-let-7e-5p; hsa-miR-98-5p; hsa-miR-628-3p; hsa-miR-423-5p; hsa-let-7a-5p; hsa-miR-629-5p; hsa-miR-130b-3p; hsa-miR-30c-1-3p; hsa-miR-505-5p; hsa-miR-320a-3p; hsa-miR-185-5p; hsa-miR-324-5p; hsa-miR-127-3p; hsa-miR-26a-5p; hsa-let-7f-5p; hsa-let-7g-5p; hsa-let-7d-5p; hsa-miR-411-5p; hsa-miR-30e-3p; hsa-…
GO0000118	histone deacetylase complex	over-represented	1.18e-05	0.000154	0.000154	8.10851	20	hsa-miR-432-5p; hsa-let-7b-5p; hsa-let-7i-5p; hsa-miR-382-5p; hsa-miR-93-5p; hsa-miR-877-5p; hsa-let-7e-5p; hsa-miR-98-5p; hsa-let-7a-5p; hsa-miR-130b-3p; hsa-miR-30c-1-3p; hsa-miR-505-5p; hsa-miR-320a-3p; hsa-miR-324-5p; hsa-miR-26a-5p; hsa-let-7f-5p; hsa-let-7g-5p; hsa-let-7d-5p; hsa-miR-30e-3p; hsa-miR-335-5p
GO0060412	ventricular septum morphogenesis	over-represented	1.19e-05	0.000155	0.000155	9.74083	22	hsa-let-7b-5p; hsa-let-7i-5p; hsa-miR-93-5p; hsa-miR-877-5p; hsa-miR-139-3p; hsa-miR-342-5p; hsa-miR-339-3p; hsa-let-7e-5p; hsa-miR-98-5p; hsa-let-7a-5p; hsa-miR-1307-3p; hsa-miR-130b-3p; hsa-miR-191-5p; hsa-miR-185-5p; hsa-miR-324-5p; hsa-miR-26a-5p; hsa-let-7f-5p; hsa-let-7g-5p; hsa-let-7d-5p; hsa-miR-335-5p; hsa-miR-376c-3p; hsa-miR-7-5p
GO0047933	glucose-1,6-bisphosphate synthase activity	over-represented	1.18e-05	0.000155	0.000155	1.53942	9	hsa-let-7b-5p; hsa-let-7i-5p; hsa-miR-93-5p; hsa-let-7e-5p; hsa-miR-98-5p; hsa-let-7a-5p; hsa-let-7f-5p; hsa-let-7g-5p; hsa-let-7d-5p
GO0046915	transition metal ion transmembrane transporter activity	over-represented	1.18e-05	0.000155	0.000155	1.53942	9	hsa-let-7b-5p; hsa-let-7i-5p; hsa-let-7e-5p; hsa-miR-98-5p; hsa-let-7a-5p; hsa-miR-30c-1-3p; hsa-let-7f-5p; hsa-let-7g-5p; hsa-let-7d-5p
GO0051491	positive regulation of filopodium assembly	over-represented	1.2e-05	0.000156	0.000156	6.62217	18	hsa-let-7b-5p; hsa-let-7i-5p; hsa-miR-93-5p; hsa-miR-877-5p; hsa-let-7e-5p; hsa-miR-98-5p; hsa-let-7a-5p; hsa-miR-130b-3p; hsa-miR-320a-3p; hsa-miR-185-5p; hsa-miR-324-5p; hsa-miR-26a-5p; hsa-let-7f-5p; hsa-let-7g-5p; hsa-let-7d-5p; hsa-miR-335-5p; hsa-miR-376c-3p; hsa-miR-7-5p
GO0002690	positive regulation of leukocyte chemotaxis	over-represented	1.19e-05	0.000156	0.000156	4.02108	14	hsa-let-7b-5p; hsa-let-7i-5p; hsa-miR-93-5p; hsa-let-7e-5p; hsa-miR-98-5p; hsa-let-7a-5p; hsa-miR-1307-3p; hsa-miR-130b-3p; hsa-miR-320a-3p; hsa-miR-26a-5p; hsa-let-7f-5p; hsa-let-7g-5p; hsa-let-7d-5p; hsa-miR-335-5p
GO0003896	DNA primase activity	over-represented	1.21e-05	0.000157	0.000157	1.96409	10	hsa-let-7b-5p; hsa-let-7i-5p; hsa-miR-93-5p; hsa-let-7e-5p; hsa-miR-98-5p; hsa-let-7a-5p; hsa-miR-30c-1-3p; hsa-let-7f-5p; hsa-let-7g-5p; hsa-let-7d-5p
GO0071346	cellular response to type II interferon	over-represented	1.24e-05	0.00016	0.00016	8.9313	21	hsa-let-7b-5p; hsa-let-7i-5p; hsa-miR-382-5p; hsa-miR-93-5p; hsa-miR-342-5p; hsa-let-7e-5p; hsa-miR-98-5p; hsa-miR-423-5p; hsa-let-7a-5p; hsa-miR-1307-3p; hsa-miR-130b-3p; hsa-miR-30c-1-3p; hsa-miR-505-5p; hsa-miR-320a-3p; hsa-miR-26a-5p; hsa-let-7f-5p; hsa-let-7g-5p; hsa-let-7d-5p; hsa-miR-335-5p; hsa-miR-376c-3p; hsa-miR-7-5p
GO0070404	NADH binding	over-represented	1.23e-05	0.00016	0.00016	1.16784	8	hsa-let-7b-5p; hsa-let-7i-5p; hsa-let-7e-5p; hsa-miR-98-5p; hsa-let-7a-5p; hsa-let-7f-5p; hsa-let-7g-5p; hsa-let-7d-5p
GO0032733	positive regulation of interleukin-10 production	over-represented	1.24e-05	0.000161	0.000161	8.13505	20	hsa-let-7b-5p; hsa-let-7i-5p; hsa-miR-93-5p; hsa-miR-342-5p; hsa-let-7e-5p; hsa-miR-425-3p; hsa-miR-98-5p; hsa-let-7a-5p; hsa-miR-1307-3p; hsa-miR-130b-3p; hsa-miR-30c-1-3p; hsa-miR-320a-3p; hsa-miR-185-5p; hsa-miR-324-5p; hsa-miR-26a-5p; hsa-let-7f-5p; hsa-let-7g-5p; hsa-let-7d-5p; hsa-miR-335-5p; hsa-miR-7-5p
GO0032735	positive regulation of interleukin-12 production	over-represented	1.24e-05	0.000161	0.000161	8.13505	20	hsa-let-7b-5p; hsa-let-7i-5p; hsa-miR-93-5p; hsa-miR-342-5p; hsa-let-7e-5p; hsa-miR-425-3p; hsa-miR-98-5p; hsa-miR-423-5p; hsa-let-7a-5p; hsa-miR-1307-3p; hsa-miR-130b-3p; hsa-miR-30c-1-3p; hsa-miR-320a-3p; hsa-miR-324-5p; hsa-miR-26a-5p; hsa-let-7f-5p; hsa-let-7g-5p; hsa-let-7d-5p; hsa-miR-335-5p; hsa-miR-7-5p
GO0016279	protein-lysine N-methyltransferase activity	over-represented	1.24e-05	0.000161	0.000161	4.03435	14	hsa-let-7b-5p; hsa-miR-93-5p; hsa-let-7e-5p; hsa-miR-98-5p; hsa-miR-423-5p; hsa-let-7a-5p; hsa-miR-130b-3p; hsa-miR-30c-1-3p; hsa-miR-320a-3p; hsa-miR-185-5p; hsa-miR-127-3p; hsa-miR-26a-5p; hsa-miR-376c-3p; hsa-miR-7-5p
GO0071320	cellular response to cAMP	over-represented	1.27e-05	0.000164	0.000164	8.14832	20	hsa-let-7b-5p; hsa-let-7i-5p; hsa-miR-382-5p; hsa-miR-93-5p; hsa-let-7e-5p; hsa-miR-98-5p; hsa-miR-423-5p; hsa-let-7a-5p; hsa-miR-130b-3p; hsa-miR-30c-1-3p; hsa-miR-320a-3p; hsa-miR-185-5p; hsa-miR-26a-5p; hsa-let-7f-5p; hsa-let-7g-5p; hsa-let-7d-5p; hsa-miR-411-5p; hsa-miR-30e-3p; hsa-miR-335-5p; hsa-miR-7-5p
GO0051480	regulation of cytosolic calcium ion concentration	over-represented	1.27e-05	0.000164	0.000164	6.64871	18	hsa-let-7b-5p; hsa-let-7i-5p; hsa-miR-93-5p; hsa-let-7e-5p; hsa-miR-98-5p; hsa-miR-423-5p; hsa-let-7a-5p; hsa-miR-130b-3p; hsa-miR-30c-1-3p; hsa-miR-505-5p; hsa-miR-320a-3p; hsa-miR-26a-5p; hsa-let-7f-5p; hsa-let-7g-5p; hsa-let-7d-5p; hsa-miR-30e-3p; hsa-miR-335-5p; hsa-miR-7-5p
GO0101005	deubiquitinase activity	over-represented	1.27e-05	0.000164	0.000164	5.28181	16	hsa-miR-432-5p; hsa-let-7b-5p; hsa-let-7i-5p; hsa-miR-93-5p; hsa-miR-877-5p; hsa-let-7e-5p; hsa-miR-98-5p; hsa-let-7a-5p; hsa-miR-320a-3p; hsa-miR-324-5p; hsa-miR-26a-5p; hsa-let-7f-5p; hsa-let-7g-5p; hsa-let-7d-5p; hsa-miR-335-5p; hsa-miR-7-5p
GO2000648	positive regulation of stem cell proliferation	over-represented	1.27e-05	0.000164	0.000164	4.64481	15	hsa-let-7b-5p; hsa-let-7i-5p; hsa-let-7e-5p; hsa-miR-98-5p; hsa-let-7a-5p; hsa-miR-30c-1-3p; hsa-miR-320a-3p; hsa-miR-185-5p; hsa-miR-26a-5p; hsa-let-7f-5p; hsa-let-7g-5p; hsa-let-7d-5p; hsa-miR-30e-3p; hsa-miR-335-5p; hsa-miR-7-5p
GO0034611	oligoribonucleotidase activity	over-represented	1.27e-05	0.000164	0.000164	1.55269	9	hsa-let-7b-5p; hsa-let-7i-5p; hsa-let-7e-5p; hsa-miR-98-5p; hsa-let-7a-5p; hsa-miR-26a-5p; hsa-let-7f-5p; hsa-let-7g-5p; hsa-let-7d-5p
GO2000635	negative regulation of primary miRNA processing	over-represented	1.28e-05	0.000165	0.000165	1.97736	10	hsa-let-7b-5p; hsa-miR-93-5p; hsa-let-7e-5p; hsa-miR-98-5p; hsa-let-7a-5p; hsa-miR-130b-3p; hsa-miR-26a-5p; hsa-let-7f-5p; hsa-let-7d-5p; hsa-miR-335-5p
GO0072126	positive regulation of glomerular mesangial cell proliferation	over-represented	1.28e-05	0.000165	0.000165	1.97736	10	hsa-let-7b-5p; hsa-let-7i-5p; hsa-miR-93-5p; hsa-let-7e-5p; hsa-miR-98-5p; hsa-let-7a-5p; hsa-miR-1307-3p; hsa-let-7f-5p; hsa-let-7g-5p; hsa-let-7d-5p
GO0006900	vesicle budding from membrane	over-represented	1.29e-05	0.000166	0.000166	4.04762	14	hsa-let-7b-5p; hsa-let-7i-5p; hsa-miR-93-5p; hsa-miR-877-5p; hsa-let-7e-5p; hsa-miR-98-5p; hsa-let-7a-5p; hsa-miR-130b-3p; hsa-miR-505-5p; hsa-let-7f-5p; hsa-let-7g-5p; hsa-let-7d-5p; hsa-miR-376c-3p; hsa-miR-7-5p
GO0001701	in utero embryonic development	over-represented	1.31e-05	0.000167	0.000167	8.16159	20	hsa-let-7b-5p; hsa-miR-93-5p; hsa-miR-877-5p; hsa-miR-342-5p; hsa-miR-339-3p; hsa-let-7e-5p; hsa-miR-98-5p; hsa-let-7a-5p; hsa-miR-1307-3p; hsa-miR-130b-3p; hsa-miR-320a-3p; hsa-miR-185-5p; hsa-miR-324-5p; hsa-miR-26a-5p; hsa-let-7f-5p; hsa-let-7g-5p; hsa-let-7d-5p; hsa-miR-411-5p; hsa-miR-335-5p; hsa-miR-376c-3p
GO0072332	intrinsic apoptotic signaling pathway by p53 class mediator	over-represented	1.31e-05	0.000167	0.000167	6.66198	18	hsa-let-7b-5p; hsa-let-7i-5p; hsa-miR-93-5p; hsa-let-7e-5p; hsa-miR-98-5p; hsa-miR-628-3p; hsa-let-7a-5p; hsa-miR-130b-3p; hsa-miR-30c-1-3p; hsa-miR-505-5p; hsa-miR-185-5p; hsa-miR-324-5p; hsa-miR-26a-5p; hsa-let-7f-5p; hsa-let-7g-5p; hsa-let-7d-5p; hsa-miR-335-5p; hsa-miR-7-5p
GO0004386	helicase activity	over-represented	1.34e-05	0.000171	0.000171	5.9719	17	hsa-miR-432-5p; hsa-let-7b-5p; hsa-let-7i-5p; hsa-miR-93-5p; hsa-let-7e-5p; hsa-miR-98-5p; hsa-let-7a-5p; hsa-miR-1307-3p; hsa-miR-130b-3p; hsa-miR-320a-3p; hsa-miR-324-5p; hsa-miR-26a-5p; hsa-let-7f-5p; hsa-let-7g-5p; hsa-let-7d-5p; hsa-miR-411-5p; hsa-miR-335-5p
GO1902911	protein kinase complex	over-represented	1.34e-05	0.000171	0.000171	3.49024	13	hsa-let-7b-5p; hsa-let-7i-5p; hsa-let-7e-5p; hsa-miR-98-5p; hsa-let-7a-5p; hsa-miR-320a-3p; hsa-miR-185-5p; hsa-let-7f-5p; hsa-let-7g-5p; hsa-let-7d-5p; hsa-miR-335-5p; hsa-miR-376c-3p; hsa-miR-7-5p
GO0097003	adipokinetic hormone receptor activity	over-represented	1.34e-05	0.000171	0.000171	1.18111	8	hsa-let-7b-5p; hsa-let-7i-5p; hsa-let-7e-5p; hsa-miR-98-5p; hsa-let-7a-5p; hsa-let-7f-5p; hsa-let-7g-5p; hsa-let-7d-5p
GO0140261	BCOR complex	over-represented	1.33e-05	0.000171	0.000171	0.331772	5	hsa-let-7b-5p; hsa-let-7a-5p; hsa-miR-191-5p; hsa-miR-320a-3p; hsa-let-7f-5p
GO0048663	neuron fate commitment	over-represented	1.36e-05	0.000173	0.000173	2.45511	11	hsa-let-7b-5p; hsa-let-7i-5p; hsa-miR-98-5p; hsa-let-7a-5p; hsa-miR-185-5p; hsa-let-7f-5p; hsa-let-7g-5p; hsa-let-7d-5p; hsa-miR-335-5p; hsa-miR-376c-3p; hsa-miR-7-5p
GO0071932	replication fork reversal	over-represented	1.36e-05	0.000173	0.000173	2.45511	11	hsa-let-7b-5p; hsa-let-7i-5p; hsa-let-7e-5p; hsa-miR-98-5p; hsa-let-7a-5p; hsa-miR-130b-3p; hsa-let-7f-5p; hsa-let-7g-5p; hsa-let-7d-5p; hsa-miR-335-5p; hsa-miR-7-5p
GO1903984	positive regulation of TRAIL-activated apoptotic signaling pathway	over-represented	1.36e-05	0.000173	0.000173	1.99063	10	hsa-miR-382-5p; hsa-miR-93-5p; hsa-let-7e-5p; hsa-miR-423-5p; hsa-miR-130b-3p; hsa-miR-505-5p; hsa-miR-320a-3p; hsa-miR-26a-5p; hsa-miR-30e-3p; hsa-miR-335-5p
GO0016078	tRNA catabolic process	over-represented	1.36e-05	0.000173	0.000173	1.99063	10	hsa-let-7b-5p; hsa-miR-382-5p; hsa-miR-93-5p; hsa-miR-98-5p; hsa-let-7a-5p; hsa-miR-130b-3p; hsa-miR-320a-3p; hsa-miR-26a-5p; hsa-let-7d-5p; hsa-miR-335-5p
GO0046887	positive regulation of hormone secretion	over-represented	1.36e-05	0.000173	0.000173	1.56596	9	hsa-let-7b-5p; hsa-let-7i-5p; hsa-let-7e-5p; hsa-miR-98-5p; hsa-let-7a-5p; hsa-miR-130b-3p; hsa-let-7f-5p; hsa-let-7g-5p; hsa-let-7d-5p
GO0006367	transcription initiation at RNA polymerase II promoter	over-represented	1.38e-05	0.000175	0.000175	10.6963	23	hsa-let-7b-5p; hsa-let-7i-5p; hsa-miR-93-5p; hsa-miR-877-5p; hsa-miR-139-3p; hsa-let-7e-5p; hsa-miR-425-3p; hsa-miR-98-5p; hsa-miR-423-5p; hsa-let-7a-5p; hsa-miR-1307-3p; hsa-miR-130b-3p; hsa-miR-30c-1-3p; hsa-miR-191-5p; hsa-miR-320a-3p; hsa-miR-185-5p; hsa-miR-324-5p; hsa-miR-26a-5p; hsa-let-7f-5p; hsa-let-7g-5p; hsa-let-7d-5p; hsa-miR-335-5p; hsa-miR-7-5p
GO0034618	arginine binding	over-represented	1.39e-05	0.000177	0.000177	4.07416	14	hsa-let-7b-5p; hsa-let-7i-5p; hsa-miR-93-5p; hsa-miR-877-5p; hsa-let-7e-5p; hsa-miR-98-5p; hsa-let-7a-5p; hsa-miR-130b-3p; hsa-miR-191-5p; hsa-miR-26a-5p; hsa-let-7f-5p; hsa-let-7g-5p; hsa-let-7d-5p; hsa-miR-335-5p
GO0046854	phosphatidylinositol phosphate biosynthetic process	over-represented	1.42e-05	0.000179	0.000179	10.7096	23	hsa-miR-432-5p; hsa-let-7b-5p; hsa-let-7i-5p; hsa-miR-93-5p; hsa-miR-877-5p; hsa-miR-342-5p; hsa-let-7e-5p; hsa-miR-98-5p; hsa-let-7a-5p; hsa-miR-1307-3p; hsa-miR-130b-3p; hsa-miR-30c-1-3p; hsa-miR-191-5p; hsa-miR-185-5p; hsa-miR-127-3p; hsa-miR-26a-5p; hsa-let-7f-5p; hsa-let-7g-5p; hsa-let-7d-5p; hsa-miR-411-5p; hsa-miR-30e-3p; hsa-miR-335-5p; hsa-miR-7-5p
GO0051482	positive regulation of cytosolic calcium ion concentration involved in phospholipase C-activating G protein-coupled signaling pathway	over-represented	1.41e-05	0.000179	0.000179	4.68462	15	hsa-let-7b-5p; hsa-let-7i-5p; hsa-miR-382-5p; hsa-miR-93-5p; hsa-let-7e-5p; hsa-miR-98-5p; hsa-let-7a-5p; hsa-miR-130b-3p; hsa-miR-30c-1-3p; hsa-miR-324-5p; hsa-let-7f-5p; hsa-let-7g-5p; hsa-let-7d-5p; hsa-miR-335-5p; hsa-miR-7-5p
GO0072542	protein phosphatase activator activity	over-represented	1.43e-05	0.00018	0.00018	5.99844	17	hsa-let-7b-5p; hsa-let-7i-5p; hsa-miR-382-5p; hsa-let-7e-5p; hsa-miR-98-5p; hsa-miR-423-5p; hsa-let-7a-5p; hsa-miR-130b-3p; hsa-miR-30c-1-3p; hsa-miR-320a-3p; hsa-miR-185-5p; hsa-miR-26a-5p; hsa-let-7f-5p; hsa-let-7g-5p; hsa-let-7d-5p; hsa-miR-335-5p; hsa-miR-7-5p
GO0051721	protein phosphatase 2A binding	over-represented	1.44e-05	0.000181	0.000181	9.84699	22	hsa-miR-432-5p; hsa-let-7b-5p; hsa-let-7i-5p; hsa-miR-93-5p; hsa-miR-339-3p; hsa-let-7e-5p; hsa-miR-98-5p; hsa-miR-423-5p; hsa-let-7a-5p; hsa-miR-1307-3p; hsa-miR-130b-3p; hsa-miR-505-5p; hsa-miR-320a-3p; hsa-miR-185-5p; hsa-miR-324-5p; hsa-miR-26a-5p; hsa-let-7f-5p; hsa-let-7g-5p; hsa-let-7d-5p; hsa-miR-30e-3p; hsa-miR-335-5p; hsa-miR-7-5p
GO0045165	cell fate commitment	over-represented	1.44e-05	0.000181	0.000181	9.01093	21	hsa-let-7b-5p; hsa-miR-93-5p; hsa-miR-342-5p; hsa-let-7e-5p; hsa-miR-425-3p; hsa-miR-98-5p; hsa-let-7a-5p; hsa-miR-1307-3p; hsa-miR-130b-3p; hsa-miR-30c-1-3p; hsa-miR-320a-3p; hsa-miR-185-5p; hsa-miR-324-5p; hsa-miR-127-3p; hsa-miR-26a-5p; hsa-let-7f-5p; hsa-let-7g-5p; hsa-miR-30e-3p; hsa-miR-335-5p; hsa-miR-376c-3p; hsa-miR-7-5p
GO0042754	negative regulation of circadian rhythm	over-represented	1.46e-05	0.000184	0.000184	3.51678	13	hsa-let-7b-5p; hsa-let-7i-5p; hsa-miR-93-5p; hsa-let-7e-5p; hsa-miR-425-3p; hsa-miR-98-5p; hsa-let-7a-5p; hsa-miR-130b-3p; hsa-miR-324-5p; hsa-miR-26a-5p; hsa-let-7f-5p; hsa-let-7g-5p; hsa-let-7d-5p
GO0033212	iron import into cell	over-represented	1.46e-05	0.000184	0.000184	1.57923	9	hsa-let-7b-5p; hsa-let-7i-5p; hsa-let-7e-5p; hsa-miR-98-5p; hsa-let-7a-5p; hsa-miR-30c-1-3p; hsa-let-7f-5p; hsa-let-7g-5p; hsa-let-7d-5p
GO0042593	glucose homeostasis	over-represented	1.48e-05	0.000185	0.000185	13.5894	26	hsa-miR-432-5p; hsa-let-7b-5p; hsa-let-7i-5p; hsa-miR-93-5p; hsa-miR-877-5p; hsa-miR-139-3p; hsa-let-7e-5p; hsa-miR-98-5p; hsa-miR-423-5p; hsa-let-7a-5p; hsa-miR-1307-3p; hsa-miR-629-5p; hsa-miR-130b-3p; hsa-miR-30c-1-3p; hsa-miR-191-5p; hsa-miR-320a-3p; hsa-miR-185-5p; hsa-miR-324-5p; hsa-miR-26a-5p; hsa-let-7f-5p; hsa-let-7g-5p; hsa-let-7d-5p; hsa-miR-411-5p; hsa-miR-30e-3p; hsa-miR-335-5p; hsa…
GO0060395	SMAD protein signal transduction	over-represented	1.47e-05	0.000185	0.000185	12.5941	25	hsa-let-7b-5p; hsa-let-7i-5p; hsa-miR-93-5p; hsa-miR-139-3p; hsa-miR-342-5p; hsa-let-7e-5p; hsa-miR-98-5p; hsa-miR-628-3p; hsa-miR-423-5p; hsa-let-7a-5p; hsa-miR-130b-3p; hsa-miR-30c-1-3p; hsa-miR-505-5p; hsa-miR-320a-3p; hsa-miR-185-5p; hsa-miR-324-5p; hsa-miR-127-3p; hsa-miR-26a-5p; hsa-let-7f-5p; hsa-let-7g-5p; hsa-let-7d-5p; hsa-miR-411-5p; hsa-miR-335-5p; hsa-miR-376c-3p; hsa-miR-7-5p
GO0031640	killing of cells of another organism	over-represented	1.5e-05	0.000188	0.000188	5.34817	16	hsa-let-7b-5p; hsa-let-7i-5p; hsa-miR-93-5p; hsa-miR-342-5p; hsa-let-7e-5p; hsa-miR-98-5p; hsa-miR-423-5p; hsa-let-7a-5p; hsa-miR-130b-3p; hsa-miR-505-5p; hsa-miR-320a-3p; hsa-let-7f-5p; hsa-let-7g-5p; hsa-let-7d-5p; hsa-miR-335-5p; hsa-miR-7-5p
GO1900272	negative regulation of long-term synaptic potentiation	over-represented	1.51e-05	0.000188	0.000188	4.1007	14	hsa-let-7b-5p; hsa-let-7i-5p; hsa-miR-93-5p; hsa-let-7e-5p; hsa-miR-98-5p; hsa-miR-423-5p; hsa-let-7a-5p; hsa-miR-130b-3p; hsa-miR-320a-3p; hsa-let-7f-5p; hsa-let-7g-5p; hsa-let-7d-5p; hsa-miR-335-5p; hsa-miR-7-5p
GO0045869	negative regulation of single stranded viral RNA replication via double stranded DNA intermediate	over-represented	1.52e-05	0.000189	0.000189	6.02498	17	hsa-let-7b-5p; hsa-let-7i-5p; hsa-miR-93-5p; hsa-let-7e-5p; hsa-miR-425-3p; hsa-miR-98-5p; hsa-miR-423-5p; hsa-let-7a-5p; hsa-miR-1307-3p; hsa-miR-30c-1-3p; hsa-miR-185-5p; hsa-miR-26a-5p; hsa-let-7f-5p; hsa-let-7g-5p; hsa-let-7d-5p; hsa-miR-30e-3p; hsa-miR-335-5p
GO0051537	2 iron, 2 sulfur cluster binding	over-represented	1.51e-05	0.000189	0.000189	4.71116	15	hsa-let-7b-5p; hsa-let-7i-5p; hsa-miR-93-5p; hsa-miR-342-5p; hsa-let-7e-5p; hsa-miR-98-5p; hsa-let-7a-5p; hsa-miR-1307-3p; hsa-miR-505-5p; hsa-miR-185-5p; hsa-let-7f-5p; hsa-let-7g-5p; hsa-let-7d-5p; hsa-miR-411-5p; hsa-miR-30e-3p
GO0044388	small protein activating enzyme binding	over-represented	1.51e-05	0.000189	0.000189	2.48165	11	hsa-let-7b-5p; hsa-let-7i-5p; hsa-let-7e-5p; hsa-miR-98-5p; hsa-let-7a-5p; hsa-miR-324-5p; hsa-miR-26a-5p; hsa-let-7f-5p; hsa-let-7g-5p; hsa-let-7d-5p; hsa-miR-30e-3p
GO0055075	potassium ion homeostasis	over-represented	1.53e-05	0.00019	0.00019	3.53005	13	hsa-let-7b-5p; hsa-let-7i-5p; hsa-miR-93-5p; hsa-let-7e-5p; hsa-miR-425-3p; hsa-miR-98-5p; hsa-let-7a-5p; hsa-miR-130b-3p; hsa-let-7f-5p; hsa-let-7g-5p; hsa-let-7d-5p; hsa-miR-335-5p; hsa-miR-7-5p
GO0039694	viral RNA genome replication	over-represented	1.53e-05	0.00019	0.00019	0.862607	7	hsa-let-7b-5p; hsa-miR-382-5p; hsa-miR-93-5p; hsa-let-7e-5p; hsa-miR-423-5p; hsa-miR-30c-1-3p; hsa-miR-320a-3p
GO0061158	3-UTR-mediated mRNA destabilization	over-represented	1.53e-05	0.000191	0.000191	7.47151	19	hsa-let-7b-5p; hsa-let-7i-5p; hsa-miR-382-5p; hsa-miR-93-5p; hsa-miR-877-5p; hsa-let-7e-5p; hsa-miR-98-5p; hsa-miR-423-5p; hsa-let-7a-5p; hsa-miR-130b-3p; hsa-miR-30c-1-3p; hsa-miR-320a-3p; hsa-miR-185-5p; hsa-miR-26a-5p; hsa-let-7f-5p; hsa-let-7g-5p; hsa-let-7d-5p; hsa-miR-30e-3p; hsa-miR-335-5p
GO0098982	GABA-ergic synapse	over-represented	1.54e-05	0.000191	0.000191	2.01717	10	hsa-miR-432-5p; hsa-let-7b-5p; hsa-let-7i-5p; hsa-let-7e-5p; hsa-miR-98-5p; hsa-let-7a-5p; hsa-let-7f-5p; hsa-let-7g-5p; hsa-let-7d-5p; hsa-miR-335-5p
GO0002768	immune response-regulating cell surface receptor signaling pathway	over-represented	1.54e-05	0.000191	0.000191	2.01717	10	hsa-let-7b-5p; hsa-let-7i-5p; hsa-let-7e-5p; hsa-miR-98-5p; hsa-let-7a-5p; hsa-let-7f-5p; hsa-let-7g-5p; hsa-let-7d-5p; hsa-miR-335-5p; hsa-miR-7-5p
GO0032465	regulation of cytokinesis	over-represented	1.56e-05	0.000194	0.000194	11.6784	24	hsa-miR-432-5p; hsa-let-7b-5p; hsa-let-7i-5p; hsa-miR-382-5p; hsa-miR-93-5p; hsa-miR-877-5p; hsa-miR-139-3p; hsa-let-7e-5p; hsa-miR-98-5p; hsa-miR-423-5p; hsa-let-7a-5p; hsa-miR-130b-3p; hsa-miR-30c-1-3p; hsa-miR-505-5p; hsa-miR-320a-3p; hsa-miR-185-5p; hsa-miR-324-5p; hsa-miR-26a-5p; hsa-let-7f-5p; hsa-let-7g-5p; hsa-let-7d-5p; hsa-miR-335-5p; hsa-miR-376c-3p; hsa-miR-7-5p
GO0045862	positive regulation of proteolysis	over-represented	1.57e-05	0.000194	0.000194	4.72443	15	hsa-miR-432-5p; hsa-let-7b-5p; hsa-miR-93-5p; hsa-miR-877-5p; hsa-let-7e-5p; hsa-miR-423-5p; hsa-let-7a-5p; hsa-miR-629-5p; hsa-miR-30c-1-3p; hsa-miR-505-5p; hsa-miR-320a-3p; hsa-miR-324-5p; hsa-miR-26a-5p; hsa-let-7f-5p; hsa-miR-7-5p
GO0006346	DNA methylation-dependent heterochromatin formation	over-represented	1.57e-05	0.000194	0.000194	1.59251	9	hsa-let-7b-5p; hsa-let-7i-5p; hsa-let-7e-5p; hsa-miR-98-5p; hsa-let-7a-5p; hsa-let-7f-5p; hsa-let-7g-5p; hsa-let-7d-5p; hsa-miR-7-5p
GO0110010	basolateral protein secretion	over-represented	1.57e-05	0.000194	0.000194	1.59251	9	hsa-let-7b-5p; hsa-let-7i-5p; hsa-miR-93-5p; hsa-let-7e-5p; hsa-miR-98-5p; hsa-let-7a-5p; hsa-let-7f-5p; hsa-let-7g-5p; hsa-let-7d-5p
GO0016540	protein autoprocessing	over-represented	1.59e-05	0.000197	0.000197	3.54333	13	hsa-let-7b-5p; hsa-let-7i-5p; hsa-miR-342-5p; hsa-let-7e-5p; hsa-miR-98-5p; hsa-let-7a-5p; hsa-miR-1307-3p; hsa-let-7f-5p; hsa-let-7g-5p; hsa-let-7d-5p; hsa-miR-411-5p; hsa-miR-30e-3p; hsa-miR-335-5p
GO0000281	mitotic cytokinesis	over-represented	1.61e-05	0.000198	0.000198	12.6472	25	hsa-miR-432-5p; hsa-let-7b-5p; hsa-let-7i-5p; hsa-miR-382-5p; hsa-miR-93-5p; hsa-miR-877-5p; hsa-miR-342-5p; hsa-let-7e-5p; hsa-miR-98-5p; hsa-let-7a-5p; hsa-miR-629-5p; hsa-miR-130b-3p; hsa-miR-505-5p; hsa-miR-320a-3p; hsa-miR-185-5p; hsa-miR-324-5p; hsa-miR-26a-5p; hsa-let-7f-5p; hsa-let-7g-5p; hsa-let-7d-5p; hsa-miR-411-5p; hsa-miR-30e-3p; hsa-miR-335-5p; hsa-miR-376c-3p; hsa-miR-7-5p
GO0000124	SAGA complex	over-represented	1.61e-05	0.000199	0.000199	6.05152	17	hsa-let-7b-5p; hsa-let-7i-5p; hsa-miR-93-5p; hsa-miR-139-3p; hsa-let-7e-5p; hsa-miR-98-5p; hsa-miR-423-5p; hsa-let-7a-5p; hsa-miR-1307-3p; hsa-miR-30c-1-3p; hsa-miR-320a-3p; hsa-miR-185-5p; hsa-let-7f-5p; hsa-let-7g-5p; hsa-let-7d-5p; hsa-miR-411-5p; hsa-miR-335-5p
GO0032481	positive regulation of type I interferon production	over-represented	1.62e-05	0.0002	0.0002	9.91335	22	hsa-let-7b-5p; hsa-let-7i-5p; hsa-miR-93-5p; hsa-miR-342-5p; hsa-let-7e-5p; hsa-miR-98-5p; hsa-miR-423-5p; hsa-let-7a-5p; hsa-miR-1307-3p; hsa-miR-130b-3p; hsa-miR-30c-1-3p; hsa-miR-505-5p; hsa-miR-320a-3p; hsa-miR-185-5p; hsa-miR-26a-5p; hsa-let-7f-5p; hsa-let-7g-5p; hsa-let-7d-5p; hsa-miR-411-5p; hsa-miR-335-5p; hsa-miR-376c-3p; hsa-miR-7-5p
GO0006754	ATP biosynthetic process	over-represented	1.62e-05	0.0002	0.0002	4.12724	14	hsa-let-7b-5p; hsa-miR-93-5p; hsa-miR-877-5p; hsa-miR-139-3p; hsa-miR-339-3p; hsa-miR-98-5p; hsa-miR-423-5p; hsa-miR-505-5p; hsa-miR-320a-3p; hsa-miR-185-5p; hsa-miR-324-5p; hsa-miR-26a-5p; hsa-let-7f-5p; hsa-miR-335-5p
GO0045116	protein neddylation	over-represented	1.62e-05	0.0002	0.0002	4.12724	14	hsa-let-7b-5p; hsa-let-7i-5p; hsa-miR-382-5p; hsa-miR-93-5p; hsa-miR-342-5p; hsa-miR-423-5p; hsa-miR-629-5p; hsa-miR-130b-3p; hsa-miR-191-5p; hsa-miR-185-5p; hsa-miR-324-5p; hsa-let-7f-5p; hsa-miR-30e-3p; hsa-miR-335-5p
GO0010621	negative regulation of transcription by transcription factor localization	over-represented	1.63e-05	0.0002	0.0002	2.03044	10	hsa-let-7b-5p; hsa-let-7i-5p; hsa-let-7e-5p; hsa-miR-98-5p; hsa-let-7a-5p; hsa-miR-130b-3p; hsa-let-7f-5p; hsa-let-7g-5p; hsa-let-7d-5p; hsa-miR-30e-3p
GO0035988	chondrocyte proliferation	over-represented	1.66e-05	0.000203	0.000203	3.5566	13	hsa-let-7b-5p; hsa-let-7i-5p; hsa-let-7e-5p; hsa-miR-98-5p; hsa-let-7a-5p; hsa-miR-185-5p; hsa-miR-324-5p; hsa-miR-26a-5p; hsa-let-7f-5p; hsa-let-7g-5p; hsa-let-7d-5p; hsa-miR-411-5p; hsa-miR-30e-3p
GO0005899	insulin receptor complex	over-represented	1.66e-05	0.000203	0.000203	3.5566	13	hsa-let-7b-5p; hsa-let-7i-5p; hsa-let-7e-5p; hsa-miR-98-5p; hsa-let-7a-5p; hsa-miR-320a-3p; hsa-miR-185-5p; hsa-let-7f-5p; hsa-let-7g-5p; hsa-let-7d-5p; hsa-miR-335-5p; hsa-miR-376c-3p; hsa-miR-7-5p
GO0000403	Y-form DNA binding	over-represented	1.68e-05	0.000205	0.000205	1.60578	9	hsa-let-7b-5p; hsa-let-7i-5p; hsa-let-7e-5p; hsa-miR-98-5p; hsa-miR-423-5p; hsa-let-7a-5p; hsa-let-7f-5p; hsa-let-7g-5p; hsa-let-7d-5p
GO0030127	COPII vesicle coat	over-represented	1.69e-05	0.000208	0.000208	6.78142	18	hsa-let-7b-5p; hsa-let-7i-5p; hsa-miR-382-5p; hsa-miR-93-5p; hsa-miR-877-5p; hsa-let-7e-5p; hsa-miR-98-5p; hsa-miR-423-5p; hsa-let-7a-5p; hsa-miR-130b-3p; hsa-miR-30c-1-3p; hsa-miR-320a-3p; hsa-miR-127-3p; hsa-miR-26a-5p; hsa-let-7f-5p; hsa-let-7g-5p; hsa-let-7d-5p; hsa-miR-335-5p
GO0018277	protein deamination	over-represented	1.7e-05	0.000208	0.000208	0.172521	4	hsa-miR-93-5p; hsa-miR-127-3p; hsa-miR-335-5p; hsa-miR-7-5p
GO0050731	positive regulation of peptidyl-tyrosine phosphorylation	over-represented	1.71e-05	0.000209	0.000209	13.6823	26	hsa-miR-432-5p; hsa-let-7b-5p; hsa-let-7i-5p; hsa-miR-382-5p; hsa-miR-93-5p; hsa-miR-877-5p; hsa-miR-342-5p; hsa-miR-339-3p; hsa-let-7e-5p; hsa-miR-425-3p; hsa-miR-98-5p; hsa-miR-423-5p; hsa-let-7a-5p; hsa-miR-1307-3p; hsa-miR-130b-3p; hsa-miR-30c-1-3p; hsa-miR-505-5p; hsa-miR-320a-3p; hsa-miR-185-5p; hsa-miR-324-5p; hsa-miR-26a-5p; hsa-let-7f-5p; hsa-let-7g-5p; hsa-let-7d-5p; hsa-miR-30e-3p; hsa…
GO1905461	positive regulation of vascular associated smooth muscle cell apoptotic process	over-represented	1.71e-05	0.000209	0.000209	6.07806	17	hsa-let-7b-5p; hsa-let-7i-5p; hsa-miR-93-5p; hsa-miR-139-3p; hsa-let-7e-5p; hsa-miR-98-5p; hsa-miR-423-5p; hsa-let-7a-5p; hsa-miR-130b-3p; hsa-miR-30c-1-3p; hsa-miR-320a-3p; hsa-miR-185-5p; hsa-let-7f-5p; hsa-let-7g-5p; hsa-let-7d-5p; hsa-miR-335-5p; hsa-miR-7-5p
GO0006605	protein targeting	over-represented	1.71e-05	0.000209	0.000209	6.07806	17	hsa-let-7b-5p; hsa-let-7i-5p; hsa-miR-93-5p; hsa-miR-139-3p; hsa-let-7e-5p; hsa-miR-98-5p; hsa-let-7a-5p; hsa-miR-30c-1-3p; hsa-miR-505-5p; hsa-miR-185-5p; hsa-miR-26a-5p; hsa-let-7f-5p; hsa-let-7g-5p; hsa-let-7d-5p; hsa-miR-411-5p; hsa-miR-335-5p; hsa-miR-7-5p
GO0016050	vesicle organization	over-represented	1.71e-05	0.000209	0.000209	6.07806	17	hsa-let-7b-5p; hsa-let-7i-5p; hsa-miR-382-5p; hsa-miR-93-5p; hsa-miR-877-5p; hsa-let-7e-5p; hsa-miR-98-5p; hsa-miR-423-5p; hsa-let-7a-5p; hsa-miR-130b-3p; hsa-miR-30c-1-3p; hsa-let-7f-5p; hsa-let-7g-5p; hsa-let-7d-5p; hsa-miR-335-5p; hsa-miR-376c-3p; hsa-miR-7-5p
GO0001516	prostaglandin biosynthetic process	over-represented	1.73e-05	0.00021	0.00021	3.56987	13	hsa-let-7b-5p; hsa-let-7i-5p; hsa-miR-93-5p; hsa-let-7e-5p; hsa-miR-98-5p; hsa-let-7a-5p; hsa-miR-130b-3p; hsa-miR-320a-3p; hsa-miR-26a-5p; hsa-let-7f-5p; hsa-let-7g-5p; hsa-let-7d-5p; hsa-miR-335-5p
GO0006796	phosphate-containing compound metabolic process	over-represented	1.73e-05	0.00021	0.00021	3.02576	12	hsa-let-7b-5p; hsa-let-7i-5p; hsa-miR-93-5p; hsa-let-7e-5p; hsa-miR-98-5p; hsa-let-7a-5p; hsa-miR-629-5p; hsa-miR-185-5p; hsa-let-7f-5p; hsa-let-7g-5p; hsa-let-7d-5p; hsa-miR-335-5p
GO0048538	thymus development	over-represented	1.73e-05	0.00021	0.00021	3.02576	12	hsa-let-7b-5p; hsa-miR-139-3p; hsa-miR-98-5p; hsa-miR-629-5p; hsa-miR-505-5p; hsa-miR-185-5p; hsa-let-7f-5p; hsa-let-7g-5p; hsa-let-7d-5p; hsa-miR-335-5p; hsa-miR-376c-3p; hsa-miR-7-5p
GO0003104	positive regulation of glomerular filtration	over-represented	1.73e-05	0.00021	0.00021	2.04372	10	hsa-let-7b-5p; hsa-let-7i-5p; hsa-miR-93-5p; hsa-let-7e-5p; hsa-miR-98-5p; hsa-let-7a-5p; hsa-miR-130b-3p; hsa-let-7f-5p; hsa-let-7g-5p; hsa-let-7d-5p
GO0007007	inner mitochondrial membrane organization	over-represented	1.75e-05	0.000212	0.000212	4.15379	14	hsa-let-7b-5p; hsa-let-7i-5p; hsa-let-7e-5p; hsa-miR-98-5p; hsa-miR-423-5p; hsa-let-7a-5p; hsa-miR-30c-1-3p; hsa-miR-320a-3p; hsa-miR-324-5p; hsa-let-7f-5p; hsa-let-7g-5p; hsa-let-7d-5p; hsa-miR-335-5p; hsa-miR-7-5p
GO0046512	sphingosine biosynthetic process	over-represented	1.75e-05	0.000212	0.000212	4.15379	14	hsa-let-7b-5p; hsa-let-7i-5p; hsa-miR-93-5p; hsa-let-7e-5p; hsa-miR-98-5p; hsa-let-7a-5p; hsa-miR-30c-1-3p; hsa-miR-191-5p; hsa-miR-320a-3p; hsa-let-7f-5p; hsa-let-7g-5p; hsa-let-7d-5p; hsa-miR-335-5p; hsa-miR-7-5p
GO0050770	regulation of axonogenesis	over-represented	1.77e-05	0.000213	0.000213	5.41452	16	hsa-let-7b-5p; hsa-let-7i-5p; hsa-miR-93-5p; hsa-let-7e-5p; hsa-miR-98-5p; hsa-miR-423-5p; hsa-let-7a-5p; hsa-miR-130b-3p; hsa-miR-320a-3p; hsa-miR-26a-5p; hsa-let-7f-5p; hsa-let-7g-5p; hsa-let-7d-5p; hsa-miR-411-5p; hsa-miR-335-5p; hsa-miR-7-5p
GO0008474	palmitoyl-protein hydrolase activity	over-represented	1.77e-05	0.000213	0.000213	2.52147	11	hsa-let-7b-5p; hsa-let-7i-5p; hsa-let-7e-5p; hsa-miR-98-5p; hsa-let-7a-5p; hsa-miR-320a-3p; hsa-let-7f-5p; hsa-let-7g-5p; hsa-let-7d-5p; hsa-miR-411-5p; hsa-miR-7-5p
GO0043517	positive regulation of DNA damage response, signal transduction by p53 class mediator	over-represented	1.8e-05	0.000217	0.000217	4.77752	15	hsa-miR-432-5p; hsa-let-7b-5p; hsa-let-7i-5p; hsa-miR-93-5p; hsa-let-7e-5p; hsa-miR-98-5p; hsa-let-7a-5p; hsa-miR-130b-3p; hsa-miR-185-5p; hsa-miR-26a-5p; hsa-let-7f-5p; hsa-let-7g-5p; hsa-let-7d-5p; hsa-miR-335-5p; hsa-miR-376c-3p
GO0090161	Golgi ribbon formation	over-represented	1.8e-05	0.000217	0.000217	3.58314	13	hsa-let-7b-5p; hsa-let-7i-5p; hsa-miR-93-5p; hsa-let-7e-5p; hsa-miR-98-5p; hsa-let-7a-5p; hsa-miR-1307-3p; hsa-miR-30c-1-3p; hsa-miR-320a-3p; hsa-let-7f-5p; hsa-let-7g-5p; hsa-let-7d-5p; hsa-miR-335-5p
GO0060038	cardiac muscle cell proliferation	over-represented	1.79e-05	0.000217	0.000217	1.61905	9	hsa-let-7b-5p; hsa-let-7i-5p; hsa-let-7e-5p; hsa-miR-98-5p; hsa-let-7a-5p; hsa-let-7f-5p; hsa-let-7g-5p; hsa-let-7d-5p; hsa-miR-335-5p
GO0030512	negative regulation of transforming growth factor beta receptor signaling pathway	over-represented	1.83e-05	0.00022	0.00022	17.0398	29	hsa-miR-432-5p; hsa-let-7b-5p; hsa-let-7i-5p; hsa-miR-382-5p; hsa-miR-93-5p; hsa-miR-877-5p; hsa-miR-139-3p; hsa-miR-342-5p; hsa-let-7e-5p; hsa-miR-98-5p; hsa-miR-628-3p; hsa-miR-423-5p; hsa-let-7a-5p; hsa-miR-629-5p; hsa-miR-130b-3p; hsa-miR-30c-1-3p; hsa-miR-505-5p; hsa-miR-320a-3p; hsa-miR-185-5p; hsa-miR-324-5p; hsa-miR-127-3p; hsa-miR-26a-5p; hsa-let-7f-5p; hsa-let-7g-5p; hsa-let-7d-5p; hsa-…
GO0043014	alpha-tubulin binding	over-represented	1.82e-05	0.00022	0.00022	9.9797	22	hsa-miR-432-5p; hsa-let-7b-5p; hsa-let-7i-5p; hsa-miR-382-5p; hsa-miR-93-5p; hsa-miR-139-3p; hsa-let-7e-5p; hsa-miR-98-5p; hsa-miR-423-5p; hsa-let-7a-5p; hsa-miR-130b-3p; hsa-miR-30c-1-3p; hsa-miR-185-5p; hsa-miR-324-5p; hsa-miR-26a-5p; hsa-let-7f-5p; hsa-let-7g-5p; hsa-let-7d-5p; hsa-miR-411-5p; hsa-miR-335-5p; hsa-miR-376c-3p; hsa-miR-7-5p
GO0030050	vesicle transport along actin filament	over-represented	1.85e-05	0.000222	0.000222	6.82123	18	hsa-let-7b-5p; hsa-let-7i-5p; hsa-miR-93-5p; hsa-miR-877-5p; hsa-let-7e-5p; hsa-miR-98-5p; hsa-let-7a-5p; hsa-miR-1307-3p; hsa-miR-130b-3p; hsa-miR-320a-3p; hsa-miR-185-5p; hsa-miR-324-5p; hsa-miR-26a-5p; hsa-let-7f-5p; hsa-let-7g-5p; hsa-let-7d-5p; hsa-miR-335-5p; hsa-miR-376c-3p
GO0070932	histone H3 deacetylation	over-represented	1.86e-05	0.000223	0.000223	2.53474	11	hsa-let-7b-5p; hsa-let-7i-5p; hsa-miR-93-5p; hsa-let-7e-5p; hsa-miR-98-5p; hsa-let-7a-5p; hsa-miR-320a-3p; hsa-let-7f-5p; hsa-let-7g-5p; hsa-let-7d-5p; hsa-miR-335-5p
GO0016071	mRNA metabolic process	over-represented	1.86e-05	0.000223	0.000223	1.23419	8	hsa-let-7b-5p; hsa-miR-93-5p; hsa-let-7e-5p; hsa-let-7a-5p; hsa-miR-320a-3p; hsa-miR-324-5p; hsa-let-7f-5p; hsa-miR-335-5p
GO0002581	negative regulation of antigen processing and presentation of peptide or polysaccharide antigen via MHC class II	over-represented	1.86e-05	0.000223	0.000223	1.23419	8	hsa-let-7b-5p; hsa-let-7i-5p; hsa-let-7e-5p; hsa-miR-98-5p; hsa-let-7a-5p; hsa-let-7f-5p; hsa-let-7g-5p; hsa-let-7d-5p
GO0007626	locomotory behavior	over-represented	1.87e-05	0.000224	0.000224	4.79079	15	hsa-let-7b-5p; hsa-let-7i-5p; hsa-miR-382-5p; hsa-miR-93-5p; hsa-let-7e-5p; hsa-miR-98-5p; hsa-let-7a-5p; hsa-miR-130b-3p; hsa-miR-30c-1-3p; hsa-miR-320a-3p; hsa-miR-26a-5p; hsa-let-7f-5p; hsa-let-7g-5p; hsa-let-7d-5p; hsa-miR-335-5p
GO0035457	cellular response to interferon-alpha	over-represented	1.87e-05	0.000224	0.000224	3.59641	13	hsa-let-7b-5p; hsa-let-7i-5p; hsa-miR-93-5p; hsa-let-7e-5p; hsa-miR-98-5p; hsa-let-7a-5p; hsa-miR-130b-3p; hsa-miR-26a-5p; hsa-let-7f-5p; hsa-let-7g-5p; hsa-let-7d-5p; hsa-miR-411-5p; hsa-miR-30e-3p
GO1903898	negative regulation of PERK-mediated unfolded protein response	over-represented	1.87e-05	0.000224	0.000224	3.59641	13	hsa-let-7b-5p; hsa-let-7i-5p; hsa-miR-93-5p; hsa-let-7e-5p; hsa-miR-98-5p; hsa-let-7a-5p; hsa-miR-130b-3p; hsa-miR-505-5p; hsa-miR-26a-5p; hsa-let-7f-5p; hsa-let-7g-5p; hsa-let-7d-5p; hsa-miR-335-5p
GO0061575	cyclin-dependent protein serinethreonine kinase activator activity	over-represented	1.89e-05	0.000225	0.000225	9.15691	21	hsa-let-7b-5p; hsa-let-7i-5p; hsa-miR-382-5p; hsa-miR-93-5p; hsa-miR-877-5p; hsa-miR-342-5p; hsa-let-7e-5p; hsa-miR-98-5p; hsa-miR-423-5p; hsa-let-7a-5p; hsa-miR-130b-3p; hsa-miR-191-5p; hsa-miR-320a-3p; hsa-miR-185-5p; hsa-miR-324-5p; hsa-miR-26a-5p; hsa-let-7f-5p; hsa-let-7g-5p; hsa-let-7d-5p; hsa-miR-335-5p; hsa-miR-7-5p
GO0043137	DNA replication, removal of RNA primer	over-represented	1.92e-05	0.000229	0.000229	1.63232	9	hsa-let-7b-5p; hsa-let-7i-5p; hsa-miR-93-5p; hsa-let-7e-5p; hsa-miR-98-5p; hsa-let-7a-5p; hsa-let-7f-5p; hsa-let-7g-5p; hsa-let-7d-5p
GO0007098	centrosome cycle	over-represented	1.95e-05	0.000232	0.000232	10.8954	23	hsa-miR-432-5p; hsa-let-7b-5p; hsa-let-7i-5p; hsa-miR-382-5p; hsa-miR-93-5p; hsa-miR-877-5p; hsa-miR-342-5p; hsa-let-7e-5p; hsa-miR-98-5p; hsa-let-7a-5p; hsa-miR-1307-3p; hsa-miR-130b-3p; hsa-miR-30c-1-3p; hsa-miR-505-5p; hsa-miR-320a-3p; hsa-miR-26a-5p; hsa-let-7f-5p; hsa-let-7g-5p; hsa-let-7d-5p; hsa-miR-30e-3p; hsa-miR-335-5p; hsa-miR-376c-3p; hsa-miR-7-5p
GO0034237	protein kinase A regulatory subunit binding	over-represented	1.94e-05	0.000232	0.000232	5.45433	16	hsa-let-7b-5p; hsa-let-7i-5p; hsa-miR-382-5p; hsa-miR-877-5p; hsa-let-7e-5p; hsa-miR-98-5p; hsa-miR-423-5p; hsa-let-7a-5p; hsa-miR-1307-3p; hsa-miR-505-5p; hsa-let-7f-5p; hsa-let-7g-5p; hsa-let-7d-5p; hsa-miR-411-5p; hsa-miR-335-5p; hsa-miR-7-5p
GO0016446	somatic hypermutation of immunoglobulin genes	over-represented	1.95e-05	0.000232	0.000232	3.60968	13	hsa-let-7b-5p; hsa-let-7i-5p; hsa-miR-93-5p; hsa-let-7e-5p; hsa-miR-98-5p; hsa-miR-423-5p; hsa-let-7a-5p; hsa-miR-1307-3p; hsa-miR-324-5p; hsa-miR-26a-5p; hsa-let-7f-5p; hsa-let-7g-5p; hsa-let-7d-5p
GO0036002	pre-mRNA binding	over-represented	1.98e-05	0.000235	0.000235	8.37393	20	hsa-let-7b-5p; hsa-let-7i-5p; hsa-miR-93-5p; hsa-miR-877-5p; hsa-let-7e-5p; hsa-miR-98-5p; hsa-miR-628-3p; hsa-let-7a-5p; hsa-miR-130b-3p; hsa-miR-30c-1-3p; hsa-miR-185-5p; hsa-miR-324-5p; hsa-miR-26a-5p; hsa-let-7f-5p; hsa-let-7g-5p; hsa-let-7d-5p; hsa-miR-411-5p; hsa-miR-30e-3p; hsa-miR-335-5p; hsa-miR-7-5p
GO0035580	specific granule lumen	over-represented	1.98e-05	0.000235	0.000235	8.37393	20	hsa-let-7b-5p; hsa-let-7i-5p; hsa-miR-93-5p; hsa-miR-139-3p; hsa-miR-339-3p; hsa-let-7e-5p; hsa-miR-98-5p; hsa-let-7a-5p; hsa-miR-1307-3p; hsa-miR-130b-3p; hsa-miR-30c-1-3p; hsa-miR-320a-3p; hsa-miR-185-5p; hsa-miR-26a-5p; hsa-let-7f-5p; hsa-let-7g-5p; hsa-let-7d-5p; hsa-miR-411-5p; hsa-miR-335-5p; hsa-miR-7-5p
GO0015186	L-glutamine transmembrane transporter activity	over-represented	1.99e-05	0.000235	0.000235	6.14442	17	hsa-let-7b-5p; hsa-let-7i-5p; hsa-miR-93-5p; hsa-let-7e-5p; hsa-miR-98-5p; hsa-let-7a-5p; hsa-miR-1307-3p; hsa-miR-130b-3p; hsa-miR-30c-1-3p; hsa-miR-320a-3p; hsa-miR-185-5p; hsa-miR-26a-5p; hsa-let-7f-5p; hsa-let-7g-5p; hsa-let-7d-5p; hsa-miR-411-5p; hsa-miR-335-5p
GO0006868	glutamine transport	over-represented	1.99e-05	0.000235	0.000235	6.14442	17	hsa-let-7b-5p; hsa-let-7i-5p; hsa-miR-93-5p; hsa-let-7e-5p; hsa-miR-98-5p; hsa-let-7a-5p; hsa-miR-1307-3p; hsa-miR-130b-3p; hsa-miR-30c-1-3p; hsa-miR-320a-3p; hsa-miR-185-5p; hsa-miR-26a-5p; hsa-let-7f-5p; hsa-let-7g-5p; hsa-let-7d-5p; hsa-miR-411-5p; hsa-miR-335-5p
GO0140360	cyclic-GMP-AMP transmembrane transporter activity	over-represented	1.99e-05	0.000235	0.000235	0.358314	5	hsa-let-7b-5p; hsa-miR-93-5p; hsa-let-7e-5p; hsa-miR-191-5p; hsa-miR-335-5p
GO0035605	peptidyl-cysteine S-nitrosylase activity	over-represented	1.99e-05	0.000235	0.000235	0.358314	5	hsa-let-7b-5p; hsa-miR-93-5p; hsa-miR-342-5p; hsa-miR-423-5p; hsa-miR-320a-3p
GO0038164	thrombopoietin receptor activity	over-represented	1.99e-05	0.000235	0.000235	0.358314	5	hsa-let-7e-5p; hsa-miR-98-5p; hsa-let-7a-5p; hsa-let-7f-5p; hsa-let-7d-5p
GO0006268	DNA unwinding involved in DNA replication	over-represented	2.01e-05	0.000236	0.000236	7.60422	19	hsa-let-7b-5p; hsa-let-7i-5p; hsa-miR-93-5p; hsa-miR-877-5p; hsa-miR-342-5p; hsa-let-7e-5p; hsa-miR-98-5p; hsa-miR-628-3p; hsa-miR-423-5p; hsa-let-7a-5p; hsa-miR-30c-1-3p; hsa-miR-320a-3p; hsa-miR-185-5p; hsa-miR-26a-5p; hsa-let-7f-5p; hsa-let-7g-5p; hsa-let-7d-5p; hsa-miR-335-5p; hsa-miR-7-5p
GO0044297	cell body	over-represented	2.01e-05	0.000236	0.000236	7.60422	19	hsa-miR-432-5p; hsa-let-7b-5p; hsa-let-7i-5p; hsa-miR-877-5p; hsa-let-7e-5p; hsa-miR-98-5p; hsa-miR-423-5p; hsa-let-7a-5p; hsa-miR-130b-3p; hsa-miR-30c-1-3p; hsa-miR-320a-3p; hsa-miR-185-5p; hsa-miR-324-5p; hsa-let-7f-5p; hsa-let-7g-5p; hsa-let-7d-5p; hsa-miR-30e-3p; hsa-miR-335-5p; hsa-miR-7-5p
GO0034333	adherens junction assembly	over-represented	2.01e-05	0.000236	0.000236	5.4676	16	hsa-let-7b-5p; hsa-let-7i-5p; hsa-miR-93-5p; hsa-let-7e-5p; hsa-miR-425-3p; hsa-miR-98-5p; hsa-let-7a-5p; hsa-miR-1307-3p; hsa-miR-30c-1-3p; hsa-miR-320a-3p; hsa-miR-185-5p; hsa-miR-324-5p; hsa-miR-26a-5p; hsa-let-7f-5p; hsa-let-7g-5p; hsa-let-7d-5p
GO0051575	5-deoxyribose-5-phosphate lyase activity	over-represented	2e-05	0.000236	0.000236	4.81733	15	hsa-let-7b-5p; hsa-let-7i-5p; hsa-miR-93-5p; hsa-let-7e-5p; hsa-miR-98-5p; hsa-miR-423-5p; hsa-let-7a-5p; hsa-miR-1307-3p; hsa-miR-185-5p; hsa-miR-26a-5p; hsa-let-7f-5p; hsa-let-7g-5p; hsa-let-7d-5p; hsa-miR-30e-3p; hsa-miR-7-5p
GO2000811	negative regulation of anoikis	over-represented	2e-05	0.000236	0.000236	4.81733	15	hsa-miR-93-5p; hsa-miR-339-3p; hsa-let-7e-5p; hsa-miR-98-5p; hsa-miR-423-5p; hsa-let-7a-5p; hsa-miR-130b-3p; hsa-miR-30c-1-3p; hsa-miR-191-5p; hsa-miR-320a-3p; hsa-miR-26a-5p; hsa-miR-30e-3p; hsa-miR-335-5p; hsa-miR-376c-3p; hsa-miR-7-5p
GO0070052	collagen V binding	over-represented	2.02e-05	0.000237	0.000237	1.24746	8	hsa-let-7b-5p; hsa-let-7i-5p; hsa-let-7e-5p; hsa-miR-98-5p; hsa-let-7a-5p; hsa-let-7f-5p; hsa-let-7g-5p; hsa-let-7d-5p
GO0043523	regulation of neuron apoptotic process	over-represented	2.03e-05	0.000239	0.000239	3.62295	13	hsa-let-7b-5p; hsa-let-7i-5p; hsa-miR-93-5p; hsa-miR-877-5p; hsa-miR-139-3p; hsa-miR-98-5p; hsa-miR-130b-3p; hsa-miR-30c-1-3p; hsa-miR-185-5p; hsa-miR-324-5p; hsa-miR-411-5p; hsa-miR-335-5p; hsa-miR-7-5p
GO0001664	G protein-coupled receptor binding	over-represented	2.05e-05	0.000241	0.000241	10.0461	22	hsa-let-7b-5p; hsa-let-7i-5p; hsa-miR-93-5p; hsa-miR-877-5p; hsa-let-7e-5p; hsa-miR-425-3p; hsa-miR-98-5p; hsa-miR-423-5p; hsa-let-7a-5p; hsa-miR-130b-3p; hsa-miR-30c-1-3p; hsa-miR-320a-3p; hsa-miR-324-5p; hsa-miR-127-3p; hsa-miR-26a-5p; hsa-let-7f-5p; hsa-let-7g-5p; hsa-let-7d-5p; hsa-miR-411-5p; hsa-miR-30e-3p; hsa-miR-335-5p; hsa-miR-7-5p
GO0007276	gamete generation	over-represented	2.05e-05	0.000241	0.000241	2.56128	11	hsa-let-7b-5p; hsa-let-7i-5p; hsa-let-7e-5p; hsa-miR-98-5p; hsa-let-7a-5p; hsa-miR-30c-1-3p; hsa-miR-505-5p; hsa-miR-26a-5p; hsa-let-7f-5p; hsa-let-7g-5p; hsa-let-7d-5p
GO0051209	release of sequestered calcium ion into cytosol	over-represented	2.07e-05	0.000242	0.000242	6.87432	18	hsa-let-7b-5p; hsa-let-7i-5p; hsa-miR-93-5p; hsa-miR-342-5p; hsa-let-7e-5p; hsa-miR-425-3p; hsa-miR-98-5p; hsa-miR-423-5p; hsa-let-7a-5p; hsa-miR-130b-3p; hsa-miR-30c-1-3p; hsa-miR-185-5p; hsa-miR-324-5p; hsa-let-7f-5p; hsa-let-7g-5p; hsa-let-7d-5p; hsa-miR-335-5p; hsa-miR-7-5p
GO0071277	cellular response to calcium ion	over-represented	2.1e-05	0.000244	0.000244	10.0593	22	hsa-let-7b-5p; hsa-let-7i-5p; hsa-miR-382-5p; hsa-miR-93-5p; hsa-miR-139-3p; hsa-miR-342-5p; hsa-let-7e-5p; hsa-miR-425-3p; hsa-miR-98-5p; hsa-let-7a-5p; hsa-miR-130b-3p; hsa-miR-191-5p; hsa-miR-320a-3p; hsa-miR-185-5p; hsa-miR-324-5p; hsa-miR-26a-5p; hsa-let-7f-5p; hsa-let-7g-5p; hsa-let-7d-5p; hsa-miR-30e-3p; hsa-miR-335-5p; hsa-miR-7-5p
GO0001825	blastocyst formation	over-represented	2.1e-05	0.000244	0.000244	0.0663544	3	hsa-let-7b-5p; hsa-miR-98-5p; hsa-miR-7-5p
GO0009440	cyanate catabolic process	over-represented	2.1e-05	0.000244	0.000244	0.0663544	3	hsa-let-7b-5p; hsa-miR-191-5p; hsa-let-7d-5p
GO1901725	regulation of histone deacetylase activity	over-represented	2.1e-05	0.000244	0.000244	0.0663544	3	hsa-let-7a-5p; hsa-miR-185-5p; hsa-miR-7-5p
GO1901897	regulation of relaxation of cardiac muscle	over-represented	2.1e-05	0.000244	0.000244	0.0663544	3	hsa-let-7a-5p; hsa-miR-185-5p; hsa-miR-7-5p
GO0014732	skeletal muscle atrophy	over-represented	2.1e-05	0.000244	0.000244	0.0663544	3	hsa-miR-629-5p; hsa-miR-26a-5p; hsa-miR-7-5p
GO0014866	skeletal myofibril assembly	over-represented	2.1e-05	0.000244	0.000244	0.0663544	3	hsa-miR-629-5p; hsa-miR-26a-5p; hsa-miR-7-5p
GO1902894	negative regulation of miRNA transcription	over-represented	2.12e-05	0.000245	0.000245	7.63076	19	hsa-let-7b-5p; hsa-let-7i-5p; hsa-miR-93-5p; hsa-miR-877-5p; hsa-let-7e-5p; hsa-miR-98-5p; hsa-let-7a-5p; hsa-miR-130b-3p; hsa-miR-30c-1-3p; hsa-miR-320a-3p; hsa-miR-185-5p; hsa-miR-324-5p; hsa-miR-26a-5p; hsa-let-7f-5p; hsa-let-7g-5p; hsa-let-7d-5p; hsa-miR-30e-3p; hsa-miR-335-5p; hsa-miR-7-5p
GO0010759	positive regulation of macrophage chemotaxis	over-represented	2.11e-05	0.000245	0.000245	6.17096	17	hsa-let-7b-5p; hsa-let-7i-5p; hsa-miR-93-5p; hsa-miR-339-3p; hsa-let-7e-5p; hsa-miR-98-5p; hsa-let-7a-5p; hsa-miR-1307-3p; hsa-miR-130b-3p; hsa-miR-320a-3p; hsa-miR-185-5p; hsa-miR-26a-5p; hsa-let-7f-5p; hsa-let-7g-5p; hsa-let-7d-5p; hsa-miR-335-5p; hsa-miR-7-5p
GO0031681	G-protein beta-subunit binding	over-represented	2.11e-05	0.000245	0.000245	4.22014	14	hsa-let-7b-5p; hsa-let-7i-5p; hsa-miR-93-5p; hsa-miR-139-3p; hsa-let-7e-5p; hsa-miR-98-5p; hsa-miR-423-5p; hsa-let-7a-5p; hsa-miR-130b-3p; hsa-miR-30c-1-3p; hsa-let-7f-5p; hsa-let-7g-5p; hsa-let-7d-5p; hsa-miR-335-5p
GO0008286	insulin receptor signaling pathway	over-represented	2.13e-05	0.000246	0.000246	10.9485	23	hsa-miR-432-5p; hsa-let-7b-5p; hsa-let-7i-5p; hsa-miR-93-5p; hsa-miR-877-5p; hsa-miR-139-3p; hsa-miR-339-3p; hsa-let-7e-5p; hsa-miR-98-5p; hsa-let-7a-5p; hsa-miR-130b-3p; hsa-miR-191-5p; hsa-miR-320a-3p; hsa-miR-185-5p; hsa-miR-324-5p; hsa-miR-26a-5p; hsa-let-7f-5p; hsa-let-7g-5p; hsa-let-7d-5p; hsa-miR-411-5p; hsa-miR-335-5p; hsa-miR-376c-3p; hsa-miR-7-5p
GO0003841	1-acylglycerol-3-phosphate O-acyltransferase activity	over-represented	2.13e-05	0.000246	0.000246	6.88759	18	hsa-let-7b-5p; hsa-let-7i-5p; hsa-miR-93-5p; hsa-let-7e-5p; hsa-miR-98-5p; hsa-miR-423-5p; hsa-let-7a-5p; hsa-miR-130b-3p; hsa-miR-30c-1-3p; hsa-miR-185-5p; hsa-miR-26a-5p; hsa-let-7f-5p; hsa-let-7g-5p; hsa-let-7d-5p; hsa-miR-411-5p; hsa-miR-30e-3p; hsa-miR-335-5p; hsa-miR-7-5p
GO0097242	amyloid-beta clearance	over-represented	2.13e-05	0.000246	0.000246	6.88759	18	hsa-let-7b-5p; hsa-let-7i-5p; hsa-miR-93-5p; hsa-let-7e-5p; hsa-miR-98-5p; hsa-let-7a-5p; hsa-miR-1307-3p; hsa-miR-130b-3p; hsa-miR-30c-1-3p; hsa-miR-320a-3p; hsa-miR-185-5p; hsa-miR-26a-5p; hsa-let-7f-5p; hsa-let-7g-5p; hsa-let-7d-5p; hsa-miR-335-5p; hsa-miR-376c-3p; hsa-miR-7-5p
GO0046328	regulation of JNK cascade	over-represented	2.13e-05	0.000246	0.000246	6.88759	18	hsa-let-7b-5p; hsa-let-7i-5p; hsa-miR-93-5p; hsa-miR-877-5p; hsa-let-7e-5p; hsa-miR-98-5p; hsa-miR-423-5p; hsa-let-7a-5p; hsa-miR-1307-3p; hsa-miR-130b-3p; hsa-miR-320a-3p; hsa-miR-185-5p; hsa-let-7f-5p; hsa-let-7g-5p; hsa-let-7d-5p; hsa-miR-335-5p; hsa-miR-376c-3p; hsa-miR-7-5p
GO0042564	NLS-dependent protein nuclear import complex	over-represented	2.14e-05	0.000247	0.000247	4.84387	15	hsa-let-7b-5p; hsa-let-7i-5p; hsa-miR-93-5p; hsa-let-7e-5p; hsa-miR-98-5p; hsa-let-7a-5p; hsa-miR-320a-3p; hsa-miR-26a-5p; hsa-let-7f-5p; hsa-let-7g-5p; hsa-let-7d-5p; hsa-miR-411-5p; hsa-miR-30e-3p; hsa-miR-335-5p; hsa-miR-7-5p
GO0030864	cortical actin cytoskeleton	over-represented	2.15e-05	0.000248	0.000248	10.0726	22	hsa-let-7b-5p; hsa-let-7i-5p; hsa-miR-93-5p; hsa-miR-877-5p; hsa-let-7e-5p; hsa-miR-98-5p; hsa-miR-423-5p; hsa-let-7a-5p; hsa-miR-130b-3p; hsa-miR-30c-1-3p; hsa-miR-505-5p; hsa-miR-320a-3p; hsa-miR-185-5p; hsa-miR-324-5p; hsa-miR-127-3p; hsa-miR-26a-5p; hsa-let-7f-5p; hsa-let-7g-5p; hsa-let-7d-5p; hsa-miR-411-5p; hsa-miR-335-5p; hsa-miR-7-5p
GO0042923	neuropeptide binding	over-represented	2.17e-05	0.000249	0.000249	3.09212	12	hsa-let-7b-5p; hsa-let-7i-5p; hsa-miR-877-5p; hsa-let-7e-5p; hsa-miR-98-5p; hsa-let-7a-5p; hsa-miR-130b-3p; hsa-miR-324-5p; hsa-let-7f-5p; hsa-let-7g-5p; hsa-let-7d-5p; hsa-miR-335-5p
GO0038196	type III interferon-mediated signaling pathway	over-represented	2.17e-05	0.000249	0.000249	3.09212	12	hsa-let-7b-5p; hsa-let-7i-5p; hsa-miR-93-5p; hsa-let-7e-5p; hsa-miR-98-5p; hsa-let-7a-5p; hsa-miR-1307-3p; hsa-miR-130b-3p; hsa-miR-505-5p; hsa-let-7f-5p; hsa-let-7g-5p; hsa-let-7d-5p
GO0010507	negative regulation of autophagy	over-represented	2.17e-05	0.00025	0.00025	11.8774	24	hsa-let-7b-5p; hsa-let-7i-5p; hsa-miR-93-5p; hsa-miR-877-5p; hsa-miR-339-3p; hsa-let-7e-5p; hsa-miR-425-3p; hsa-miR-98-5p; hsa-miR-423-5p; hsa-let-7a-5p; hsa-miR-1307-3p; hsa-miR-130b-3p; hsa-miR-30c-1-3p; hsa-miR-505-5p; hsa-miR-320a-3p; hsa-miR-185-5p; hsa-miR-26a-5p; hsa-let-7f-5p; hsa-let-7g-5p; hsa-let-7d-5p; hsa-miR-411-5p; hsa-miR-335-5p; hsa-miR-376c-3p; hsa-miR-7-5p
GO0000502	proteasome complex	over-represented	2.19e-05	0.000251	0.000251	6.90086	18	hsa-let-7b-5p; hsa-miR-93-5p; hsa-miR-877-5p; hsa-miR-342-5p; hsa-let-7e-5p; hsa-miR-425-3p; hsa-miR-98-5p; hsa-miR-423-5p; hsa-let-7a-5p; hsa-miR-1307-3p; hsa-miR-130b-3p; hsa-miR-30c-1-3p; hsa-miR-191-5p; hsa-miR-320a-3p; hsa-miR-185-5p; hsa-miR-324-5p; hsa-miR-26a-5p; hsa-miR-7-5p
GO0051246	regulation of protein metabolic process	over-represented	2.19e-05	0.000251	0.000251	4.23341	14	hsa-let-7b-5p; hsa-let-7i-5p; hsa-miR-93-5p; hsa-miR-139-3p; hsa-let-7e-5p; hsa-miR-98-5p; hsa-let-7a-5p; hsa-miR-1307-3p; hsa-miR-130b-3p; hsa-miR-191-5p; hsa-let-7f-5p; hsa-let-7g-5p; hsa-let-7d-5p; hsa-miR-335-5p
GO0090280	positive regulation of calcium ion import	over-represented	2.19e-05	0.000251	0.000251	1.65886	9	hsa-let-7b-5p; hsa-let-7i-5p; hsa-miR-93-5p; hsa-let-7e-5p; hsa-miR-98-5p; hsa-let-7a-5p; hsa-let-7f-5p; hsa-let-7g-5p; hsa-let-7d-5p
GO0090266	regulation of mitotic cell cycle spindle assembly checkpoint	over-represented	2.19e-05	0.000251	0.000251	1.65886	9	hsa-let-7b-5p; hsa-let-7i-5p; hsa-let-7e-5p; hsa-miR-98-5p; hsa-let-7a-5p; hsa-let-7f-5p; hsa-let-7g-5p; hsa-let-7d-5p; hsa-miR-335-5p
GO0098795	global gene silencing by mRNA cleavage	over-represented	2.18e-05	0.000251	0.000251	1.26073	8	hsa-let-7b-5p; hsa-miR-382-5p; hsa-miR-98-5p; hsa-miR-628-3p; hsa-let-7a-5p; hsa-miR-130b-3p; hsa-let-7d-5p; hsa-miR-411-5p
GO0001875	lipopolysaccharide immune receptor activity	over-represented	2.21e-05	0.000253	0.000253	0.610461	6	hsa-let-7b-5p; hsa-let-7i-5p; hsa-miR-185-5p; hsa-miR-324-5p; hsa-miR-335-5p; hsa-miR-7-5p
GO2000277	positive regulation of oxidative phosphorylation uncoupler activity	over-represented	2.21e-05	0.000253	0.000253	0.610461	6	hsa-let-7b-5p; hsa-miR-425-3p; hsa-miR-98-5p; hsa-miR-130b-3p; hsa-miR-30e-3p; hsa-miR-335-5p
GO1902017	regulation of cilium assembly	over-represented	2.24e-05	0.000256	0.000256	9.2498	21	hsa-let-7b-5p; hsa-let-7i-5p; hsa-miR-93-5p; hsa-miR-342-5p; hsa-let-7e-5p; hsa-miR-98-5p; hsa-let-7a-5p; hsa-miR-130b-3p; hsa-miR-30c-1-3p; hsa-miR-505-5p; hsa-miR-320a-3p; hsa-miR-185-5p; hsa-miR-324-5p; hsa-miR-26a-5p; hsa-let-7f-5p; hsa-let-7g-5p; hsa-let-7d-5p; hsa-miR-411-5p; hsa-miR-30e-3p; hsa-miR-335-5p; hsa-miR-7-5p
GO2001235	positive regulation of apoptotic signaling pathway	over-represented	2.27e-05	0.000258	0.000258	4.24668	14	hsa-miR-432-5p; hsa-let-7b-5p; hsa-miR-93-5p; hsa-miR-98-5p; hsa-miR-423-5p; hsa-let-7a-5p; hsa-miR-320a-3p; hsa-miR-26a-5p; hsa-let-7f-5p; hsa-let-7g-5p; hsa-let-7d-5p; hsa-miR-30e-3p; hsa-miR-335-5p; hsa-miR-376c-3p
GO0048791	calcium ion-regulated exocytosis of neurotransmitter	over-represented	2.26e-05	0.000258	0.000258	3.10539	12	hsa-let-7b-5p; hsa-let-7i-5p; hsa-miR-139-3p; hsa-let-7e-5p; hsa-miR-98-5p; hsa-let-7a-5p; hsa-miR-185-5p; hsa-let-7f-5p; hsa-let-7g-5p; hsa-let-7d-5p; hsa-miR-30e-3p; hsa-miR-335-5p
GO0042692	muscle cell differentiation	over-represented	2.26e-05	0.000258	0.000258	3.10539	12	hsa-let-7b-5p; hsa-let-7i-5p; hsa-miR-93-5p; hsa-let-7e-5p; hsa-miR-98-5p; hsa-let-7a-5p; hsa-miR-185-5p; hsa-let-7f-5p; hsa-let-7g-5p; hsa-let-7d-5p; hsa-miR-30e-3p; hsa-miR-335-5p
GO0043171	peptide catabolic process	over-represented	2.26e-05	0.000258	0.000258	3.10539	12	hsa-let-7b-5p; hsa-miR-93-5p; hsa-miR-877-5p; hsa-let-7a-5p; hsa-miR-1307-3p; hsa-miR-629-5p; hsa-miR-130b-3p; hsa-miR-320a-3p; hsa-miR-185-5p; hsa-miR-30e-3p; hsa-miR-335-5p; hsa-miR-7-5p
GO0071062	alphav-beta3 integrin-vitronectin complex	over-represented	2.28e-05	0.000259	0.000259	0.915691	7	hsa-miR-98-5p; hsa-let-7a-5p; hsa-miR-30c-1-3p; hsa-miR-320a-3p; hsa-miR-26a-5p; hsa-miR-30e-3p; hsa-miR-335-5p
GO0008217	regulation of blood pressure	over-represented	2.29e-05	0.00026	0.00026	9.26308	21	hsa-let-7b-5p; hsa-let-7i-5p; hsa-miR-93-5p; hsa-miR-877-5p; hsa-miR-342-5p; hsa-let-7e-5p; hsa-miR-98-5p; hsa-let-7a-5p; hsa-miR-1307-3p; hsa-miR-629-5p; hsa-miR-130b-3p; hsa-miR-30c-1-3p; hsa-miR-320a-3p; hsa-miR-185-5p; hsa-miR-26a-5p; hsa-let-7f-5p; hsa-let-7g-5p; hsa-let-7d-5p; hsa-miR-30e-3p; hsa-miR-335-5p; hsa-miR-7-5p
GO0060544	regulation of necroptotic process	over-represented	2.29e-05	0.00026	0.00026	3.66276	13	hsa-miR-432-5p; hsa-miR-93-5p; hsa-miR-98-5p; hsa-miR-423-5p; hsa-miR-629-5p; hsa-miR-130b-3p; hsa-miR-191-5p; hsa-miR-320a-3p; hsa-miR-185-5p; hsa-miR-26a-5p; hsa-let-7d-5p; hsa-miR-335-5p; hsa-miR-7-5p
GO0000480	endonucleolytic cleavage in 5-ETS of tricistronic rRNA transcript SSU-rRNA, 5.8S rRNA, LSU-rRNA	over-represented	2.34e-05	0.000265	0.000265	1.67213	9	hsa-let-7b-5p; hsa-let-7i-5p; hsa-let-7e-5p; hsa-miR-98-5p; hsa-miR-628-3p; hsa-let-7a-5p; hsa-let-7f-5p; hsa-let-7g-5p; hsa-let-7d-5p
GO0000472	endonucleolytic cleavage to generate mature 5-end of SSU-rRNA from SSU-rRNA, 5.8S rRNA, LSU-rRNA	over-represented	2.34e-05	0.000265	0.000265	1.67213	9	hsa-let-7b-5p; hsa-let-7i-5p; hsa-let-7e-5p; hsa-miR-98-5p; hsa-miR-628-3p; hsa-let-7a-5p; hsa-let-7f-5p; hsa-let-7g-5p; hsa-let-7d-5p
GO0071260	cellular response to mechanical stimulus	over-represented	2.36e-05	0.000266	0.000266	10.1257	22	hsa-let-7b-5p; hsa-let-7i-5p; hsa-miR-93-5p; hsa-miR-877-5p; hsa-miR-139-3p; hsa-miR-339-3p; hsa-let-7e-5p; hsa-miR-98-5p; hsa-miR-423-5p; hsa-let-7a-5p; hsa-miR-1307-3p; hsa-miR-130b-3p; hsa-miR-30c-1-3p; hsa-miR-320a-3p; hsa-miR-185-5p; hsa-miR-26a-5p; hsa-let-7g-5p; hsa-let-7d-5p; hsa-miR-411-5p; hsa-miR-335-5p; hsa-miR-376c-3p; hsa-miR-7-5p
GO0010608	post-transcriptional regulation of gene expression	over-represented	2.35e-05	0.000266	0.000266	9.27635	21	hsa-let-7b-5p; hsa-let-7i-5p; hsa-miR-93-5p; hsa-miR-877-5p; hsa-let-7e-5p; hsa-miR-98-5p; hsa-miR-423-5p; hsa-let-7a-5p; hsa-miR-1307-3p; hsa-miR-130b-3p; hsa-miR-505-5p; hsa-miR-320a-3p; hsa-miR-185-5p; hsa-miR-324-5p; hsa-miR-26a-5p; hsa-let-7f-5p; hsa-let-7g-5p; hsa-let-7d-5p; hsa-miR-30e-3p; hsa-miR-335-5p; hsa-miR-7-5p
GO2000299	negative regulation of Rho-dependent protein serinethreonine kinase activity	over-represented	2.36e-05	0.000266	0.000266	0.185792	4	hsa-miR-93-5p; hsa-miR-98-5p; hsa-miR-130b-3p; hsa-miR-335-5p
GO1905709	negative regulation of membrane permeability	over-represented	2.36e-05	0.000266	0.000266	0.185792	4	hsa-miR-93-5p; hsa-miR-98-5p; hsa-miR-130b-3p; hsa-miR-335-5p
GO0046034	ATP metabolic process	over-represented	2.38e-05	0.000268	0.000268	6.22404	17	hsa-let-7b-5p; hsa-let-7i-5p; hsa-miR-93-5p; hsa-miR-877-5p; hsa-let-7e-5p; hsa-miR-425-3p; hsa-miR-98-5p; hsa-let-7a-5p; hsa-miR-130b-3p; hsa-miR-320a-3p; hsa-miR-324-5p; hsa-miR-26a-5p; hsa-let-7f-5p; hsa-let-7g-5p; hsa-let-7d-5p; hsa-miR-411-5p; hsa-miR-335-5p
GO0007368	determination of leftright symmetry	over-represented	2.38e-05	0.000269	0.000269	3.67603	13	hsa-let-7b-5p; hsa-let-7i-5p; hsa-miR-93-5p; hsa-let-7e-5p; hsa-miR-98-5p; hsa-miR-423-5p; hsa-let-7a-5p; hsa-miR-130b-3p; hsa-miR-324-5p; hsa-let-7f-5p; hsa-let-7g-5p; hsa-let-7d-5p; hsa-miR-335-5p
GO1903978	regulation of microglial cell activation	over-represented	2.4e-05	0.00027	0.00027	0.371585	5	hsa-miR-98-5p; hsa-let-7a-5p; hsa-miR-26a-5p; hsa-let-7f-5p; hsa-miR-335-5p
GO0043021	ribonucleoprotein complex binding	over-represented	2.41e-05	0.000271	0.000271	10.139	22	hsa-miR-432-5p; hsa-let-7b-5p; hsa-let-7i-5p; hsa-miR-93-5p; hsa-miR-877-5p; hsa-let-7e-5p; hsa-miR-98-5p; hsa-miR-423-5p; hsa-let-7a-5p; hsa-miR-130b-3p; hsa-miR-30c-1-3p; hsa-miR-320a-3p; hsa-miR-185-5p; hsa-miR-324-5p; hsa-miR-26a-5p; hsa-let-7f-5p; hsa-let-7g-5p; hsa-let-7d-5p; hsa-miR-30e-3p; hsa-miR-335-5p; hsa-miR-376c-3p; hsa-miR-7-5p
GO0002020	protease binding	over-represented	2.45e-05	0.000276	0.000275	14.9696	27	hsa-miR-432-5p; hsa-let-7b-5p; hsa-let-7i-5p; hsa-miR-382-5p; hsa-miR-93-5p; hsa-miR-877-5p; hsa-let-7e-5p; hsa-miR-98-5p; hsa-miR-423-5p; hsa-let-7a-5p; hsa-miR-1307-3p; hsa-miR-629-5p; hsa-miR-130b-3p; hsa-miR-30c-1-3p; hsa-miR-191-5p; hsa-miR-505-5p; hsa-miR-320a-3p; hsa-miR-185-5p; hsa-miR-324-5p; hsa-miR-127-3p; hsa-miR-26a-5p; hsa-let-7f-5p; hsa-let-7g-5p; hsa-let-7d-5p; hsa-miR-335-5p; hsa…
GO0006334	nucleosome assembly	over-represented	2.46e-05	0.000277	0.000277	13.9212	26	hsa-let-7b-5p; hsa-let-7i-5p; hsa-miR-382-5p; hsa-miR-93-5p; hsa-miR-877-5p; hsa-miR-139-3p; hsa-miR-342-5p; hsa-let-7e-5p; hsa-miR-425-3p; hsa-miR-98-5p; hsa-miR-423-5p; hsa-let-7a-5p; hsa-miR-629-5p; hsa-miR-130b-3p; hsa-miR-30c-1-3p; hsa-miR-505-5p; hsa-miR-320a-3p; hsa-miR-185-5p; hsa-miR-324-5p; hsa-miR-26a-5p; hsa-let-7f-5p; hsa-let-7g-5p; hsa-let-7d-5p; hsa-miR-30e-3p; hsa-miR-335-5p; hsa-…
GO0055064	chloride ion homeostasis	over-represented	2.47e-05	0.000277	0.000277	3.13193	12	hsa-let-7b-5p; hsa-let-7i-5p; hsa-miR-93-5p; hsa-let-7e-5p; hsa-miR-425-3p; hsa-miR-98-5p; hsa-let-7a-5p; hsa-miR-130b-3p; hsa-let-7f-5p; hsa-let-7g-5p; hsa-let-7d-5p; hsa-miR-335-5p
GO0001782	B cell homeostasis	over-represented	2.5e-05	0.000279	0.000279	2.61436	11	hsa-let-7b-5p; hsa-let-7i-5p; hsa-let-7e-5p; hsa-miR-98-5p; hsa-let-7a-5p; hsa-miR-30c-1-3p; hsa-let-7f-5p; hsa-let-7g-5p; hsa-let-7d-5p; hsa-miR-411-5p; hsa-miR-335-5p
GO0005896	interleukin-6 receptor complex	over-represented	2.5e-05	0.000279	0.000279	2.61436	11	hsa-let-7b-5p; hsa-let-7i-5p; hsa-let-7e-5p; hsa-miR-98-5p; hsa-let-7a-5p; hsa-miR-1307-3p; hsa-miR-26a-5p; hsa-let-7f-5p; hsa-let-7g-5p; hsa-let-7d-5p; hsa-miR-335-5p
GO0004013	adenosylhomocysteinase activity	over-represented	2.49e-05	0.000279	0.000279	1.6854	9	hsa-let-7b-5p; hsa-let-7i-5p; hsa-let-7e-5p; hsa-miR-98-5p; hsa-let-7a-5p; hsa-miR-185-5p; hsa-let-7f-5p; hsa-let-7g-5p; hsa-let-7d-5p
GO0060819	inactivation of X chromosome by genomic imprinting	over-represented	2.49e-05	0.000279	0.000279	1.6854	9	hsa-let-7b-5p; hsa-let-7i-5p; hsa-let-7e-5p; hsa-miR-98-5p; hsa-let-7a-5p; hsa-miR-30c-1-3p; hsa-let-7f-5p; hsa-let-7g-5p; hsa-let-7d-5p
GO0010457	centriole-centriole cohesion	over-represented	2.53e-05	0.000283	0.000283	4.28649	14	hsa-let-7b-5p; hsa-let-7i-5p; hsa-miR-93-5p; hsa-let-7e-5p; hsa-miR-98-5p; hsa-let-7a-5p; hsa-miR-1307-3p; hsa-miR-130b-3p; hsa-miR-324-5p; hsa-miR-26a-5p; hsa-let-7f-5p; hsa-let-7g-5p; hsa-let-7d-5p; hsa-miR-30e-3p
GO0007416	synapse assembly	over-represented	2.54e-05	0.000284	0.000284	7.72365	19	hsa-let-7b-5p; hsa-let-7i-5p; hsa-miR-382-5p; hsa-miR-93-5p; hsa-let-7e-5p; hsa-miR-98-5p; hsa-miR-423-5p; hsa-let-7a-5p; hsa-miR-1307-3p; hsa-miR-130b-3p; hsa-miR-30c-1-3p; hsa-miR-320a-3p; hsa-miR-26a-5p; hsa-let-7f-5p; hsa-let-7g-5p; hsa-let-7d-5p; hsa-miR-411-5p; hsa-miR-335-5p; hsa-miR-7-5p
GO0034673	inhibin-betaglycan-ActRII complex	over-represented	2.54e-05	0.000284	0.000284	1.28728	8	hsa-let-7b-5p; hsa-let-7i-5p; hsa-let-7e-5p; hsa-miR-98-5p; hsa-let-7a-5p; hsa-let-7f-5p; hsa-let-7g-5p; hsa-let-7d-5p
GO0014904	myotube cell development	over-represented	2.54e-05	0.000284	0.000284	1.28728	8	hsa-let-7i-5p; hsa-let-7e-5p; hsa-miR-98-5p; hsa-miR-130b-3p; hsa-miR-30c-1-3p; hsa-miR-324-5p; hsa-miR-26a-5p; hsa-miR-335-5p
GO0043331	response to dsRNA	over-represented	2.56e-05	0.000285	0.000285	2.13661	10	hsa-let-7b-5p; hsa-let-7i-5p; hsa-miR-93-5p; hsa-let-7e-5p; hsa-miR-98-5p; hsa-let-7a-5p; hsa-miR-26a-5p; hsa-let-7f-5p; hsa-let-7g-5p; hsa-let-7d-5p
GO1900182	positive regulation of protein localization to nucleus	over-represented	2.58e-05	0.000287	0.000287	10.1788	22	hsa-miR-432-5p; hsa-let-7b-5p; hsa-let-7i-5p; hsa-miR-93-5p; hsa-miR-877-5p; hsa-let-7e-5p; hsa-miR-425-3p; hsa-miR-98-5p; hsa-miR-628-3p; hsa-let-7a-5p; hsa-miR-130b-3p; hsa-miR-30c-1-3p; hsa-miR-505-5p; hsa-miR-320a-3p; hsa-miR-185-5p; hsa-miR-324-5p; hsa-miR-26a-5p; hsa-let-7f-5p; hsa-let-7g-5p; hsa-let-7d-5p; hsa-miR-335-5p; hsa-miR-7-5p
GO0035563	positive regulation of chromatin binding	over-represented	2.58e-05	0.000287	0.000287	3.1452	12	hsa-let-7b-5p; hsa-let-7i-5p; hsa-miR-93-5p; hsa-let-7e-5p; hsa-miR-98-5p; hsa-let-7a-5p; hsa-miR-30c-1-3p; hsa-miR-324-5p; hsa-let-7f-5p; hsa-let-7g-5p; hsa-let-7d-5p; hsa-miR-335-5p
GO0007498	mesoderm development	over-represented	2.62e-05	0.000291	0.000291	4.9235	15	hsa-let-7b-5p; hsa-let-7i-5p; hsa-miR-93-5p; hsa-let-7e-5p; hsa-miR-98-5p; hsa-miR-423-5p; hsa-let-7a-5p; hsa-miR-30c-1-3p; hsa-miR-505-5p; hsa-miR-320a-3p; hsa-miR-185-5p; hsa-let-7f-5p; hsa-let-7g-5p; hsa-let-7d-5p; hsa-miR-335-5p
GO2000773	negative regulation of cellular senescence	over-represented	2.64e-05	0.000293	0.000293	9.3427	21	hsa-let-7b-5p; hsa-let-7i-5p; hsa-miR-382-5p; hsa-miR-93-5p; hsa-miR-139-3p; hsa-let-7e-5p; hsa-miR-98-5p; hsa-let-7a-5p; hsa-miR-1307-3p; hsa-miR-130b-3p; hsa-miR-30c-1-3p; hsa-miR-191-5p; hsa-miR-320a-3p; hsa-miR-185-5p; hsa-miR-26a-5p; hsa-let-7f-5p; hsa-let-7g-5p; hsa-let-7d-5p; hsa-miR-30e-3p; hsa-miR-335-5p; hsa-miR-7-5p
GO0033353	S-adenosylmethionine cycle	over-represented	2.65e-05	0.000294	0.000294	1.69867	9	hsa-let-7b-5p; hsa-let-7i-5p; hsa-let-7e-5p; hsa-miR-98-5p; hsa-let-7a-5p; hsa-miR-185-5p; hsa-let-7f-5p; hsa-let-7g-5p; hsa-let-7d-5p
GO0005942	phosphatidylinositol 3-kinase complex	over-represented	2.67e-05	0.000296	0.000296	6.27713	17	hsa-miR-432-5p; hsa-let-7b-5p; hsa-let-7i-5p; hsa-miR-93-5p; hsa-let-7e-5p; hsa-miR-98-5p; hsa-let-7a-5p; hsa-miR-130b-3p; hsa-miR-191-5p; hsa-miR-185-5p; hsa-miR-26a-5p; hsa-let-7f-5p; hsa-let-7g-5p; hsa-let-7d-5p; hsa-miR-411-5p; hsa-miR-335-5p; hsa-miR-7-5p
GO0030949	positive regulation of vascular endothelial growth factor receptor signaling pathway	over-represented	2.68e-05	0.000297	0.000297	3.71585	13	hsa-let-7b-5p; hsa-miR-93-5p; hsa-miR-877-5p; hsa-miR-98-5p; hsa-let-7a-5p; hsa-miR-130b-3p; hsa-miR-30c-1-3p; hsa-miR-320a-3p; hsa-miR-324-5p; hsa-miR-26a-5p; hsa-miR-411-5p; hsa-miR-30e-3p; hsa-miR-335-5p
GO1902043	positive regulation of extrinsic apoptotic signaling pathway via death domain receptors	over-represented	2.69e-05	0.000297	0.000297	3.15847	12	hsa-let-7b-5p; hsa-let-7i-5p; hsa-miR-93-5p; hsa-let-7e-5p; hsa-miR-98-5p; hsa-let-7a-5p; hsa-miR-127-3p; hsa-miR-26a-5p; hsa-let-7f-5p; hsa-let-7g-5p; hsa-let-7d-5p; hsa-miR-335-5p
GO0043032	positive regulation of macrophage activation	over-represented	2.69e-05	0.000297	0.000297	3.15847	12	hsa-let-7b-5p; hsa-let-7i-5p; hsa-let-7e-5p; hsa-miR-98-5p; hsa-let-7a-5p; hsa-miR-324-5p; hsa-miR-26a-5p; hsa-let-7f-5p; hsa-let-7g-5p; hsa-let-7d-5p; hsa-miR-335-5p; hsa-miR-7-5p
GO0001965	G-protein alpha-subunit binding	over-represented	2.71e-05	0.000298	0.000298	4.93677	15	hsa-miR-432-5p; hsa-let-7b-5p; hsa-let-7i-5p; hsa-miR-93-5p; hsa-let-7e-5p; hsa-miR-98-5p; hsa-let-7a-5p; hsa-miR-130b-3p; hsa-miR-191-5p; hsa-miR-185-5p; hsa-let-7f-5p; hsa-let-7g-5p; hsa-let-7d-5p; hsa-miR-30e-3p; hsa-miR-335-5p
GO0016570	histone modification	over-represented	2.71e-05	0.000298	0.000298	4.93677	15	hsa-miR-432-5p; hsa-let-7b-5p; hsa-let-7i-5p; hsa-miR-342-5p; hsa-let-7e-5p; hsa-miR-423-5p; hsa-let-7a-5p; hsa-miR-30c-1-3p; hsa-miR-320a-3p; hsa-miR-185-5p; hsa-let-7d-5p; hsa-miR-30e-3p; hsa-miR-335-5p; hsa-miR-376c-3p; hsa-miR-7-5p
GO0000346	transcription export complex	over-represented	2.71e-05	0.000298	0.000298	2.14988	10	hsa-let-7b-5p; hsa-let-7i-5p; hsa-miR-93-5p; hsa-miR-342-5p; hsa-let-7e-5p; hsa-miR-98-5p; hsa-let-7a-5p; hsa-let-7f-5p; hsa-let-7g-5p; hsa-let-7d-5p
GO0009880	embryonic pattern specification	over-represented	2.75e-05	0.000303	0.000303	2.64091	11	hsa-let-7b-5p; hsa-let-7i-5p; hsa-miR-93-5p; hsa-let-7e-5p; hsa-miR-98-5p; hsa-let-7a-5p; hsa-miR-26a-5p; hsa-let-7f-5p; hsa-let-7g-5p; hsa-let-7d-5p; hsa-miR-335-5p
GO0003954	NADH dehydrogenase activity	over-represented	2.76e-05	0.000303	0.000303	0.942233	7	hsa-let-7b-5p; hsa-miR-877-5p; hsa-let-7e-5p; hsa-miR-423-5p; hsa-let-7a-5p; hsa-miR-320a-3p; hsa-let-7f-5p
GO0045740	positive regulation of DNA replication	over-represented	2.8e-05	0.000308	0.000308	7.0203	18	hsa-let-7b-5p; hsa-let-7i-5p; hsa-miR-93-5p; hsa-miR-877-5p; hsa-miR-342-5p; hsa-let-7e-5p; hsa-miR-98-5p; hsa-let-7a-5p; hsa-miR-130b-3p; hsa-miR-30c-1-3p; hsa-miR-185-5p; hsa-miR-324-5p; hsa-miR-26a-5p; hsa-let-7f-5p; hsa-let-7g-5p; hsa-let-7d-5p; hsa-miR-335-5p; hsa-miR-7-5p
GO0140275	MIB complex	over-represented	2.81e-05	0.000308	0.000308	3.17174	12	hsa-let-7b-5p; hsa-let-7i-5p; hsa-let-7e-5p; hsa-miR-98-5p; hsa-let-7a-5p; hsa-miR-30c-1-3p; hsa-miR-320a-3p; hsa-miR-324-5p; hsa-let-7f-5p; hsa-let-7g-5p; hsa-let-7d-5p; hsa-miR-7-5p
GO0001401	SAM complex	over-represented	2.81e-05	0.000308	0.000308	3.17174	12	hsa-let-7b-5p; hsa-let-7i-5p; hsa-let-7e-5p; hsa-miR-98-5p; hsa-let-7a-5p; hsa-miR-30c-1-3p; hsa-miR-320a-3p; hsa-miR-324-5p; hsa-let-7f-5p; hsa-let-7g-5p; hsa-let-7d-5p; hsa-miR-7-5p
GO2000573	positive regulation of DNA biosynthetic process	over-represented	2.81e-05	0.000308	0.000308	3.17174	12	hsa-let-7b-5p; hsa-let-7i-5p; hsa-miR-93-5p; hsa-let-7e-5p; hsa-miR-98-5p; hsa-let-7a-5p; hsa-miR-26a-5p; hsa-let-7f-5p; hsa-let-7g-5p; hsa-let-7d-5p; hsa-miR-411-5p; hsa-miR-335-5p
GO0071773	cellular response to BMP stimulus	over-represented	2.83e-05	0.00031	0.00031	6.30367	17	hsa-let-7b-5p; hsa-let-7i-5p; hsa-miR-93-5p; hsa-miR-139-3p; hsa-miR-342-5p; hsa-miR-628-3p; hsa-miR-423-5p; hsa-let-7a-5p; hsa-miR-130b-3p; hsa-miR-30c-1-3p; hsa-miR-505-5p; hsa-miR-320a-3p; hsa-miR-127-3p; hsa-miR-26a-5p; hsa-miR-335-5p; hsa-miR-376c-3p; hsa-miR-7-5p
GO0001953	negative regulation of cell-matrix adhesion	over-represented	2.83e-05	0.00031	0.00031	6.30367	17	hsa-let-7b-5p; hsa-let-7i-5p; hsa-miR-382-5p; hsa-miR-93-5p; hsa-let-7e-5p; hsa-miR-98-5p; hsa-miR-423-5p; hsa-let-7a-5p; hsa-miR-1307-3p; hsa-miR-130b-3p; hsa-miR-30c-1-3p; hsa-miR-320a-3p; hsa-miR-26a-5p; hsa-let-7f-5p; hsa-let-7g-5p; hsa-let-7d-5p; hsa-miR-335-5p
GO0046696	lipopolysaccharide receptor complex	over-represented	2.84e-05	0.00031	0.00031	0.637002	6	hsa-let-7b-5p; hsa-let-7i-5p; hsa-miR-324-5p; hsa-miR-26a-5p; hsa-miR-335-5p; hsa-miR-7-5p
GO0004875	complement receptor activity	over-represented	2.86e-05	0.000312	0.000312	2.16315	10	hsa-let-7b-5p; hsa-let-7i-5p; hsa-let-7e-5p; hsa-miR-98-5p; hsa-let-7a-5p; hsa-miR-26a-5p; hsa-let-7f-5p; hsa-let-7g-5p; hsa-let-7d-5p; hsa-miR-335-5p
GO0000972	transcription-dependent tethering of RNA polymerase II gene DNA at nuclear periphery	over-represented	2.86e-05	0.000312	0.000312	2.16315	10	hsa-let-7b-5p; hsa-let-7i-5p; hsa-let-7e-5p; hsa-miR-98-5p; hsa-let-7a-5p; hsa-miR-30c-1-3p; hsa-miR-185-5p; hsa-let-7f-5p; hsa-let-7g-5p; hsa-let-7d-5p
GO0006264	mitochondrial DNA replication	over-represented	2.96e-05	0.000322	0.000322	1.31382	8	hsa-let-7b-5p; hsa-let-7i-5p; hsa-let-7e-5p; hsa-miR-98-5p; hsa-let-7a-5p; hsa-let-7f-5p; hsa-let-7g-5p; hsa-let-7d-5p
GO0034351	negative regulation of glial cell apoptotic process	over-represented	2.96e-05	0.000322	0.000322	1.31382	8	hsa-miR-432-5p; hsa-miR-93-5p; hsa-miR-98-5p; hsa-miR-130b-3p; hsa-miR-505-5p; hsa-miR-26a-5p; hsa-miR-335-5p; hsa-miR-376c-3p
GO2000767	positive regulation of cytoplasmic translation	over-represented	2.98e-05	0.000324	0.000324	9.40906	21	hsa-miR-432-5p; hsa-let-7b-5p; hsa-let-7i-5p; hsa-miR-382-5p; hsa-miR-93-5p; hsa-let-7e-5p; hsa-miR-98-5p; hsa-miR-423-5p; hsa-let-7a-5p; hsa-miR-1307-3p; hsa-miR-30c-1-3p; hsa-miR-191-5p; hsa-miR-320a-3p; hsa-miR-185-5p; hsa-miR-26a-5p; hsa-let-7f-5p; hsa-let-7g-5p; hsa-let-7d-5p; hsa-miR-30e-3p; hsa-miR-335-5p; hsa-miR-7-5p
GO0071466	cellular response to xenobiotic stimulus	over-represented	3.03e-05	0.000327	0.000327	8.59953	20	hsa-let-7b-5p; hsa-let-7i-5p; hsa-miR-93-5p; hsa-let-7e-5p; hsa-miR-98-5p; hsa-miR-423-5p; hsa-let-7a-5p; hsa-miR-1307-3p; hsa-miR-30c-1-3p; hsa-miR-505-5p; hsa-miR-320a-3p; hsa-miR-185-5p; hsa-miR-324-5p; hsa-miR-26a-5p; hsa-let-7f-5p; hsa-let-7g-5p; hsa-let-7d-5p; hsa-miR-30e-3p; hsa-miR-335-5p; hsa-miR-7-5p
GO1990869	cellular response to chemokine	over-represented	3.01e-05	0.000327	0.000327	5.64012	16	hsa-let-7b-5p; hsa-let-7i-5p; hsa-miR-93-5p; hsa-miR-877-5p; hsa-miR-139-3p; hsa-let-7e-5p; hsa-miR-98-5p; hsa-let-7a-5p; hsa-miR-320a-3p; hsa-miR-185-5p; hsa-miR-324-5p; hsa-miR-26a-5p; hsa-let-7f-5p; hsa-let-7g-5p; hsa-let-7d-5p; hsa-miR-335-5p
GO0051966	regulation of synaptic transmission, glutamatergic	over-represented	3.01e-05	0.000327	0.000327	5.64012	16	hsa-miR-432-5p; hsa-let-7b-5p; hsa-let-7i-5p; hsa-miR-93-5p; hsa-miR-877-5p; hsa-let-7e-5p; hsa-miR-98-5p; hsa-let-7a-5p; hsa-miR-130b-3p; hsa-miR-505-5p; hsa-let-7f-5p; hsa-let-7g-5p; hsa-let-7d-5p; hsa-miR-411-5p; hsa-miR-335-5p; hsa-miR-7-5p
GO0007595	lactation	over-represented	3.02e-05	0.000327	0.000327	4.35285	14	hsa-let-7b-5p; hsa-let-7i-5p; hsa-miR-93-5p; hsa-let-7e-5p; hsa-miR-98-5p; hsa-miR-423-5p; hsa-let-7a-5p; hsa-miR-130b-3p; hsa-miR-320a-3p; hsa-miR-185-5p; hsa-let-7f-5p; hsa-let-7g-5p; hsa-let-7d-5p; hsa-miR-335-5p
GO0035523	protein K29-linked deubiquitination	over-represented	3.02e-05	0.000327	0.000327	4.35285	14	hsa-let-7b-5p; hsa-let-7i-5p; hsa-miR-93-5p; hsa-miR-877-5p; hsa-let-7e-5p; hsa-miR-98-5p; hsa-let-7a-5p; hsa-miR-130b-3p; hsa-miR-320a-3p; hsa-miR-324-5p; hsa-let-7f-5p; hsa-let-7g-5p; hsa-let-7d-5p; hsa-miR-7-5p
GO0036120	cellular response to platelet-derived growth factor stimulus	over-represented	3.01e-05	0.000327	0.000327	3.75566	13	hsa-let-7b-5p; hsa-let-7i-5p; hsa-miR-93-5p; hsa-let-7e-5p; hsa-miR-98-5p; hsa-let-7a-5p; hsa-miR-30c-1-3p; hsa-miR-191-5p; hsa-miR-505-5p; hsa-miR-185-5p; hsa-let-7f-5p; hsa-let-7g-5p; hsa-let-7d-5p
GO0070213	protein auto-ADP-ribosylation	over-represented	3.01e-05	0.000327	0.000327	3.75566	13	hsa-let-7b-5p; hsa-let-7i-5p; hsa-miR-93-5p; hsa-let-7e-5p; hsa-miR-98-5p; hsa-let-7a-5p; hsa-miR-130b-3p; hsa-miR-324-5p; hsa-let-7f-5p; hsa-let-7g-5p; hsa-let-7d-5p; hsa-miR-335-5p; hsa-miR-7-5p
GO0060964	regulation of miRNA-mediated gene silencing	over-represented	3.03e-05	0.000327	0.000327	2.66745	11	hsa-let-7b-5p; hsa-let-7i-5p; hsa-let-7e-5p; hsa-miR-98-5p; hsa-let-7a-5p; hsa-miR-130b-3p; hsa-miR-320a-3p; hsa-miR-324-5p; hsa-let-7f-5p; hsa-let-7g-5p; hsa-let-7d-5p
GO0070574	cadmium ion transmembrane transport	over-represented	3.02e-05	0.000327	0.000327	2.17642	10	hsa-let-7b-5p; hsa-let-7i-5p; hsa-miR-93-5p; hsa-let-7e-5p; hsa-miR-98-5p; hsa-let-7a-5p; hsa-miR-30c-1-3p; hsa-let-7f-5p; hsa-let-7g-5p; hsa-let-7d-5p
GO0045619	regulation of lymphocyte differentiation	over-represented	3.01e-05	0.000327	0.000327	1.72521	9	hsa-let-7b-5p; hsa-let-7i-5p; hsa-let-7e-5p; hsa-miR-98-5p; hsa-let-7a-5p; hsa-miR-30c-1-3p; hsa-let-7f-5p; hsa-let-7g-5p; hsa-let-7d-5p
GO0033132	negative regulation of glucokinase activity	over-represented	3.06e-05	0.00033	0.00033	3.19828	12	hsa-let-7b-5p; hsa-let-7i-5p; hsa-miR-93-5p; hsa-let-7e-5p; hsa-miR-98-5p; hsa-miR-423-5p; hsa-let-7a-5p; hsa-miR-130b-3p; hsa-let-7f-5p; hsa-let-7g-5p; hsa-let-7d-5p; hsa-miR-335-5p
GO0016226	iron-sulfur cluster assembly	over-represented	3.13e-05	0.000336	0.000336	7.82982	19	hsa-let-7b-5p; hsa-let-7i-5p; hsa-miR-93-5p; hsa-miR-342-5p; hsa-let-7e-5p; hsa-miR-98-5p; hsa-let-7a-5p; hsa-miR-1307-3p; hsa-miR-30c-1-3p; hsa-miR-505-5p; hsa-miR-320a-3p; hsa-miR-185-5p; hsa-miR-127-3p; hsa-miR-26a-5p; hsa-let-7f-5p; hsa-let-7g-5p; hsa-let-7d-5p; hsa-miR-411-5p; hsa-miR-30e-3p
GO0033550	MAP kinase tyrosine phosphatase activity	over-represented	3.13e-05	0.000336	0.000336	4.36612	14	hsa-let-7b-5p; hsa-let-7i-5p; hsa-miR-93-5p; hsa-let-7e-5p; hsa-miR-98-5p; hsa-let-7a-5p; hsa-miR-130b-3p; hsa-miR-320a-3p; hsa-miR-185-5p; hsa-miR-26a-5p; hsa-let-7f-5p; hsa-let-7g-5p; hsa-let-7d-5p; hsa-miR-335-5p
GO0017017	MAP kinase tyrosineserinethreonine phosphatase activity	over-represented	3.13e-05	0.000336	0.000336	4.36612	14	hsa-let-7b-5p; hsa-let-7i-5p; hsa-miR-93-5p; hsa-let-7e-5p; hsa-miR-98-5p; hsa-let-7a-5p; hsa-miR-130b-3p; hsa-miR-320a-3p; hsa-miR-185-5p; hsa-miR-26a-5p; hsa-let-7f-5p; hsa-let-7g-5p; hsa-let-7d-5p; hsa-miR-335-5p
GO0008330	protein tyrosinethreonine phosphatase activity	over-represented	3.13e-05	0.000336	0.000336	4.36612	14	hsa-let-7b-5p; hsa-let-7i-5p; hsa-miR-93-5p; hsa-let-7e-5p; hsa-miR-98-5p; hsa-let-7a-5p; hsa-miR-130b-3p; hsa-miR-320a-3p; hsa-miR-185-5p; hsa-miR-26a-5p; hsa-let-7f-5p; hsa-let-7g-5p; hsa-let-7d-5p; hsa-miR-335-5p
GO2000323	negative regulation of glucocorticoid receptor signaling pathway	over-represented	3.13e-05	0.000336	0.000336	3.76893	13	hsa-let-7b-5p; hsa-let-7i-5p; hsa-miR-93-5p; hsa-let-7e-5p; hsa-miR-98-5p; hsa-let-7a-5p; hsa-miR-130b-3p; hsa-miR-324-5p; hsa-miR-26a-5p; hsa-let-7f-5p; hsa-let-7g-5p; hsa-let-7d-5p; hsa-miR-335-5p
GO0000070	mitotic sister chromatid segregation	over-represented	3.17e-05	0.00034	0.00034	10.2982	22	hsa-miR-432-5p; hsa-let-7b-5p; hsa-let-7i-5p; hsa-miR-382-5p; hsa-miR-93-5p; hsa-miR-877-5p; hsa-miR-342-5p; hsa-let-7e-5p; hsa-miR-425-3p; hsa-miR-98-5p; hsa-let-7a-5p; hsa-miR-1307-3p; hsa-miR-130b-3p; hsa-miR-30c-1-3p; hsa-miR-505-5p; hsa-miR-320a-3p; hsa-miR-324-5p; hsa-miR-127-3p; hsa-miR-26a-5p; hsa-let-7f-5p; hsa-let-7g-5p; hsa-let-7d-5p
GO0030534	adult behavior	over-represented	3.17e-05	0.00034	0.00034	2.68072	11	hsa-miR-432-5p; hsa-miR-382-5p; hsa-miR-139-3p; hsa-let-7e-5p; hsa-miR-423-5p; hsa-miR-1307-3p; hsa-miR-505-5p; hsa-miR-185-5p; hsa-miR-335-5p; hsa-miR-376c-3p; hsa-miR-7-5p
GO0001837	epithelial to mesenchymal transition	over-represented	3.18e-05	0.000341	0.000341	12.1163	24	hsa-miR-432-5p; hsa-let-7b-5p; hsa-let-7i-5p; hsa-miR-93-5p; hsa-miR-342-5p; hsa-let-7e-5p; hsa-miR-98-5p; hsa-miR-423-5p; hsa-let-7a-5p; hsa-miR-1307-3p; hsa-miR-130b-3p; hsa-miR-30c-1-3p; hsa-miR-505-5p; hsa-miR-320a-3p; hsa-miR-185-5p; hsa-miR-324-5p; hsa-miR-26a-5p; hsa-let-7f-5p; hsa-let-7g-5p; hsa-let-7d-5p; hsa-miR-30e-3p; hsa-miR-335-5p; hsa-miR-376c-3p; hsa-miR-7-5p
GO0005154	epidermal growth factor receptor binding	over-represented	3.21e-05	0.000341	0.000341	7.84309	19	hsa-let-7b-5p; hsa-let-7i-5p; hsa-miR-93-5p; hsa-miR-342-5p; hsa-let-7e-5p; hsa-miR-98-5p; hsa-let-7a-5p; hsa-miR-130b-3p; hsa-miR-30c-1-3p; hsa-miR-185-5p; hsa-miR-26a-5p; hsa-let-7f-5p; hsa-let-7g-5p; hsa-let-7d-5p; hsa-miR-411-5p; hsa-miR-30e-3p; hsa-miR-335-5p; hsa-miR-376c-3p; hsa-miR-7-5p
GO1904380	endoplasmic reticulum mannose trimming	over-represented	3.2e-05	0.000341	0.000341	5.66667	16	hsa-let-7b-5p; hsa-let-7i-5p; hsa-miR-93-5p; hsa-let-7e-5p; hsa-miR-98-5p; hsa-miR-628-3p; hsa-miR-423-5p; hsa-let-7a-5p; hsa-miR-1307-3p; hsa-miR-30c-1-3p; hsa-miR-320a-3p; hsa-miR-26a-5p; hsa-let-7f-5p; hsa-let-7g-5p; hsa-let-7d-5p; hsa-miR-335-5p
GO0046847	filopodium assembly	over-represented	3.2e-05	0.000341	0.000341	5.66667	16	hsa-let-7b-5p; hsa-let-7i-5p; hsa-miR-93-5p; hsa-miR-342-5p; hsa-let-7e-5p; hsa-miR-98-5p; hsa-miR-423-5p; hsa-let-7a-5p; hsa-miR-130b-3p; hsa-miR-30c-1-3p; hsa-miR-191-5p; hsa-let-7f-5p; hsa-let-7g-5p; hsa-let-7d-5p; hsa-miR-335-5p; hsa-miR-7-5p
GO0016358	dendrite development	over-represented	3.19e-05	0.000341	0.000341	5.00312	15	hsa-miR-432-5p; hsa-let-7b-5p; hsa-let-7i-5p; hsa-miR-382-5p; hsa-let-7e-5p; hsa-miR-98-5p; hsa-let-7a-5p; hsa-miR-26a-5p; hsa-let-7f-5p; hsa-let-7g-5p; hsa-let-7d-5p; hsa-miR-411-5p; hsa-miR-335-5p; hsa-miR-376c-3p; hsa-miR-7-5p
GO0060397	growth hormone receptor signaling pathway via JAK-STAT	over-represented	3.19e-05	0.000341	0.000341	3.21155	12	hsa-let-7b-5p; hsa-let-7i-5p; hsa-miR-93-5p; hsa-let-7e-5p; hsa-miR-98-5p; hsa-miR-423-5p; hsa-let-7a-5p; hsa-miR-130b-3p; hsa-let-7f-5p; hsa-let-7g-5p; hsa-let-7d-5p; hsa-miR-335-5p
GO0000805	X chromosome	over-represented	3.2e-05	0.000341	0.000341	1.73849	9	hsa-let-7b-5p; hsa-let-7i-5p; hsa-let-7e-5p; hsa-miR-98-5p; hsa-let-7a-5p; hsa-miR-30c-1-3p; hsa-let-7f-5p; hsa-let-7g-5p; hsa-let-7d-5p
GO1904749	regulation of protein localization to nucleolus	over-represented	3.2e-05	0.000341	0.000341	1.73849	9	hsa-let-7b-5p; hsa-miR-877-5p; hsa-let-7e-5p; hsa-miR-423-5p; hsa-let-7a-5p; hsa-miR-30c-1-3p; hsa-miR-320a-3p; hsa-miR-185-5p; hsa-let-7f-5p
GO0140639	positive regulation of pyroptosis	over-represented	3.21e-05	0.000341	0.000341	0.650273	6	hsa-miR-382-5p; hsa-miR-93-5p; hsa-miR-98-5p; hsa-let-7a-5p; hsa-let-7g-5p; hsa-miR-335-5p
GO0046875	ephrin receptor binding	over-represented	3.26e-05	0.000346	0.000346	8.63934	20	hsa-let-7b-5p; hsa-let-7i-5p; hsa-miR-93-5p; hsa-let-7e-5p; hsa-miR-98-5p; hsa-miR-423-5p; hsa-let-7a-5p; hsa-miR-30c-1-3p; hsa-miR-320a-3p; hsa-miR-185-5p; hsa-miR-127-3p; hsa-miR-26a-5p; hsa-let-7f-5p; hsa-let-7g-5p; hsa-let-7d-5p; hsa-miR-411-5p; hsa-miR-30e-3p; hsa-miR-335-5p; hsa-miR-376c-3p; hsa-miR-7-5p
GO0043392	negative regulation of DNA binding	over-represented	3.27e-05	0.000347	0.000347	6.37002	17	hsa-let-7b-5p; hsa-let-7i-5p; hsa-miR-93-5p; hsa-let-7e-5p; hsa-miR-98-5p; hsa-miR-423-5p; hsa-let-7a-5p; hsa-miR-130b-3p; hsa-miR-30c-1-3p; hsa-miR-185-5p; hsa-miR-324-5p; hsa-miR-26a-5p; hsa-let-7f-5p; hsa-let-7g-5p; hsa-let-7d-5p; hsa-miR-30e-3p; hsa-miR-335-5p
GO0001819	positive regulation of cytokine production	over-represented	3.3e-05	0.00035	0.00035	7.09992	18	hsa-miR-432-5p; hsa-let-7b-5p; hsa-miR-93-5p; hsa-miR-877-5p; hsa-miR-342-5p; hsa-miR-98-5p; hsa-miR-423-5p; hsa-miR-1307-3p; hsa-miR-130b-3p; hsa-miR-191-5p; hsa-miR-320a-3p; hsa-miR-185-5p; hsa-miR-324-5p; hsa-miR-127-3p; hsa-miR-26a-5p; hsa-let-7d-5p; hsa-miR-335-5p; hsa-miR-7-5p
GO0002244	hematopoietic progenitor cell differentiation	over-represented	3.3e-05	0.00035	0.00035	5.67994	16	hsa-let-7b-5p; hsa-let-7i-5p; hsa-miR-93-5p; hsa-miR-342-5p; hsa-let-7e-5p; hsa-miR-98-5p; hsa-let-7a-5p; hsa-miR-505-5p; hsa-miR-320a-3p; hsa-miR-185-5p; hsa-miR-324-5p; hsa-miR-127-3p; hsa-let-7f-5p; hsa-let-7g-5p; hsa-let-7d-5p; hsa-miR-335-5p
GO0097718	disordered domain specific binding	over-represented	3.31e-05	0.000351	0.000351	10.3247	22	hsa-miR-432-5p; hsa-let-7b-5p; hsa-let-7i-5p; hsa-miR-382-5p; hsa-miR-93-5p; hsa-miR-877-5p; hsa-miR-342-5p; hsa-let-7e-5p; hsa-miR-98-5p; hsa-miR-423-5p; hsa-let-7a-5p; hsa-miR-130b-3p; hsa-miR-505-5p; hsa-miR-320a-3p; hsa-miR-185-5p; hsa-miR-324-5p; hsa-miR-26a-5p; hsa-let-7f-5p; hsa-let-7g-5p; hsa-let-7d-5p; hsa-miR-335-5p; hsa-miR-376c-3p
GO0045736	negative regulation of cyclin-dependent protein serinethreonine kinase activity	over-represented	3.31e-05	0.000351	0.000351	10.3247	22	hsa-let-7b-5p; hsa-let-7i-5p; hsa-miR-382-5p; hsa-miR-93-5p; hsa-miR-877-5p; hsa-let-7e-5p; hsa-miR-98-5p; hsa-miR-423-5p; hsa-let-7a-5p; hsa-miR-130b-3p; hsa-miR-30c-1-3p; hsa-miR-505-5p; hsa-miR-320a-3p; hsa-miR-324-5p; hsa-miR-26a-5p; hsa-let-7f-5p; hsa-let-7g-5p; hsa-let-7d-5p; hsa-miR-411-5p; hsa-miR-30e-3p; hsa-miR-335-5p; hsa-miR-7-5p
GO0000288	nuclear-transcribed mRNA catabolic process, deadenylation-dependent decay	over-represented	3.33e-05	0.000352	0.000352	3.22482	12	hsa-let-7b-5p; hsa-let-7i-5p; hsa-miR-877-5p; hsa-let-7e-5p; hsa-miR-98-5p; hsa-miR-423-5p; hsa-let-7a-5p; hsa-miR-130b-3p; hsa-miR-26a-5p; hsa-let-7f-5p; hsa-let-7g-5p; hsa-let-7d-5p
GO0010737	protein kinase A signaling	over-represented	3.33e-05	0.000352	0.000352	3.22482	12	hsa-let-7b-5p; hsa-let-7i-5p; hsa-miR-93-5p; hsa-let-7e-5p; hsa-miR-98-5p; hsa-let-7a-5p; hsa-miR-130b-3p; hsa-miR-26a-5p; hsa-let-7f-5p; hsa-let-7g-5p; hsa-let-7d-5p; hsa-miR-411-5p
GO0043377	negative regulation of CD8-positive, alpha-beta T cell differentiation	over-represented	3.36e-05	0.000354	0.000354	2.20297	10	hsa-let-7b-5p; hsa-let-7i-5p; hsa-let-7e-5p; hsa-miR-98-5p; hsa-let-7a-5p; hsa-miR-130b-3p; hsa-let-7f-5p; hsa-let-7g-5p; hsa-let-7d-5p; hsa-miR-335-5p
GO0099078	BORC complex	over-represented	3.41e-05	0.000359	0.000359	1.75176	9	hsa-let-7b-5p; hsa-miR-93-5p; hsa-miR-1307-3p; hsa-miR-130b-3p; hsa-miR-505-5p; hsa-miR-26a-5p; hsa-miR-411-5p; hsa-miR-335-5p; hsa-miR-7-5p
GO1902532	negative regulation of intracellular signal transduction	over-represented	3.41e-05	0.000359	0.000359	1.75176	9	hsa-let-7b-5p; hsa-let-7i-5p; hsa-let-7e-5p; hsa-miR-98-5p; hsa-let-7a-5p; hsa-miR-26a-5p; hsa-let-7f-5p; hsa-let-7g-5p; hsa-let-7d-5p
GO0062196	regulation of lysosome size	over-represented	3.41e-05	0.000359	0.000359	1.75176	9	hsa-let-7b-5p; hsa-miR-93-5p; hsa-miR-1307-3p; hsa-miR-130b-3p; hsa-miR-505-5p; hsa-miR-26a-5p; hsa-miR-411-5p; hsa-miR-335-5p; hsa-miR-7-5p
GO0044753	amphisome	over-represented	3.41e-05	0.000359	0.000359	0.398126	5	hsa-miR-93-5p; hsa-miR-877-5p; hsa-miR-423-5p; hsa-miR-335-5p; hsa-miR-7-5p
GO0035198	miRNA binding	over-represented	3.47e-05	0.000365	0.000365	13.1382	25	hsa-let-7b-5p; hsa-let-7i-5p; hsa-miR-382-5p; hsa-miR-93-5p; hsa-miR-877-5p; hsa-miR-139-3p; hsa-let-7e-5p; hsa-miR-98-5p; hsa-miR-628-3p; hsa-miR-423-5p; hsa-let-7a-5p; hsa-miR-1307-3p; hsa-miR-629-5p; hsa-miR-130b-3p; hsa-miR-191-5p; hsa-miR-505-5p; hsa-miR-320a-3p; hsa-miR-185-5p; hsa-miR-324-5p; hsa-miR-26a-5p; hsa-let-7f-5p; hsa-let-7g-5p; hsa-let-7d-5p; hsa-miR-335-5p; hsa-miR-7-5p
GO0009266	response to temperature stimulus	over-represented	3.48e-05	0.000366	0.000366	2.70726	11	hsa-let-7b-5p; hsa-let-7i-5p; hsa-miR-382-5p; hsa-let-7e-5p; hsa-miR-98-5p; hsa-let-7a-5p; hsa-miR-130b-3p; hsa-let-7f-5p; hsa-let-7g-5p; hsa-let-7d-5p; hsa-miR-335-5p
GO0005814	centriole	over-represented	3.54e-05	0.000371	0.000371	13.1514	25	hsa-miR-432-5p; hsa-let-7b-5p; hsa-let-7i-5p; hsa-miR-382-5p; hsa-miR-93-5p; hsa-let-7e-5p; hsa-miR-425-3p; hsa-miR-98-5p; hsa-miR-423-5p; hsa-let-7a-5p; hsa-miR-1307-3p; hsa-miR-130b-3p; hsa-miR-30c-1-3p; hsa-miR-320a-3p; hsa-miR-185-5p; hsa-miR-324-5p; hsa-miR-26a-5p; hsa-let-7f-5p; hsa-let-7g-5p; hsa-let-7d-5p; hsa-miR-411-5p; hsa-miR-30e-3p; hsa-miR-335-5p; hsa-miR-376c-3p; hsa-miR-7-5p
GO0044528	regulation of mitochondrial mRNA stability	over-represented	3.54e-05	0.000371	0.000371	2.21624	10	hsa-let-7b-5p; hsa-let-7i-5p; hsa-let-7e-5p; hsa-miR-98-5p; hsa-let-7a-5p; hsa-miR-185-5p; hsa-miR-26a-5p; hsa-let-7f-5p; hsa-let-7g-5p; hsa-let-7d-5p
GO0097136	Bcl-2 family protein complex	over-represented	3.57e-05	0.000374	0.000374	7.13973	18	hsa-let-7b-5p; hsa-let-7i-5p; hsa-miR-93-5p; hsa-miR-877-5p; hsa-miR-339-3p; hsa-let-7e-5p; hsa-miR-98-5p; hsa-miR-423-5p; hsa-let-7a-5p; hsa-miR-30c-1-3p; hsa-miR-320a-3p; hsa-miR-26a-5p; hsa-let-7f-5p; hsa-let-7g-5p; hsa-let-7d-5p; hsa-miR-30e-3p; hsa-miR-335-5p; hsa-miR-7-5p
GO0030015	CCR4-NOT core complex	over-represented	3.61e-05	0.000377	0.000377	0.663544	6	hsa-let-7b-5p; hsa-miR-93-5p; hsa-let-7a-5p; hsa-miR-130b-3p; hsa-let-7f-5p; hsa-miR-7-5p
GO0007586	digestion	over-represented	3.61e-05	0.000377	0.000377	0.663544	6	hsa-let-7b-5p; hsa-miR-425-3p; hsa-miR-98-5p; hsa-miR-1307-3p; hsa-miR-130b-3p; hsa-miR-335-5p
GO0017077	oxidative phosphorylation uncoupler activity	over-represented	3.61e-05	0.000377	0.000377	0.663544	6	hsa-let-7b-5p; hsa-miR-877-5p; hsa-miR-139-3p; hsa-miR-342-5p; hsa-miR-130b-3p; hsa-miR-26a-5p
GO0001895	retina homeostasis	over-represented	3.63e-05	0.000378	0.000378	5.05621	15	hsa-miR-432-5p; hsa-let-7b-5p; hsa-miR-382-5p; hsa-miR-93-5p; hsa-miR-877-5p; hsa-miR-139-3p; hsa-miR-423-5p; hsa-let-7a-5p; hsa-miR-1307-3p; hsa-miR-30c-1-3p; hsa-miR-320a-3p; hsa-miR-324-5p; hsa-miR-335-5p; hsa-miR-376c-3p; hsa-miR-7-5p
GO0035255	ionotropic glutamate receptor binding	over-represented	3.62e-05	0.000378	0.000378	3.25137	12	hsa-miR-432-5p; hsa-let-7b-5p; hsa-miR-382-5p; hsa-miR-93-5p; hsa-miR-877-5p; hsa-let-7e-5p; hsa-miR-425-3p; hsa-miR-423-5p; hsa-miR-1307-3p; hsa-miR-320a-3p; hsa-miR-335-5p; hsa-miR-7-5p
GO0045646	regulation of erythrocyte differentiation	over-represented	3.62e-05	0.000378	0.000378	3.25137	12	hsa-let-7b-5p; hsa-let-7i-5p; hsa-let-7e-5p; hsa-miR-98-5p; hsa-let-7a-5p; hsa-miR-191-5p; hsa-miR-320a-3p; hsa-miR-185-5p; hsa-miR-26a-5p; hsa-let-7f-5p; hsa-let-7g-5p; hsa-let-7d-5p
GO0044406	adhesion of symbiont to host	over-represented	3.63e-05	0.000378	0.000378	0.982045	7	hsa-miR-93-5p; hsa-miR-98-5p; hsa-miR-320a-3p; hsa-miR-185-5p; hsa-miR-324-5p; hsa-miR-26a-5p; hsa-miR-335-5p
GO0034497	protein localization to phagophore assembly site	over-represented	3.65e-05	0.000379	0.000379	3.82201	13	hsa-let-7b-5p; hsa-let-7i-5p; hsa-miR-93-5p; hsa-miR-139-3p; hsa-let-7e-5p; hsa-miR-98-5p; hsa-miR-423-5p; hsa-let-7a-5p; hsa-miR-505-5p; hsa-let-7f-5p; hsa-let-7g-5p; hsa-let-7d-5p; hsa-miR-7-5p
GO0015182	L-asparagine transmembrane transporter activity	over-represented	3.65e-05	0.000379	0.000379	2.72053	11	hsa-let-7b-5p; hsa-let-7i-5p; hsa-let-7e-5p; hsa-miR-98-5p; hsa-let-7a-5p; hsa-miR-130b-3p; hsa-miR-30c-1-3p; hsa-let-7f-5p; hsa-let-7g-5p; hsa-let-7d-5p; hsa-miR-411-5p
GO0032039	integrator complex	over-represented	3.65e-05	0.000379	0.000379	2.72053	11	hsa-let-7b-5p; hsa-let-7i-5p; hsa-miR-877-5p; hsa-let-7e-5p; hsa-miR-98-5p; hsa-let-7a-5p; hsa-miR-30c-1-3p; hsa-miR-320a-3p; hsa-let-7f-5p; hsa-let-7g-5p; hsa-let-7d-5p
GO0022898	regulation of transmembrane transporter activity	over-represented	3.65e-05	0.000379	0.000379	2.72053	11	hsa-miR-432-5p; hsa-let-7b-5p; hsa-miR-98-5p; hsa-let-7a-5p; hsa-miR-1307-3p; hsa-miR-320a-3p; hsa-miR-324-5p; hsa-miR-26a-5p; hsa-miR-335-5p; hsa-miR-376c-3p; hsa-miR-7-5p
GO0048741	skeletal muscle fiber development	over-represented	3.66e-05	0.00038	0.00038	6.42311	17	hsa-let-7b-5p; hsa-let-7i-5p; hsa-miR-93-5p; hsa-miR-877-5p; hsa-miR-342-5p; hsa-let-7e-5p; hsa-miR-98-5p; hsa-miR-423-5p; hsa-let-7a-5p; hsa-miR-629-5p; hsa-miR-185-5p; hsa-miR-127-3p; hsa-let-7f-5p; hsa-let-7g-5p; hsa-let-7d-5p; hsa-miR-411-5p; hsa-miR-335-5p
GO0032914	positive regulation of transforming growth factor beta1 production	over-represented	3.69e-05	0.000382	0.000382	1.35363	8	hsa-let-7b-5p; hsa-let-7i-5p; hsa-let-7e-5p; hsa-miR-98-5p; hsa-let-7a-5p; hsa-let-7f-5p; hsa-let-7g-5p; hsa-let-7d-5p
GO0042532	negative regulation of tyrosine phosphorylation of STAT protein	over-represented	3.73e-05	0.000386	0.000386	4.43247	14	hsa-let-7b-5p; hsa-let-7i-5p; hsa-miR-93-5p; hsa-let-7e-5p; hsa-miR-98-5p; hsa-miR-423-5p; hsa-let-7a-5p; hsa-miR-130b-3p; hsa-miR-30c-1-3p; hsa-miR-505-5p; hsa-let-7f-5p; hsa-let-7g-5p; hsa-let-7d-5p; hsa-miR-335-5p
GO0035269	protein O-linked mannosylation	over-represented	3.73e-05	0.000386	0.000386	4.43247	14	hsa-let-7b-5p; hsa-let-7i-5p; hsa-miR-877-5p; hsa-let-7e-5p; hsa-miR-98-5p; hsa-let-7a-5p; hsa-miR-130b-3p; hsa-miR-30c-1-3p; hsa-miR-320a-3p; hsa-miR-26a-5p; hsa-let-7f-5p; hsa-let-7g-5p; hsa-let-7d-5p; hsa-miR-335-5p
GO0031468	nuclear membrane reassembly	over-represented	3.76e-05	0.000389	0.000389	6.43638	17	hsa-miR-432-5p; hsa-let-7b-5p; hsa-let-7i-5p; hsa-miR-93-5p; hsa-let-7e-5p; hsa-miR-98-5p; hsa-let-7a-5p; hsa-miR-130b-3p; hsa-miR-30c-1-3p; hsa-miR-505-5p; hsa-miR-320a-3p; hsa-let-7f-5p; hsa-let-7g-5p; hsa-let-7d-5p; hsa-miR-30e-3p; hsa-miR-335-5p; hsa-miR-7-5p
GO0030134	COPII-coated ER to Golgi transport vesicle	over-represented	3.79e-05	0.000391	0.000391	10.4044	22	hsa-let-7b-5p; hsa-let-7i-5p; hsa-miR-93-5p; hsa-miR-342-5p; hsa-let-7e-5p; hsa-miR-98-5p; hsa-let-7a-5p; hsa-miR-1307-3p; hsa-miR-629-5p; hsa-miR-130b-3p; hsa-miR-30c-1-3p; hsa-miR-320a-3p; hsa-miR-185-5p; hsa-miR-324-5p; hsa-miR-127-3p; hsa-miR-26a-5p; hsa-let-7f-5p; hsa-let-7g-5p; hsa-let-7d-5p; hsa-miR-30e-3p; hsa-miR-335-5p; hsa-miR-7-5p
GO0034599	cellular response to oxidative stress	over-represented	3.83e-05	0.000395	0.000395	15.2748	27	hsa-miR-432-5p; hsa-let-7b-5p; hsa-let-7i-5p; hsa-miR-93-5p; hsa-miR-877-5p; hsa-miR-342-5p; hsa-miR-339-3p; hsa-let-7e-5p; hsa-miR-425-3p; hsa-miR-98-5p; hsa-miR-423-5p; hsa-let-7a-5p; hsa-miR-1307-3p; hsa-miR-130b-3p; hsa-miR-30c-1-3p; hsa-miR-505-5p; hsa-miR-320a-3p; hsa-miR-185-5p; hsa-miR-324-5p; hsa-miR-26a-5p; hsa-let-7f-5p; hsa-let-7g-5p; hsa-let-7d-5p; hsa-miR-411-5p; hsa-miR-30e-3p; hsa…
GO0016581	NuRD complex	over-represented	3.84e-05	0.000396	0.000396	7.93599	19	hsa-let-7b-5p; hsa-let-7i-5p; hsa-miR-93-5p; hsa-let-7e-5p; hsa-miR-98-5p; hsa-miR-423-5p; hsa-let-7a-5p; hsa-miR-130b-3p; hsa-miR-30c-1-3p; hsa-miR-505-5p; hsa-miR-320a-3p; hsa-miR-324-5p; hsa-miR-26a-5p; hsa-let-7f-5p; hsa-let-7g-5p; hsa-let-7d-5p; hsa-miR-30e-3p; hsa-miR-335-5p; hsa-miR-7-5p
GO0042129	regulation of T cell proliferation	over-represented	3.85e-05	0.000396	0.000396	1.7783	9	hsa-let-7b-5p; hsa-let-7i-5p; hsa-let-7e-5p; hsa-miR-98-5p; hsa-let-7a-5p; hsa-let-7f-5p; hsa-let-7g-5p; hsa-let-7d-5p; hsa-miR-335-5p
GO0045429	positive regulation of nitric oxide biosynthetic process	over-represented	3.86e-05	0.000398	0.000398	8.73224	20	hsa-let-7b-5p; hsa-let-7i-5p; hsa-miR-93-5p; hsa-let-7e-5p; hsa-miR-98-5p; hsa-miR-423-5p; hsa-let-7a-5p; hsa-miR-130b-3p; hsa-miR-30c-1-3p; hsa-miR-505-5p; hsa-miR-320a-3p; hsa-miR-185-5p; hsa-miR-324-5p; hsa-miR-26a-5p; hsa-let-7f-5p; hsa-let-7g-5p; hsa-let-7d-5p; hsa-miR-411-5p; hsa-miR-335-5p; hsa-miR-7-5p
GO0001056	RNA polymerase III activity	over-represented	3.87e-05	0.000398	0.000398	6.44965	17	hsa-let-7b-5p; hsa-let-7i-5p; hsa-miR-93-5p; hsa-miR-877-5p; hsa-let-7e-5p; hsa-miR-98-5p; hsa-miR-423-5p; hsa-let-7a-5p; hsa-miR-30c-1-3p; hsa-miR-505-5p; hsa-miR-320a-3p; hsa-miR-324-5p; hsa-miR-26a-5p; hsa-let-7f-5p; hsa-let-7g-5p; hsa-let-7d-5p; hsa-miR-7-5p
GO0140713	histone chaperone activity	over-represented	3.93e-05	0.000404	0.000404	3.84856	13	hsa-let-7b-5p; hsa-let-7i-5p; hsa-miR-93-5p; hsa-let-7e-5p; hsa-miR-98-5p; hsa-let-7a-5p; hsa-miR-130b-3p; hsa-miR-324-5p; hsa-let-7f-5p; hsa-let-7g-5p; hsa-let-7d-5p; hsa-miR-411-5p; hsa-miR-7-5p
GO0034389	lipid droplet organization	over-represented	3.93e-05	0.000404	0.000404	3.84856	13	hsa-let-7b-5p; hsa-miR-93-5p; hsa-miR-342-5p; hsa-miR-423-5p; hsa-miR-1307-3p; hsa-miR-30c-1-3p; hsa-miR-320a-3p; hsa-miR-324-5p; hsa-miR-26a-5p; hsa-miR-411-5p; hsa-miR-30e-3p; hsa-miR-335-5p; hsa-miR-7-5p
GO0061470	T follicular helper cell differentiation	over-represented	3.96e-05	0.000406	0.000406	1.3669	8	hsa-miR-93-5p; hsa-miR-98-5p; hsa-let-7a-5p; hsa-miR-320a-3p; hsa-miR-26a-5p; hsa-let-7f-5p; hsa-miR-30e-3p; hsa-miR-335-5p
GO1990116	ribosome-associated ubiquitin-dependent protein catabolic process	over-represented	3.97e-05	0.000407	0.000407	0.995316	7	hsa-let-7b-5p; hsa-miR-98-5p; hsa-let-7a-5p; hsa-miR-320a-3p; hsa-miR-26a-5p; hsa-let-7f-5p; hsa-miR-335-5p
GO0060349	bone morphogenesis	over-represented	4e-05	0.000409	0.000409	5.09602	15	hsa-let-7b-5p; hsa-let-7i-5p; hsa-miR-93-5p; hsa-miR-342-5p; hsa-let-7e-5p; hsa-miR-98-5p; hsa-miR-423-5p; hsa-let-7a-5p; hsa-miR-320a-3p; hsa-miR-127-3p; hsa-let-7f-5p; hsa-let-7g-5p; hsa-let-7d-5p; hsa-miR-335-5p; hsa-miR-7-5p
GO0030166	proteoglycan biosynthetic process	over-represented	4e-05	0.000409	0.000409	4.45902	14	hsa-let-7i-5p; hsa-miR-382-5p; hsa-miR-93-5p; hsa-let-7e-5p; hsa-miR-98-5p; hsa-let-7a-5p; hsa-miR-130b-3p; hsa-miR-30c-1-3p; hsa-miR-320a-3p; hsa-miR-185-5p; hsa-miR-26a-5p; hsa-miR-411-5p; hsa-miR-335-5p; hsa-miR-7-5p
GO0010574	regulation of vascular endothelial growth factor production	over-represented	4.03e-05	0.000412	0.000412	0.411397	5	hsa-miR-98-5p; hsa-let-7a-5p; hsa-miR-26a-5p; hsa-let-7f-5p; hsa-miR-335-5p
GO0046548	retinal rod cell development	over-represented	4.03e-05	0.000412	0.000412	0.411397	5	hsa-miR-432-5p; hsa-miR-382-5p; hsa-miR-93-5p; hsa-miR-335-5p; hsa-miR-376c-3p
GO1901612	cardiolipin binding	over-represented	4.05e-05	0.000413	0.000413	0.676815	6	hsa-let-7b-5p; hsa-let-7e-5p; hsa-let-7a-5p; hsa-miR-130b-3p; hsa-miR-320a-3p; hsa-miR-335-5p
GO0043062	extracellular structure organization	over-represented	4.05e-05	0.000413	0.000413	0.676815	6	hsa-let-7b-5p; hsa-miR-98-5p; hsa-let-7f-5p; hsa-let-7g-5p; hsa-let-7d-5p; hsa-miR-376c-3p
GO0003342	proepicardium development	over-represented	4.05e-05	0.000413	0.000413	0.676815	6	hsa-let-7b-5p; hsa-miR-98-5p; hsa-let-7f-5p; hsa-let-7g-5p; hsa-let-7d-5p; hsa-miR-376c-3p
GO0031134	sister chromatid biorientation	over-represented	4.05e-05	0.000413	0.000413	0.676815	6	hsa-miR-93-5p; hsa-miR-877-5p; hsa-miR-130b-3p; hsa-miR-26a-5p; hsa-miR-335-5p; hsa-miR-7-5p
GO0015086	cadmium ion transmembrane transporter activity	over-represented	4.08e-05	0.000416	0.000416	1.79157	9	hsa-let-7b-5p; hsa-let-7i-5p; hsa-let-7e-5p; hsa-miR-98-5p; hsa-let-7a-5p; hsa-miR-30c-1-3p; hsa-let-7f-5p; hsa-let-7g-5p; hsa-let-7d-5p
GO0043434	response to peptide hormone	over-represented	4.14e-05	0.00042	0.00042	4.47229	14	hsa-let-7b-5p; hsa-let-7i-5p; hsa-miR-93-5p; hsa-let-7e-5p; hsa-miR-98-5p; hsa-miR-423-5p; hsa-let-7a-5p; hsa-miR-130b-3p; hsa-miR-320a-3p; hsa-let-7f-5p; hsa-let-7g-5p; hsa-let-7d-5p; hsa-miR-335-5p; hsa-miR-7-5p
GO0019085	early viral transcription	over-represented	4.14e-05	0.00042	0.00042	2.25605	10	hsa-let-7b-5p; hsa-let-7i-5p; hsa-miR-877-5p; hsa-let-7e-5p; hsa-miR-98-5p; hsa-let-7a-5p; hsa-let-7f-5p; hsa-let-7g-5p; hsa-let-7d-5p; hsa-miR-7-5p
GO0080182	histone H3-K4 trimethylation	over-represented	4.14e-05	0.00042	0.00042	2.25605	10	hsa-let-7b-5p; hsa-miR-423-5p; hsa-miR-629-5p; hsa-miR-30c-1-3p; hsa-miR-320a-3p; hsa-miR-26a-5p; hsa-let-7d-5p; hsa-miR-30e-3p; hsa-miR-335-5p; hsa-miR-7-5p
GO2000009	negative regulation of protein localization to cell surface	over-represented	4.14e-05	0.00042	0.00042	2.25605	10	hsa-let-7b-5p; hsa-miR-93-5p; hsa-let-7e-5p; hsa-miR-98-5p; hsa-miR-423-5p; hsa-let-7a-5p; hsa-miR-130b-3p; hsa-miR-324-5p; hsa-miR-376c-3p; hsa-miR-7-5p
GO0047023	androsterone dehydrogenase activity	over-represented	4.16e-05	0.000421	0.000421	0.0796253	3	hsa-miR-98-5p; hsa-miR-335-5p; hsa-miR-7-5p
GO0002922	positive regulation of humoral immune response	over-represented	4.16e-05	0.000421	0.000421	0.0796253	3	hsa-let-7a-5p; hsa-miR-335-5p; hsa-miR-7-5p
GO0014842	regulation of skeletal muscle satellite cell proliferation	over-represented	4.16e-05	0.000421	0.000421	0.0796253	3	hsa-miR-629-5p; hsa-miR-26a-5p; hsa-miR-7-5p
GO0061795	Golgi lumen acidification	over-represented	4.19e-05	0.000423	0.000423	2.76034	11	hsa-let-7b-5p; hsa-let-7i-5p; hsa-miR-877-5p; hsa-let-7e-5p; hsa-miR-98-5p; hsa-let-7a-5p; hsa-miR-30c-1-3p; hsa-miR-185-5p; hsa-let-7f-5p; hsa-let-7g-5p; hsa-let-7d-5p
GO0006474	N-terminal protein amino acid acetylation	over-represented	4.19e-05	0.000423	0.000423	2.76034	11	hsa-let-7b-5p; hsa-let-7i-5p; hsa-miR-93-5p; hsa-miR-342-5p; hsa-let-7e-5p; hsa-miR-98-5p; hsa-let-7a-5p; hsa-miR-130b-3p; hsa-let-7f-5p; hsa-let-7g-5p; hsa-let-7d-5p
GO1990782	protein tyrosine kinase binding	over-represented	4.21e-05	0.000425	0.000425	9.60812	21	hsa-let-7b-5p; hsa-let-7i-5p; hsa-miR-93-5p; hsa-miR-877-5p; hsa-miR-342-5p; hsa-let-7e-5p; hsa-miR-425-3p; hsa-miR-98-5p; hsa-let-7a-5p; hsa-miR-130b-3p; hsa-miR-30c-1-3p; hsa-miR-191-5p; hsa-miR-320a-3p; hsa-miR-185-5p; hsa-miR-26a-5p; hsa-let-7f-5p; hsa-let-7g-5p; hsa-let-7d-5p; hsa-miR-30e-3p; hsa-miR-335-5p; hsa-miR-7-5p
GO1990381	ubiquitin-specific protease binding	over-represented	4.21e-05	0.000425	0.000425	9.60812	21	hsa-miR-432-5p; hsa-let-7b-5p; hsa-let-7i-5p; hsa-miR-382-5p; hsa-miR-93-5p; hsa-let-7e-5p; hsa-miR-98-5p; hsa-miR-423-5p; hsa-let-7a-5p; hsa-miR-130b-3p; hsa-miR-30c-1-3p; hsa-miR-191-5p; hsa-miR-320a-3p; hsa-miR-185-5p; hsa-miR-26a-5p; hsa-let-7f-5p; hsa-let-7g-5p; hsa-let-7d-5p; hsa-miR-30e-3p; hsa-miR-335-5p; hsa-miR-7-5p
GO0021556	central nervous system formation	over-represented	4.21e-05	0.000425	0.000425	0.212334	4	hsa-miR-93-5p; hsa-let-7e-5p; hsa-let-7a-5p; hsa-miR-26a-5p
GO0140684	histone H3K9me2H3K9me3 demethylase activity	over-represented	4.21e-05	0.000425	0.000425	0.212334	4	hsa-miR-432-5p; hsa-let-7b-5p; hsa-miR-505-5p; hsa-miR-335-5p
GO0005754	mitochondrial proton-transporting ATP synthase, catalytic core	over-represented	4.25e-05	0.000428	0.000428	1.38017	8	hsa-miR-93-5p; hsa-miR-139-3p; hsa-miR-339-3p; hsa-miR-423-5p; hsa-miR-320a-3p; hsa-miR-324-5p; hsa-miR-26a-5p; hsa-let-7f-5p
GO0045259	proton-transporting ATP synthase complex	over-represented	4.25e-05	0.000428	0.000428	1.38017	8	hsa-miR-93-5p; hsa-miR-139-3p; hsa-miR-339-3p; hsa-miR-423-5p; hsa-miR-320a-3p; hsa-miR-324-5p; hsa-miR-26a-5p; hsa-let-7f-5p
GO0002407	dendritic cell chemotaxis	over-represented	4.28e-05	0.000429	0.000429	4.48556	14	hsa-let-7b-5p; hsa-miR-93-5p; hsa-let-7e-5p; hsa-miR-98-5p; hsa-let-7a-5p; hsa-miR-1307-3p; hsa-miR-130b-3p; hsa-miR-320a-3p; hsa-miR-127-3p; hsa-miR-26a-5p; hsa-let-7g-5p; hsa-miR-411-5p; hsa-miR-335-5p; hsa-miR-7-5p
GO1901029	negative regulation of mitochondrial outer membrane permeabilization involved in apoptotic signaling pathway	over-represented	4.28e-05	0.000429	0.000429	4.48556	14	hsa-let-7b-5p; hsa-let-7i-5p; hsa-miR-93-5p; hsa-miR-877-5p; hsa-let-7e-5p; hsa-miR-98-5p; hsa-miR-423-5p; hsa-let-7a-5p; hsa-miR-30c-1-3p; hsa-miR-26a-5p; hsa-let-7f-5p; hsa-let-7g-5p; hsa-let-7d-5p; hsa-miR-335-5p
GO0007031	peroxisome organization	over-represented	4.28e-05	0.000429	0.000429	4.48556	14	hsa-let-7b-5p; hsa-let-7i-5p; hsa-let-7e-5p; hsa-miR-98-5p; hsa-let-7a-5p; hsa-miR-130b-3p; hsa-miR-505-5p; hsa-miR-320a-3p; hsa-let-7f-5p; hsa-let-7g-5p; hsa-let-7d-5p; hsa-miR-411-5p; hsa-miR-30e-3p; hsa-miR-335-5p
GO0007263	nitric oxide mediated signal transduction	over-represented	4.27e-05	0.000429	0.000429	3.30445	12	hsa-let-7b-5p; hsa-let-7i-5p; hsa-let-7e-5p; hsa-miR-98-5p; hsa-let-7a-5p; hsa-miR-185-5p; hsa-miR-26a-5p; hsa-let-7f-5p; hsa-let-7g-5p; hsa-let-7d-5p; hsa-miR-411-5p; hsa-miR-335-5p
GO0032201	telomere maintenance via semi-conservative replication	over-represented	4.33e-05	0.000434	0.000434	1.80484	9	hsa-let-7b-5p; hsa-let-7i-5p; hsa-miR-93-5p; hsa-let-7e-5p; hsa-miR-98-5p; hsa-let-7a-5p; hsa-let-7f-5p; hsa-let-7g-5p; hsa-let-7d-5p
GO0045824	negative regulation of innate immune response	over-represented	4.35e-05	0.000436	0.000436	8.79859	20	hsa-let-7b-5p; hsa-let-7i-5p; hsa-miR-93-5p; hsa-let-7e-5p; hsa-miR-98-5p; hsa-miR-423-5p; hsa-let-7a-5p; hsa-miR-130b-3p; hsa-miR-30c-1-3p; hsa-miR-320a-3p; hsa-miR-185-5p; hsa-miR-324-5p; hsa-miR-26a-5p; hsa-let-7f-5p; hsa-let-7g-5p; hsa-let-7d-5p; hsa-miR-411-5p; hsa-miR-30e-3p; hsa-miR-335-5p; hsa-miR-7-5p
GO0006595	polyamine metabolic process	over-represented	4.38e-05	0.000438	0.000438	2.77361	11	hsa-let-7b-5p; hsa-let-7i-5p; hsa-let-7e-5p; hsa-miR-98-5p; hsa-miR-423-5p; hsa-let-7a-5p; hsa-miR-320a-3p; hsa-let-7f-5p; hsa-let-7g-5p; hsa-let-7d-5p; hsa-miR-7-5p
GO0007193	adenylate cyclase-inhibiting G protein-coupled receptor signaling pathway	over-represented	4.39e-05	0.000439	0.000439	5.13583	15	hsa-let-7b-5p; hsa-let-7i-5p; hsa-miR-93-5p; hsa-let-7e-5p; hsa-miR-98-5p; hsa-let-7a-5p; hsa-miR-130b-3p; hsa-miR-30c-1-3p; hsa-miR-191-5p; hsa-miR-320a-3p; hsa-miR-324-5p; hsa-let-7f-5p; hsa-let-7g-5p; hsa-let-7d-5p; hsa-miR-335-5p
GO0006891	intra-Golgi vesicle-mediated transport	over-represented	4.45e-05	0.000444	0.000444	5.81265	16	hsa-let-7b-5p; hsa-let-7i-5p; hsa-miR-382-5p; hsa-miR-93-5p; hsa-let-7e-5p; hsa-miR-98-5p; hsa-miR-423-5p; hsa-let-7a-5p; hsa-miR-320a-3p; hsa-miR-185-5p; hsa-miR-324-5p; hsa-miR-26a-5p; hsa-let-7f-5p; hsa-let-7g-5p; hsa-let-7d-5p; hsa-miR-335-5p
GO0065003	protein-containing complex assembly	over-represented	4.47e-05	0.000446	0.000446	20.2646	31	hsa-miR-432-5p; hsa-let-7b-5p; hsa-let-7i-5p; hsa-miR-382-5p; hsa-miR-93-5p; hsa-miR-877-5p; hsa-miR-342-5p; hsa-let-7e-5p; hsa-miR-425-3p; hsa-miR-98-5p; hsa-miR-628-3p; hsa-miR-423-5p; hsa-let-7a-5p; hsa-miR-1307-3p; hsa-miR-629-5p; hsa-miR-130b-3p; hsa-miR-30c-1-3p; hsa-miR-191-5p; hsa-miR-505-5p; hsa-miR-320a-3p; hsa-miR-185-5p; hsa-miR-324-5p; hsa-miR-26a-5p; hsa-let-7f-5p; hsa-let-7g-5p; hs…
GO1905223	epicardium morphogenesis	over-represented	4.54e-05	0.000452	0.000452	0.690086	6	hsa-let-7b-5p; hsa-miR-98-5p; hsa-let-7f-5p; hsa-let-7g-5p; hsa-let-7d-5p; hsa-miR-376c-3p
GO0006469	negative regulation of protein kinase activity	over-represented	4.55e-05	0.000453	0.000453	14.3326	26	hsa-let-7b-5p; hsa-let-7i-5p; hsa-miR-382-5p; hsa-miR-93-5p; hsa-miR-139-3p; hsa-miR-342-5p; hsa-let-7e-5p; hsa-miR-98-5p; hsa-miR-628-3p; hsa-miR-423-5p; hsa-let-7a-5p; hsa-miR-1307-3p; hsa-miR-130b-3p; hsa-miR-30c-1-3p; hsa-miR-320a-3p; hsa-miR-185-5p; hsa-miR-324-5p; hsa-miR-26a-5p; hsa-let-7f-5p; hsa-let-7g-5p; hsa-let-7d-5p; hsa-miR-411-5p; hsa-miR-30e-3p; hsa-miR-335-5p; hsa-miR-376c-3p; hs…
GO0046920	alpha-1-3-fucosyltransferase activity	over-represented	4.58e-05	0.000455	0.000455	2.78689	11	hsa-let-7b-5p; hsa-let-7i-5p; hsa-miR-93-5p; hsa-let-7e-5p; hsa-miR-98-5p; hsa-let-7a-5p; hsa-miR-130b-3p; hsa-let-7f-5p; hsa-let-7g-5p; hsa-let-7d-5p; hsa-miR-335-5p
GO0045657	positive regulation of monocyte differentiation	over-represented	4.58e-05	0.000455	0.000455	2.78689	11	hsa-miR-382-5p; hsa-miR-93-5p; hsa-miR-877-5p; hsa-miR-98-5p; hsa-miR-423-5p; hsa-let-7a-5p; hsa-miR-130b-3p; hsa-miR-185-5p; hsa-miR-324-5p; hsa-miR-30e-3p; hsa-miR-335-5p
GO0003223	ventricular compact myocardium morphogenesis	over-represented	4.58e-05	0.000455	0.000455	2.78689	11	hsa-let-7b-5p; hsa-let-7i-5p; hsa-miR-139-3p; hsa-let-7e-5p; hsa-miR-98-5p; hsa-let-7a-5p; hsa-miR-26a-5p; hsa-let-7f-5p; hsa-let-7g-5p; hsa-let-7d-5p; hsa-miR-376c-3p
GO0071987	WD40-repeat domain binding	over-represented	4.58e-05	0.000455	0.000455	2.28259	10	hsa-let-7b-5p; hsa-let-7i-5p; hsa-let-7e-5p; hsa-miR-98-5p; hsa-let-7a-5p; hsa-miR-130b-3p; hsa-miR-26a-5p; hsa-let-7f-5p; hsa-let-7g-5p; hsa-let-7d-5p
GO0071456	cellular response to hypoxia	over-represented	4.64e-05	0.000461	0.000461	18.9508	30	hsa-miR-432-5p; hsa-let-7b-5p; hsa-let-7i-5p; hsa-miR-382-5p; hsa-miR-93-5p; hsa-miR-877-5p; hsa-miR-139-3p; hsa-miR-342-5p; hsa-let-7e-5p; hsa-miR-425-3p; hsa-miR-98-5p; hsa-miR-423-5p; hsa-let-7a-5p; hsa-miR-1307-3p; hsa-miR-130b-3p; hsa-miR-30c-1-3p; hsa-miR-191-5p; hsa-miR-505-5p; hsa-miR-320a-3p; hsa-miR-185-5p; hsa-miR-324-5p; hsa-miR-127-3p; hsa-miR-26a-5p; hsa-let-7f-5p; hsa-let-7g-5p; hs…
[truncated: 2,846 more rows]

## Sheet: KEGG
KEGG Pathway
Subcategory	Enrichment	P-value	P-adjusted	Q-value	Expected	Observed	miRNAs/precursors
[truncated: 268 more rows]
